# Supplementary material for: Structural elucidation and Hirshfeld surface analysis of a fused thio­phene ester: methyl 3-[(naphtho­[2,1-b]thio­phen-5-yl)meth­yl]-1-benzo­thio­phene-2-carboxyl­ate
Source: Acta Crystallogr E Crystallogr Commun. 2026 Mar 5;82(Pt 4):336–40. doi: 10.1107/S2056989026002239 (PMC13055967; doi:10.1107/S2056989026002239)
Supplement: Supplementary file 1 [file e-82-00336-sup1.cif]

##############################################################################
#                                                                            #
# This CIF contains the data in a paper accepted for publication in          #
# Acta Crystallographica Section E. It conforms to the requirements of       #
# Notes for Authors for Acta Crystallographica Section E, and has been       #
# peer reviewed under the auspices of the IUCr Commission on Journals.       #
#                                                                            #
# Full details of the Crystallographic Information File format               #
# are given in the paper "The Crystallographic Information File (CIF):       #
# a New Standard Archive File for Crystallography" by S. R. Hall, F. H.      #
# Allen and I. D. Brown [Acta Cryst. (1991), A47, 655-685].                  #
#                                                                            #
# The current version of the core CIF dictionary is obtainable from          #
# ftp://ftp.iucr.org/pub/cif_core.dic.                                       #
#                                                                            #
# Software is freely available for graphical display of the structure(s)     #
# in this CIF. For information consult the CIF software page                 #
# http://www.iucr.org/resources/cif/software.                                #
#                                                                            #
# This file may be used for bona fide research purposes within the           #
# scientific community so long as proper attribution is given to the journal # 
# article from which it was obtained.                                        #
#                                                                            #
##############################################################################
data_shelx
_audit_creation_method     SHELXL-2019/3
_journal_data_validation_number     ?
_journal_date_recd_electronic     2026-01-08
_journal_date_accepted     2026-02-28
_journal_name_full     'Acta Crystallographica, Section E'
_journal_year     2026
_journal_volume     82
_journal_issue      1
_journal_page_first     0
_journal_page_last     0
_journal_paper_category     GO
_journal_paper_doi     10.1107/S2056989026002239
_journal_coeditor_code     WM5787
loop_
    _publ_contact_author_name
    _publ_contact_author_address
    _publ_contact_author_email
    'Ranjith, Sekaran'
;
Department of Physics
SRM Institute of Science and Technology
Ramapuram
Chennai 600089
India
;
 'ranjith7784@yahoo.co.in'
_publ_contact_author_fax     ?
_publ_contact_author_phone     ?
_publ_section_title
;\
Structural elucidation and Hirshfeld surface analysis of a fused thiophene
ester: methyl
3-[(naphtho[2,1-<i>b</i>]thiophen-5-yl)methyl]-1-benzothiophene-2-\
carboxylate
;
_publ_section_title_footnote     .
loop_
    _publ_author_name
    _publ_author_footnote
    _publ_author_address
    'Ranjith, Sekaran' .
;
Department of Physics
SRM Institute of Science and Technology
Ramapuram
Bharathi Salai
Chennai 600089
Tamilnadu
India
;
    'Nataraj, Ayyamperumal' .
;
Department of Physics
SRM Institute of Science and Technology
Ramapuram
Bharathi Salai
Chennai 600089
Tamilnadu
India
;
    'Kabali Divya Bharathi' .
;
Department of Organic Chemistry
University of Madras
Guindy Campus
Chennai - 600 025
Tamilnadu
India
;
    'Arasambattu. K. Mohanakrishnan' .
;
Department of Organic Chemistry
University of Madras
Guindy Campus
Chennai - 600 025
Tamilnadu
India
;
_publ_section_synopsis
;
In the title compound, the two aromatic ring systems are arranged almost
perpendicular to each other [dihedral angle 88.5(2)\%].
;
data_I
_audit_creation_method     'SHELXL-2019/3'
_chemical_name_systematic
;
Methyl
3-[(naphtho[2,1-<i>b</i>]thiophen-5-yl)methyl]-1-benzothiophene-2-carboxylate
;
_chemical_name_common     ?
_chemical_formula_moiety     'C23 H16 O2 S2'
_chemical_formula_sum     'C23 H16 O2 S2'
_chemical_formula_iupac     'C23 H16 O2 S2'
_chemical_formula_weight     388.48
_chemical_melting_point     ?
_space_group_crystal_system     monoclinic
_space_group_name_H-M_alt     'P 21/c'
_space_group_name_Hall     '-P 2ybc'
loop_
    _space_group_symop_operation_xyz
    'x, y, z'
    '-x, y+1/2, -z+1/2'
    '-x, -y, -z'
    'x, -y-1/2, z-1/2'
_cell_length_a     8.8381(4)
_cell_length_b     22.0387(9)
_cell_length_c     9.5910(3)
_cell_angle_alpha     90
_cell_angle_beta     94.9680(10)
_cell_angle_gamma     90
_cell_volume     1861.12(13)
_cell_formula_units_Z     4
_cell_measurement_reflns_used     3717
_cell_measurement_theta_min     2.491
_cell_measurement_theta_max     27.583
_cell_measurement_temperature     293(2)
_exptl_crystal_description     'Block'
_exptl_crystal_colour     'colourless'
_exptl_crystal_size_max     0.270
_exptl_crystal_size_mid     0.120
_exptl_crystal_size_min     0.080
_exptl_crystal_density_diffrn     1.386
_exptl_crystal_density_meas     ?
_exptl_crystal_density_method     ?
_exptl_crystal_F_000     808
_exptl_absorpt_coefficient_mu     0.302
_exptl_absorpt_correction_type     multi-scan
_exptl_absorpt_process_details
;
(SADABS; Krause <i>et al.</i>,  2015)
;
_exptl_absorpt_correction_T_min     0.922
_exptl_absorpt_correction_T_max     0.976
_diffrn_ambient_temperature     293(2)
_diffrn_source     ?
_diffrn_radiation_type     MoK\a
_diffrn_radiation_wavelength     0.71073
_diffrn_measurement_device_type
                                'Bruker APEXII CCD area detector diffractometer'
_diffrn_measurement_method     '\w and \f scans '
_diffrn_detector_area_resol_mean     ?
_diffrn_reflns_number     38099
_diffrn_reflns_av_R_equivalents     0.0681
_diffrn_reflns_av_unetI/netI     0.0346
_diffrn_reflns_theta_min     2.491
_diffrn_reflns_theta_max     27.583
_diffrn_reflns_theta_full     25.242
_diffrn_measured_fraction_theta_max     0.987
_diffrn_measured_fraction_theta_full     0.988
_diffrn_reflns_limit_h_min     -11
_diffrn_reflns_limit_h_max     11
_diffrn_reflns_limit_k_min     -28
_diffrn_reflns_limit_k_max     28
_diffrn_reflns_limit_l_min     -12
_diffrn_reflns_limit_l_max     12
_refine_special_details     ?
_reflns_number_total     4271
_reflns_number_gt     3717
_reflns_threshold_expression     'I > 2\s(I)'
_refine_ls_structure_factor_coef     Fsqd
_refine_ls_matrix_type     full
_refine_ls_R_factor_all     0.0550
_refine_ls_R_factor_gt     0.0473
_refine_ls_wR_factor_gt     0.1169
_refine_ls_wR_factor_ref     0.1219
_refine_ls_goodness_of_fit_ref     1.059
_refine_ls_restrained_S_all     1.059
_refine_ls_number_reflns     4271
_refine_ls_number_parameters     246
_refine_ls_number_restraints     0
_refine_ls_hydrogen_treatment     constr
_refine_ls_weighting_scheme     calc
_refine_ls_weighting_details
              'w=1/[\s^2^(Fo^2^)+(0.0483P)^2^+0.8400P] where P=(Fo^2^+2Fc^2^)/3'
_atom_sites_solution_hydrogens     geom
_atom_sites_solution_primary     ?
_atom_sites_solution_secondary     ?
_refine_ls_shift/su_max     0.000
_refine_ls_shift/su_mean     0.000
_refine_diff_density_max     0.416
_refine_diff_density_min     -0.303
_refine_ls_extinction_method     'none'
_refine_ls_extinction_coef     ?
_refine_ls_extinction_expression
                                  'Fc^*^=kFc[1+0.001xFc^2^\l^3^/sin(2\q)]^-1/4^'
loop_
    _atom_type_symbol
    _atom_type_description
    _atom_type_scat_dispersion_real
    _atom_type_scat_dispersion_imag
    _atom_type_scat_source
    'C' 'C' 0.0033 0.0016
                         'International Tables Vol C Tables 4.2.6.8 and 6.1.1.4'
    'H' 'H' 0.0000 0.0000
                         'International Tables Vol C Tables 4.2.6.8 and 6.1.1.4'
    'O' 'O' 0.0106 0.0060
                         'International Tables Vol C Tables 4.2.6.8 and 6.1.1.4'
    'S' 'S' 0.1246 0.1234
                         'International Tables Vol C Tables 4.2.6.8 and 6.1.1.4'
_computing_data_collection
;
APEX4 (Bruker, 2018)
;
_computing_cell_refinement
;
SAINT (Bruker, 2018)
;
_computing_data_reduction
;
SAINT (Bruker, 2018)
;
_computing_structure_solution
;
SHELXS (Sheldrick, 2008)
;
_computing_structure_refinement
;
SHELXL (Sheldrick, 2015)
;
_computing_molecular_graphics
;
ORTEP-3 for Windows (Farrugia, 2012)
;
_computing_publication_material
;
PLATON  (Spek, 2020)
;
loop_
    _atom_site_type_symbol
    _atom_site_label
    _atom_site_fract_x
    _atom_site_fract_y
    _atom_site_fract_z
    _atom_site_U_iso_or_equiv
    _atom_site_adp_type
    _atom_site_calc_flag
    _atom_site_occupancy
    _atom_site_disorder_assembly
    _atom_site_disorder_group
    S S1 0.34542(6) 0.43934(2) 0.98904(5) 0.05024(18) Uani d 1 . .
    S S2 0.62927(6) 0.69125(3) 0.75510(5) 0.05271(18) Uani d 1 . .
    C C12 0.20885(19) 0.61820(7) 0.69839(17) 0.0356(4) Uani d 1 . .
    C C18 0.2214(2) 0.71310(8) 0.56103(18) 0.0388(4) Uani d 1 . .
    C C21 0.35626(19) 0.62550(8) 0.74821(18) 0.0390(4) Uani d 1 . .
    H H21 0.402611 0.597043 0.809487 0.047 Uiso calc 1 . .
    C C13 0.13745(19) 0.66204(7) 0.60185(17) 0.0357(4) Uani d 1 . .
    C C20 0.43935(19) 0.67627(8) 0.70710(17) 0.0377(4) Uani d 1 . .
    C C11 0.1169(2) 0.56398(9) 0.7392(2) 0.0463(4) Uani d 1 . .
    H H11A 0.021974 0.578523 0.770724 0.056 Uiso calc 1 . .
    H H11B 0.092280 0.539324 0.656601 0.056 Uiso calc 1 . .
    C C19 0.3754(2) 0.72038(8) 0.61743(18) 0.0392(4) Uani d 1 . .
    C C8 0.2809(2) 0.47487(8) 0.83337(19) 0.0449(4) Uani d 1 . .
    C C7 0.1938(2) 0.52451(8) 0.85167(19) 0.0407(4) Uani d 1 . .
    C C6 0.1804(2) 0.53600(8) 0.9982(2) 0.0451(4) Uani d 1 . .
    O O2 0.4202(2) 0.40316(7) 0.72290(17) 0.0672(4) Uani d 1 . .
    C C14 -0.0138(2) 0.65562(9) 0.5444(2) 0.0460(4) Uani d 1 . .
    H H14 -0.070818 0.622626 0.570122 0.055 Uiso calc 1 . .
    C C22 0.4825(3) 0.76670(9) 0.5912(2) 0.0534(5) Uani d 1 . .
    H H22 0.459031 0.800284 0.534715 0.064 Uiso calc 1 . .
    C C17 0.1512(2) 0.75430(10) 0.4623(2) 0.0559(5) Uani d 1 . .
    H H17 0.206170 0.787242 0.433174 0.067 Uiso calc 1 . .
    C C1 0.2574(2) 0.49295(9) 1.0853(2) 0.0484(5) Uani d 1 . .
    C C15 -0.0784(2) 0.69733(11) 0.4510(2) 0.0597(6) Uani d 1 . .
    H H15 -0.178874 0.692640 0.415114 0.072 Uiso calc 1 . .
    C C9 0.3271(3) 0.45074(10) 0.7011(2) 0.0550(5) Uani d 1 . .
    C C23 0.6207(3) 0.75655(10) 0.6568(2) 0.0577(5) Uani d 1 . .
    H H23 0.703206 0.782216 0.649718 0.069 Uiso calc 1 . .
    C C5 0.1042(3) 0.58349(10) 1.0601(2) 0.0576(5) Uani d 1 . .
    H H5 0.052588 0.612757 1.004688 0.069 Uiso calc 1 . .
    C C3 0.1833(3) 0.54270(13) 1.2871(3) 0.0724(7) Uani d 1 . .
    H H3 0.183439 0.545460 1.383885 0.087 Uiso calc 1 . .
    C C2 0.2580(3) 0.49621(11) 1.2304(2) 0.0604(6) Uani d 1 . .
    H H2 0.308492 0.467139 1.287243 0.072 Uiso calc 1 . .
    O O1 0.2888(3) 0.47072(10) 0.58721(17) 0.0950(7) Uani d 1 . .
    C C4 0.1066(3) 0.58634(13) 1.2031(3) 0.0750(7) Uani d 1 . .
    H H4 0.056388 0.617783 1.244485 0.090 Uiso calc 1 . .
    C C16 0.0055(3) 0.74655(11) 0.4097(3) 0.0663(6) Uani d 1 . .
    H H16 -0.038849 0.774302 0.345523 0.080 Uiso calc 1 . .
    C C10 0.4826(4) 0.37858(14) 0.6016(3) 0.0848(9) Uani d 1 . .
    H H10A 0.402080 0.362650 0.538502 0.127 Uiso calc 1 . .
    H H10B 0.552652 0.346662 0.629634 0.127 Uiso calc 1 . .
    H H10C 0.534757 0.410000 0.555647 0.127 Uiso calc 1 . .
loop_
    _atom_site_aniso_label
    _atom_site_aniso_U_11
    _atom_site_aniso_U_22
    _atom_site_aniso_U_33
    _atom_site_aniso_U_12
    _atom_site_aniso_U_13
    _atom_site_aniso_U_23
    S1 0.0610(3) 0.0447(3) 0.0441(3) 0.0015(2) -0.0002(2) 0.01029(19)
    S2 0.0415(3) 0.0644(3) 0.0513(3) -0.0154(2) -0.0015(2) 0.0013(2)
    C12 0.0382(8) 0.0342(8) 0.0347(8) -0.0025(7) 0.0046(6) 0.0031(6)
    C18 0.0417(9) 0.0341(8) 0.0417(9) 0.0039(7) 0.0095(7) 0.0038(7)
    C21 0.0385(9) 0.0397(9) 0.0385(8) -0.0011(7) 0.0011(7) 0.0060(7)
    C13 0.0373(8) 0.0355(8) 0.0350(8) 0.0023(6) 0.0071(6) 0.0021(6)
    C20 0.0360(8) 0.0417(9) 0.0357(8) -0.0051(7) 0.0039(6) -0.0027(7)
    C11 0.0429(10) 0.0451(10) 0.0497(10) -0.0087(8) -0.0017(8) 0.0133(8)
    C19 0.0444(9) 0.0346(8) 0.0397(9) -0.0036(7) 0.0098(7) -0.0013(7)
    C8 0.0537(11) 0.0416(9) 0.0389(9) -0.0077(8) 0.0022(8) 0.0064(7)
    C7 0.0428(9) 0.0348(9) 0.0440(9) -0.0096(7) 0.0020(7) 0.0084(7)
    C6 0.0476(10) 0.0403(9) 0.0479(10) -0.0133(8) 0.0064(8) 0.0041(8)
    O2 0.0871(12) 0.0582(9) 0.0584(9) 0.0076(8) 0.0173(8) -0.0084(7)
    C14 0.0388(9) 0.0500(10) 0.0494(10) 0.0007(8) 0.0045(8) 0.0096(8)
    C22 0.0599(12) 0.0437(10) 0.0576(12) -0.0141(9) 0.0114(9) 0.0052(9)
    C17 0.0540(12) 0.0453(11) 0.0691(13) 0.0046(9) 0.0102(10) 0.0228(10)
    C1 0.0546(11) 0.0476(10) 0.0431(10) -0.0133(9) 0.0040(8) 0.0044(8)
    C15 0.0395(10) 0.0728(14) 0.0656(13) 0.0062(10) -0.0018(9) 0.0188(11)
    C9 0.0650(13) 0.0511(12) 0.0492(11) -0.0099(10) 0.0063(9) -0.0003(9)
    C23 0.0567(12) 0.0579(12) 0.0593(12) -0.0260(10) 0.0092(10) -0.0006(10)
    C5 0.0621(13) 0.0470(11) 0.0655(13) -0.0057(10) 0.0162(10) -0.0015(9)
    C3 0.0880(18) 0.0823(17) 0.0487(12) -0.0267(15) 0.0168(12) -0.0091(12)
    C2 0.0714(14) 0.0693(14) 0.0408(10) -0.0208(11) 0.0061(9) 0.0033(10)
    O1 0.1355(19) 0.1086(16) 0.0410(9) 0.0244(14) 0.0078(10) 0.0073(9)
    C4 0.0850(18) 0.0702(16) 0.0741(16) -0.0156(14) 0.0316(14) -0.0211(13)
    C16 0.0545(13) 0.0663(14) 0.0773(15) 0.0120(11) 0.0016(11) 0.0347(12)
    C10 0.092(2) 0.0868(19) 0.0798(18) -0.0116(16) 0.0312(15) -0.0345(15)
_geom_special_details
;
 All esds (except the esd in the dihedral angle between two l.s. planes)
 are estimated using the full covariance matrix.  The cell esds are taken
 into account individually in the estimation of esds in distances, angles
 and torsion angles; correlations between esds in cell parameters are only
 used when they are defined by crystal symmetry.  An approximate (isotropic)
 treatment of cell esds is used for estimating esds involving l.s. planes.
;
loop_
    _geom_bond_atom_site_label_1
    _geom_bond_atom_site_label_2
    _geom_bond_site_symmetry_2
    _geom_bond_distance
    _geom_bond_publ_flag
    S1 C1 . 1.726(2) ?
    S1 C8 . 1.7377(18) ?
    S2 C23 . 1.719(2) ?
    S2 C20 . 1.7334(17) ?
    C12 C21 . 1.358(2) ?
    C12 C13 . 1.445(2) ?
    C12 C11 . 1.516(2) ?
    C18 C17 . 1.416(3) ?
    C18 C13 . 1.421(2) ?
    C18 C19 . 1.430(3) ?
    C21 C20 . 1.413(2) ?
    C21 H21 . 0.9300 ?
    C13 C14 . 1.408(2) ?
    C20 C19 . 1.385(2) ?
    C11 C7 . 1.502(2) ?
    C11 H11A . 0.9700 ?
    C11 H11B . 0.9700 ?
    C19 C22 . 1.429(2) ?
    C8 C7 . 1.358(3) ?
    C8 C9 . 1.466(3) ?
    C7 C6 . 1.443(3) ?
    C6 C1 . 1.401(3) ?
    C6 C5 . 1.404(3) ?
    O2 C9 . 1.338(3) ?
    O2 C10 . 1.436(3) ?
    C14 C15 . 1.373(3) ?
    C14 H14 . 0.9300 ?
    C22 C23 . 1.343(3) ?
    C22 H22 . 0.9300 ?
    C17 C16 . 1.353(3) ?
    C17 H17 . 0.9300 ?
    C1 C2 . 1.393(3) ?
    C15 C16 . 1.391(3) ?
    C15 H15 . 0.9300 ?
    C9 O1 . 1.199(3) ?
    C23 H23 . 0.9300 ?
    C5 C4 . 1.371(4) ?
    C5 H5 . 0.9300 ?
    C3 C2 . 1.358(4) ?
    C3 C4 . 1.393(4) ?
    C3 H3 . 0.9300 ?
    C2 H2 . 0.9300 ?
    C4 H4 . 0.9300 ?
    C16 H16 . 0.9300 ?
    C10 H10A . 0.9600 ?
    C10 H10B . 0.9600 ?
    C10 H10C . 0.9600 ?
loop_
    _geom_angle_atom_site_label_1
    _geom_angle_atom_site_label_2
    _geom_angle_atom_site_label_3
    _geom_angle_site_symmetry_1
    _geom_angle_site_symmetry_3
    _geom_angle
    _geom_angle_publ_flag
    C1 S1 C8 . . 91.25(9) ?
    C23 S2 C20 . . 91.03(10) ?
    C21 C12 C13 . . 119.91(15) ?
    C21 C12 C11 . . 121.49(15) ?
    C13 C12 C11 . . 118.58(15) ?
    C17 C18 C13 . . 118.88(17) ?
    C17 C18 C19 . . 121.93(17) ?
    C13 C18 C19 . . 119.16(15) ?
    C12 C21 C20 . . 120.11(16) ?
    C12 C21 H21 . . 119.9 ?
    C20 C21 H21 . . 119.9 ?
    C14 C13 C18 . . 118.18(16) ?
    C14 C13 C12 . . 122.05(16) ?
    C18 C13 C12 . . 119.76(15) ?
    C19 C20 C21 . . 122.34(16) ?
    C19 C20 S2 . . 111.39(13) ?
    C21 C20 S2 . . 126.25(14) ?
    C7 C11 C12 . . 115.01(15) ?
    C7 C11 H11A . . 108.5 ?
    C12 C11 H11A . . 108.5 ?
    C7 C11 H11B . . 108.5 ?
    C12 C11 H11B . . 108.5 ?
    H11A C11 H11B . . 107.5 ?
    C20 C19 C22 . . 111.70(17) ?
    C20 C19 C18 . . 118.67(15) ?
    C22 C19 C18 . . 129.57(17) ?
    C7 C8 C9 . . 127.41(18) ?
    C7 C8 S1 . . 113.54(14) ?
    C9 C8 S1 . . 119.02(15) ?
    C8 C7 C6 . . 111.25(16) ?
    C8 C7 C11 . . 126.90(17) ?
    C6 C7 C11 . . 121.84(17) ?
    C1 C6 C5 . . 118.58(19) ?
    C1 C6 C7 . . 112.68(17) ?
    C5 C6 C7 . . 128.74(19) ?
    C9 O2 C10 . . 116.3(2) ?
    C15 C14 C13 . . 120.99(18) ?
    C15 C14 H14 . . 119.5 ?
    C13 C14 H14 . . 119.5 ?
    C23 C22 C19 . . 112.82(19) ?
    C23 C22 H22 . . 123.6 ?
    C19 C22 H22 . . 123.6 ?
    C16 C17 C18 . . 121.10(19) ?
    C16 C17 H17 . . 119.4 ?
    C18 C17 H17 . . 119.4 ?
    C2 C1 C6 . . 121.4(2) ?
    C2 C1 S1 . . 127.37(18) ?
    C6 C1 S1 . . 111.26(14) ?
    C14 C15 C16 . . 120.4(2) ?
    C14 C15 H15 . . 119.8 ?
    C16 C15 H15 . . 119.8 ?
    O1 C9 O2 . . 123.5(2) ?
    O1 C9 C8 . . 125.3(2) ?
    O2 C9 C8 . . 111.24(18) ?
    C22 C23 S2 . . 113.05(15) ?
    C22 C23 H23 . . 123.5 ?
    S2 C23 H23 . . 123.5 ?
    C4 C5 C6 . . 119.4(2) ?
    C4 C5 H5 . . 120.3 ?
    C6 C5 H5 . . 120.3 ?
    C2 C3 C4 . . 121.2(2) ?
    C2 C3 H3 . . 119.4 ?
    C4 C3 H3 . . 119.4 ?
    C3 C2 C1 . . 118.6(2) ?
    C3 C2 H2 . . 120.7 ?
    C1 C2 H2 . . 120.7 ?
    C5 C4 C3 . . 120.8(2) ?
    C5 C4 H4 . . 119.6 ?
    C3 C4 H4 . . 119.6 ?
    C17 C16 C15 . . 120.40(19) ?
    C17 C16 H16 . . 119.8 ?
    C15 C16 H16 . . 119.8 ?
    O2 C10 H10A . . 109.5 ?
    O2 C10 H10B . . 109.5 ?
    H10A C10 H10B . . 109.5 ?
    O2 C10 H10C . . 109.5 ?
    H10A C10 H10C . . 109.5 ?
    H10B C10 H10C . . 109.5 ?
loop_
    _geom_torsion_atom_site_label_1
    _geom_torsion_atom_site_label_2
    _geom_torsion_atom_site_label_3
    _geom_torsion_atom_site_label_4
    _geom_torsion_site_symmetry_1
    _geom_torsion_site_symmetry_2
    _geom_torsion_site_symmetry_3
    _geom_torsion_site_symmetry_4
    _geom_torsion
    _geom_torsion_publ_flag
    C13 C12 C21 C20 . . . . 0.8(3) ?
    C11 C12 C21 C20 . . . . 179.42(16) ?
    C17 C18 C13 C14 . . . . -1.5(3) ?
    C19 C18 C13 C14 . . . . -179.66(16) ?
    C17 C18 C13 C12 . . . . 177.65(17) ?
    C19 C18 C13 C12 . . . . -0.5(2) ?
    C21 C12 C13 C14 . . . . 178.28(17) ?
    C11 C12 C13 C14 . . . . -0.4(3) ?
    C21 C12 C13 C18 . . . . -0.9(2) ?
    C11 C12 C13 C18 . . . . -179.58(16) ?
    C12 C21 C20 C19 . . . . 0.8(3) ?
    C12 C21 C20 S2 . . . . -177.49(14) ?
    C23 S2 C20 C19 . . . . 0.66(14) ?
    C23 S2 C20 C21 . . . . 179.08(17) ?
    C21 C12 C11 C7 . . . . 7.8(3) ?
    C13 C12 C11 C7 . . . . -173.54(16) ?
    C21 C20 C19 C22 . . . . -179.62(16) ?
    S2 C20 C19 C22 . . . . -1.1(2) ?
    C21 C20 C19 C18 . . . . -2.1(3) ?
    S2 C20 C19 C18 . . . . 176.38(13) ?
    C17 C18 C19 C20 . . . . -176.14(18) ?
    C13 C18 C19 C20 . . . . 1.9(2) ?
    C17 C18 C19 C22 . . . . 0.9(3) ?
    C13 C18 C19 C22 . . . . 178.91(18) ?
    C1 S1 C8 C7 . . . . -1.23(15) ?
    C1 S1 C8 C9 . . . . 177.06(16) ?
    C9 C8 C7 C6 . . . . -176.57(18) ?
    S1 C8 C7 C6 . . . . 1.5(2) ?
    C9 C8 C7 C11 . . . . 3.9(3) ?
    S1 C8 C7 C11 . . . . -177.94(14) ?
    C12 C11 C7 C8 . . . . -92.0(2) ?
    C12 C11 C7 C6 . . . . 88.6(2) ?
    C8 C7 C6 C1 . . . . -1.1(2) ?
    C11 C7 C6 C1 . . . . 178.39(16) ?
    C8 C7 C6 C5 . . . . 178.07(19) ?
    C11 C7 C6 C5 . . . . -2.4(3) ?
    C18 C13 C14 C15 . . . . 0.3(3) ?
    C12 C13 C14 C15 . . . . -178.87(19) ?
    C20 C19 C22 C23 . . . . 1.1(3) ?
    C18 C19 C22 C23 . . . . -176.02(19) ?
    C13 C18 C17 C16 . . . . 1.7(3) ?
    C19 C18 C17 C16 . . . . 179.7(2) ?
    C5 C6 C1 C2 . . . . 0.7(3) ?
    C7 C6 C1 C2 . . . . 179.98(17) ?
    C5 C6 C1 S1 . . . . -179.07(15) ?
    C7 C6 C1 S1 . . . . 0.2(2) ?
    C8 S1 C1 C2 . . . . -179.21(19) ?
    C8 S1 C1 C6 . . . . 0.54(15) ?
    C13 C14 C15 C16 . . . . 0.9(4) ?
    C10 O2 C9 O1 . . . . 4.1(4) ?
    C10 O2 C9 C8 . . . . -175.28(19) ?
    C7 C8 C9 O1 . . . . -2.9(4) ?
    S1 C8 C9 O1 . . . . 179.0(2) ?
    C7 C8 C9 O2 . . . . 176.42(19) ?
    S1 C8 C9 O2 . . . . -1.6(2) ?
    C19 C22 C23 S2 . . . . -0.6(2) ?
    C20 S2 C23 C22 . . . . 0.00(18) ?
    C1 C6 C5 C4 . . . . -0.3(3) ?
    C7 C6 C5 C4 . . . . -179.4(2) ?
    C4 C3 C2 C1 . . . . 0.3(4) ?
    C6 C1 C2 C3 . . . . -0.7(3) ?
    S1 C1 C2 C3 . . . . 179.00(18) ?
    C6 C5 C4 C3 . . . . -0.1(4) ?
    C2 C3 C4 C5 . . . . 0.1(4) ?
    C18 C17 C16 C15 . . . . -0.5(4) ?
    C14 C15 C16 C17 . . . . -0.8(4) ?
loop_
    _geom_hbond_atom_site_label_D
    _geom_hbond_atom_site_label_H
    _geom_hbond_atom_site_label_A
    _geom_hbond_site_symmetry_A
    _geom_hbond_distance_DH
    _geom_hbond_distance_HA
    _geom_hbond_distance_DA
    _geom_hbond_angle_DHA
    C11 H11B O1 1 0.97 2.44 3.007(3) 117
    C10 H10A Cg2 3_657 0.96 2.86 3.397(3) 116
    C17 H17 Cg4 4_555 0.93 2.98 3.689(2) 134
_shelx_space_group_comment
;
The symmetry employed for this shelxl refinement is uniquely defined
by the following loop, which should always be used as a source of
symmetry information in preference to the above space-group names.
They are only intended as comments.
;
_shelx_estimated_absorpt_T_min     0.957
_shelx_estimated_absorpt_T_max     0.976
_shelx_hkl_file
;
  -3   0   0 2119.19  160.38
   3   0   0 2287.37  159.78
   3   0   0 2219.18  160.88
   3   0   0 2099.19  160.28
  -3   0   0 2112.89  159.98
  -3   0   0 2252.37  160.88
   4   0   0 5488.25  422.46
  -4   0   0 5968.10  422.36
  -4   0   0 5915.21  423.26
  -5   0   0 1152.68   89.99
  -5   0   0 1182.68   89.59
  -5   0   0 1192.98   90.69
   5   0   0 1123.19   89.59
   5   0   0 1293.37   88.59
   5   0   0 1160.48   90.59
  -6   0   0  957.70   75.89
  -6   0   0 1064.69   75.69
   6   0   0 1025.70   72.89
   6   0   0  993.30   76.19
   6   0   0  898.11   74.49
  -6   0   0  874.51   74.29
  -7   0   0 1161.88   85.09
   7   0   0  950.20   83.39
  -7   0   0 1045.20   88.19
   7   0   0 1201.68   81.49
   7   0   0 1111.59   85.69
  -7   0   0  976.80   83.59
  -7   0   0 1140.69   85.89
   8   0   0 1030.50   70.89
  -8   0   0 1015.50   75.79
  -8   0   0  833.82   75.29
  -8   0   0  893.81   74.39
  -8   0   0  895.71   79.29
  -9   0   0   58.09   13.10
  -9   0   0   47.40   16.10
  -9   0   0   48.10   13.50
   9   0   0   47.60    6.20
 -10   0   0   19.30   11.10
 -10   0   0   37.00   11.80
 -10   0   0   21.20   11.80
 -11   0   0  392.86   36.40
 -11   0   0  334.17   36.30
 -11   0   0  336.37   42.00
  -1  -1   0 1028.60   76.49
   1  -1   0 1001.50   76.49
   1  -1   0 1077.29   76.49
   1  -1   0  947.01   76.89
  -1  -1   0 1091.59   76.39
   1   1   0 1026.70   76.39
  -1   1   0 1097.19   76.29
  -1   1   0 1020.90   76.49
  -1   1   0 1089.89   76.49
  -1   1   0 1005.30   76.89
   1   1   0 1034.30   76.39
   1   1   0 1103.59   76.69
  -3  -1   0  867.41   64.09
   3  -1   0  786.42   63.69
  -3  -1   0  842.62   63.59
   3  -1   0  934.61   62.89
  -3  -1   0  854.91   63.19
   3  -1   0  752.32   63.29
   3   1   0  877.41   64.09
   3   1   0  804.22   63.29
  -3   1   0  831.62   63.79
  -3   1   0  823.52   63.09
  -3   1   0  840.52   63.49
   3   1   0  898.61   62.99
   4  -1   0 4397.86  356.86
  -4  -1   0 5041.30  357.46
   4  -1   0 4798.92  357.66
  -4  -1   0 4960.50  356.86
   4   1   0 5020.50  356.16
   4   1   0 4638.04  356.86
   4   1   0 5084.69  357.96
  -4   1   0 4839.62  356.76
  -4   1   0 5202.78  357.96
  -5  -1   0  189.28   17.40
   5  -1   0  182.38   15.30
  -5  -1   0  173.38   16.50
   5  -1   0  148.99   16.30
  -5  -1   0  159.28   17.10
   5  -1   0  166.98   17.30
  -5   1   0  167.08   16.30
   5   1   0  177.58   16.70
  -5   1   0  189.18   17.70
  -5   1   0  189.28   17.30
  -5   1   0  146.39   18.80
   5   1   0  185.78   17.70
   5   1   0  176.68   15.40
  -6  -1   0 1131.29   89.69
   6  -1   0 1062.49   88.29
  -6  -1   0 1260.97   89.59
   6  -1   0 1254.97   86.69
   6  -1   0 1169.88   89.79
  -6  -1   0 1086.59   88.19
  -6   1   0 1107.89   89.49
   6   1   0 1114.99   88.39
  -6   1   0 1246.88   89.39
   6   1   0 1226.78   90.09
  -6   1   0 1081.19   91.69
   6   1   0 1234.68   86.79
  -6   1   0 1067.09   88.09
  -7  -1   0  100.49   13.90
  -7  -1   0   90.99   13.20
   7  -1   0  105.89   10.30
   7  -1   0   77.49   12.30
   7  -1   0   89.69   14.00
  -7  -1   0   85.89   12.20
  -7   1   0   83.09   12.30
  -7   1   0   83.99   14.10
   7   1   0   81.29   12.30
   7   1   0  114.49   10.60
   7   1   0   77.59   13.10
  -7   1   0   85.49   12.90
  -7   1   0   82.99   15.50
  -8  -1   0    7.20    8.70
   8  -1   0   -4.80    3.60
  -8  -1   0    1.60    6.70
  -8  -1   0   13.20    8.70
  -8  -1   0   -2.70    5.90
  -8   1   0   -1.40    7.50
  -8   1   0    3.40    6.70
   8   1   0   -3.00    3.70
  -8   1   0   -5.60    5.00
  -8   1   0   -5.80    5.80
  -9  -1   0   56.29   13.10
   9  -1   0   41.40    5.90
  -9  -1   0   53.59   13.00
  -9  -1   0   37.90   13.80
  -9   1   0   59.69   13.70
   9   1   0   39.90    5.90
  -9   1   0   47.80   12.30
  -9   1   0   22.80   13.00
 -10  -1   0  235.68   26.20
 -10  -1   0  209.18   29.70
 -10   1   0  227.98   27.00
 -10   1   0  225.38   30.10
 -10   1   0  224.88   25.80
 -11  -1   0   -3.30    8.90
 -11  -1   0   -8.80   10.60
 -11  -1   0    7.30    9.50
 -11   1   0   -9.50    8.20
 -11   1   0   16.60   10.00
 -11   1   0    6.10   12.40
  -1  -2   0  900.51   68.09
   1  -2   0 1029.90   68.39
   1  -2   0 1000.20   67.99
  -1  -2   0 1010.10   68.49
   1  -2   0  852.01   67.99
   1  -2   0  900.71   68.69
  -1  -2   0  878.31   67.99
   1   2   0  886.61   67.99
  -1   2   0  860.71   68.59
  -1   2   0  897.51   67.99
   1   2   0  953.80   68.09
  -1   2   0  951.80   67.99
   3  -2   0   19.80    4.60
  -3  -2   0   33.40    5.60
  -3  -2   0   25.90    4.40
  -3  -2   0   29.10    5.50
   3  -2   0   24.40    4.20
   3  -2   0   22.70    4.80
  -3   2   0   24.20    4.70
   3   2   0   33.90    5.20
   3   2   0   20.70    4.30
  -3   2   0   19.60    4.70
   3   2   0   29.60    5.00
  -3   2   0   16.00    5.40
  -3   2   0   21.90    4.60
  -4  -2   0  826.02   66.29
  -4  -2   0  902.51   66.19
  -4  -2   0  831.62   66.89
   4  -2   0  964.70   65.29
   4  -2   0  844.42   66.69
   4  -2   0  801.02   66.09
  -4   2   0  889.11   68.49
   4   2   0  852.51   66.89
   4   2   0  895.81   66.29
  -4   2   0  880.81   66.39
  -4   2   0  863.01   66.69
  -4   2   0  847.32   65.79
   4   2   0  902.71   65.49
  -5  -2   0 2779.32  208.18
  -5  -2   0 2794.92  207.68
   5  -2   0 2605.94  207.68
   5  -2   0 2629.04  208.38
  -5  -2   0 2770.62  208.88
   5  -2   0 3124.79  206.48
   5   2   0 2660.33  207.58
  -5   2   0 2825.12  210.78
  -5   2   0 2965.50  208.28
   5   2   0 3028.90  209.18
   5   2   0 2931.91  206.68
  -5   2   0 2786.22  208.58
  -5   2   0 2691.53  207.48
   6  -2   0   -0.60    4.70
   6  -2   0   -4.10    4.90
  -6  -2   0   -1.70    5.10
  -6  -2   0   -4.00    4.00
   6  -2   0   -3.10    3.40
  -6  -2   0   -0.60    4.80
   6   2   0   -2.90    3.80
  -6   2   0   -3.60    4.60
   6   2   0    9.50    4.90
  -6   2   0   -2.50    5.90
  -6   2   0   -0.20    4.30
  -6   2   0   -5.30    4.70
   6   2   0   -3.30    4.20
  -7  -2   0  104.89   14.40
   7  -2   0  112.69   14.40
   7  -2   0  122.89   15.60
  -7  -2   0   95.99   14.60
  -7  -2   0  143.19   16.60
  -7   2   0   94.29   14.10
   7   2   0  130.79   14.70
   7   2   0  133.89   12.50
   7   2   0  136.49   16.70
  -7   2   0  138.89   15.80
  -7   2   0  111.49   17.80
  -7   2   0  123.49   16.50
  -8  -2   0  623.44   55.09
  -8  -2   0  631.64   56.69
  -8  -2   0  709.13   56.59
  -8   2   0  675.03   57.09
  -8   2   0  736.23   56.69
   8   2   0  765.22   51.99
  -8   2   0  609.44   54.99
  -8   2   0  631.44   59.89
  -9  -2   0  100.19   16.10
  -9  -2   0   73.39   16.50
   9  -2   0   88.89    9.40
  -9  -2   0  102.79   18.70
  -9   2   0   94.09   21.10
   9   2   0  101.39    9.30
  -9   2   0   82.89   16.20
 -10  -2   0    1.60    8.20
 -10  -2   0   -2.90    9.90
 -10  -2   0    3.40    8.80
 -10   2   0    1.50    8.60
 -10   2   0    2.50    8.30
 -10   2   0   13.20   12.30
 -11  -2   0    4.10   12.90
 -11  -2   0    7.40    9.20
 -11  -2   0   17.10   10.20
 -11   2   0    8.60    9.00
 -11   2   0   13.60   12.90
 -11   2   0    6.00    9.60
   0  -3   0   -0.10    1.20
   0  -3   0    0.30    2.10
   0  -3   0    3.10    2.80
   0  -3   0    2.30    1.70
   0   3   0    1.50    2.80
   0   3   0    1.50    1.70
   0   3   0   -0.80    1.80
   0   3   0    1.00    1.20
   0   3   0    0.50    2.10
   1  -3   0   48.90    4.70
  -1  -3   0   49.60    4.90
   1  -3   0   52.19    5.50
   1  -3   0   48.40    5.60
   1  -3   0   43.70    4.70
   1  -3   0   46.30    4.50
  -1  -3   0   49.00    5.00
  -1  -3   0   53.39    4.90
   1   3   0   39.10    4.90
  -1   3   0   47.40    4.90
  -1   3   0   45.50    5.50
   1   3   0   56.89    4.80
  -1   3   0   54.89    5.70
  -1   3   0   46.00    4.60
   1   3   0   61.19    5.10
   3  -3   0 1982.00  133.19
  -3  -3   0 1767.22  133.89
   3  -3   0 1597.94  133.69
   3  -3   0 1657.23  133.79
  -3  -3   0 1846.22  133.79
  -3  -3   0 1835.42  134.49
  -3   3   0 2016.50  134.29
  -3   3   0 1802.42  133.99
   3   3   0 1810.92  133.39
  -3   3   0 1802.42  135.39
   3   3   0 1874.71  134.49
  -3   3   0 1779.52  133.49
   3   3   0 1799.42  133.69
   4  -3   0  121.79   12.60
  -4  -3   0  133.19   12.60
  -4  -3   0  126.99   13.30
  -4  -3   0  125.29   12.80
   4  -3   0  145.49   11.70
   4  -3   0  114.69   12.70
  -4   3   0  117.29   12.70
   4   3   0  126.39   12.30
   4   3   0  126.79   13.30
  -4   3   0  127.79   12.40
  -4   3   0  130.89   12.90
   4   3   0  117.99   11.80
  -4   3   0  114.79   14.10
   5  -3   0  137.09   14.50
  -5  -3   0  130.19   14.70
   5  -3   0  152.48   15.00
  -5  -3   0  150.68   14.60
  -5  -3   0  124.79   15.00
  -5   3   0  176.48   16.00
  -5   3   0  138.69   17.20
  -5   3   0  132.19   14.10
   5   3   0  114.99   13.60
   5   3   0  158.98   15.60
   5   3   0  147.09   13.50
  -5   3   0  152.28   15.20
   6  -3   0  421.76   35.90
  -6  -3   0  424.86   35.50
   6  -3   0  458.35   32.90
   6  -3   0  358.26   34.40
  -6  -3   0  403.36   34.70
  -6  -3   0  379.36   35.70
   6   3   0  454.25   36.40
  -6   3   0  358.46   34.20
   6   3   0  405.06   34.50
  -6   3   0  461.75   35.80
  -6   3   0  411.36   38.40
  -6   3   0  435.16   35.90
   6   3   0  416.36   33.20
  -7  -3   0  721.43   58.99
   7  -3   0  789.22   54.49
  -7  -3   0  671.73   56.89
   7  -3   0  641.94   56.79
  -7  -3   0  693.93   57.69
   7  -3   0  705.13   58.29
  -7   3   0  699.93   61.39
   7   3   0  667.63   56.39
  -7   3   0  707.33   58.19
  -7   3   0  756.92   58.09
   7   3   0  767.72   54.79
  -7   3   0  672.03   56.79
   7   3   0  718.53   58.59
  -8  -3   0    5.40    6.70
  -8  -3   0    2.50    6.00
  -8  -3   0   -1.70    6.30
   8  -3   0   -4.00    4.00
  -8   3   0   -5.90    8.00
  -8   3   0    1.70    5.80
   8   3   0   -2.80    3.90
  -8   3   0   16.50    7.70
  -8   3   0   10.60    7.40
  -9  -3   0  102.79   15.30
  -9  -3   0   60.49   14.80
   9  -3   0   87.99    8.90
  -9   3   0   86.99   16.30
  -9   3   0   48.60   15.30
  -9   3   0   88.89   14.80
   9   3   0   79.29    8.40
 -10  -3   0  104.19   16.60
 -10  -3   0   92.49   22.10
 -10  -3   0   94.49   19.20
 -10   3   0   82.49   17.10
 -10   3   0   80.29   19.80
 -10   3   0   93.69   17.40
 -11  -3   0  106.99   16.80
 -11  -3   0   95.39   23.10
 -11  -3   0   58.79   16.80
 -11   3   0   62.39   15.90
 -11   3   0   70.89   20.70
   1  -4   0    0.50    1.20
   1  -4   0   -0.30    1.60
  -1  -4   0   -2.20    1.70
   1  -4   0    0.70    2.30
   1  -4   0    6.20    3.00
  -1  -4   0   -0.40    1.50
  -1  -4   0    1.40    1.80
  -1   4   0    3.20    2.60
   1   4   0   -0.40    1.60
  -1   4   0   -0.50    1.30
  -1   4   0    1.00    1.80
  -1   4   0    2.10    1.30
   1   4   0   -0.20    1.50
   1   4   0    0.30    1.70
  -1   4   0    6.50    2.80
   3  -4   0  290.47   26.30
   3  -4   0  271.67   24.80
  -3  -4   0  313.27   24.90
  -3  -4   0  300.37   25.50
   3  -4   0  315.37   25.30
   3  -4   0  336.57   24.30
  -3  -4   0  284.97   24.90
   3   4   0  306.27   24.70
   3   4   0  326.87   25.70
   3   4   0  283.27   24.50
  -3   4   0  342.07   26.90
  -3   4   0  312.67   24.70
  -3   4   0  326.77   25.10
   4  -4   0 1451.75  101.29
   4  -4   0 1240.08  102.39
  -4  -4   0 1387.96  102.29
   4  -4   0 1198.88  102.19
  -4  -4   0 1364.16  103.29
  -4  -4   0 1290.37  102.39
   4   4   0 1375.46  101.79
   4   4   0 1491.05  103.49
   4   4   0 1313.27  101.99
  -4   4   0 1368.76  102.59
  -4   4   0 1459.25  104.89
  -4   4   0 1482.85  102.89
  -4   4   0 1364.36  102.09
  -5  -4   0   94.99   11.80
   5  -4   0   67.99    9.70
   5  -4   0   88.79    8.80
   5  -4   0   55.19    9.30
  -5  -4   0   76.19   10.40
  -5  -4   0   96.99   10.50
   5   4   0   66.39    9.40
  -5   4   0   59.39   11.20
  -5   4   0   64.09    9.30
   5   4   0   87.99    9.30
   5   4   0   92.59   11.20
  -5   4   0   73.49   10.40
  -5   4   0   62.79    9.70
   6  -4   0   47.80   10.10
  -6  -4   0   42.50    8.90
   6  -4   0   39.50    6.90
  -6  -4   0   28.30    8.50
   6  -4   0   35.30    8.20
  -6  -4   0   48.00   10.20
   6   4   0   30.40    6.90
   6   4   0   35.60    9.50
   6   4   0   44.20    8.40
  -6   4   0   51.69   10.50
  -6   4   0   49.60    9.20
  -6   4   0   50.79   10.10
  -6   4   0   30.20   10.00
   7  -4   0    0.90    4.70
  -7  -4   0    3.10    5.90
  -7  -4   0    2.80    6.90
   7  -4   0    2.80    4.20
   7  -4   0   -0.20    5.50
  -7  -4   0   -2.20    6.20
   7   4   0    7.50    5.80
  -7   4   0   12.80    7.10
  -7   4   0   -3.00    6.00
  -7   4   0   -1.80    7.10
  -7   4   0   -3.30    5.20
   7   4   0   -0.40    4.10
   7   4   0    1.90    5.00
  -8  -4   0   41.90   11.10
   8  -4   0   53.09    7.60
  -8  -4   0   49.60   11.50
  -8  -4   0   54.79   11.80
   8   4   0   45.40    8.00
  -8   4   0   34.30   10.10
  -8   4   0   87.09   18.00
  -8   4   0   59.99   12.80
  -8   4   0   74.59   12.30
  -9  -4   0  265.07   28.70
   9  -4   0  311.87   23.60
  -9  -4   0  277.27   29.90
  -9   4   0  279.17   30.00
  -9   4   0  329.97   30.20
  -9   4   0  233.48   31.70
   9   4   0  290.67   23.30
 -10  -4   0    2.70    7.60
 -10  -4   0   20.20   11.30
 -10   4   0    1.00    7.40
 -10   4   0   -1.40    9.20
 -10   4   0  -12.10    7.80
 -11  -4   0   31.50   13.20
 -11  -4   0   17.70    9.50
 -11  -4   0   14.30    9.40
 -11   4   0   18.20   12.70
 -11   4   0   -0.40    8.60
 -11   4   0   20.20   10.80
   0  -5   0    8.20    2.90
   0  -5   0    4.50    3.50
   0  -5   0    4.20    1.80
   0  -5   0    4.40    2.10
   0   5   0    2.80    2.10
   0   5   0    4.10    2.60
   0   5   0    3.90    2.20
   0   5   0    4.30    1.70
   0   5   0    2.60    3.20
  -1  -5   0 1856.11  128.69
   1  -5   0 1741.13  129.09
  -1  -5   0 1767.22  128.39
  -1  -5   0 1745.53  128.39
  -1  -5   0 1772.52  129.29
   1  -5   0 1583.74  129.09
   1   5   0 1731.43  128.49
  -1   5   0 1676.03  129.09
  -1   5   0 1749.12  129.29
  -1   5   0 1843.22  128.49
   1   5   0 1853.91  128.29
   1   5   0 1694.93  128.69
   3  -5   0  648.34   44.60
   3  -5   0  508.65   46.40
  -3  -5   0  619.04   45.20
  -3  -5   0  621.64   46.10
   3  -5   0  577.44   45.60
  -3  -5   0  570.04   45.30
  -3   5   0  576.84   44.90
   3   5   0  592.14   44.90
  -3   5   0  579.24   45.00
  -3   5   0  619.84   47.10
   3   5   0  535.15   44.80
  -4  -5   0 4649.53  305.37
  -4  -5   0 3960.80  305.17
  -4  -5   0 4377.16  306.37
   4  -5   0 3787.02  305.07
   4  -5   0 3834.62  305.27
   4   5   0 4120.49  304.57
   4   5   0 4041.20  304.67
  -4   5   0 4172.78  304.87
  -4   5   0 3986.30  305.07
  -4   5   0 4266.97  307.37
   4   5   0 4634.34  306.37
  -5  -5   0  153.18   16.10
   5  -5   0  138.89   16.00
   5  -5   0  183.08   14.60
  -5  -5   0  150.48   15.60
  -5  -5   0  151.58   16.90
  -5   5   0  184.18   16.90
  -5   5   0  158.48   16.10
   5   5   0  171.98   17.30
   5   5   0  144.09   15.20
  -5   5   0  149.39   15.60
  -5   5   0  157.38   18.20
   5   5   0  165.08   15.20
   6  -5   0   73.59   11.00
  -6  -5   0   64.29   10.20
  -6  -5   0   83.59   12.60
   6  -5   0   56.09   11.10
  -6  -5   0   62.89   11.00
   6  -5   0   90.19    9.00
  -6   5   0   72.29   10.30
   6   5   0   72.09   11.20
  -6   5   0   80.59   11.50
  -6   5   0   61.19   13.10
  -6   5   0   61.69   11.00
   6   5   0   53.09    9.00
   6   5   0   63.99    9.80
   7  -5   0    3.00    4.30
  -7  -5   0   -7.40    4.60
  -7  -5   0   16.60    8.20
  -7  -5   0    4.10    5.50
   7  -5   0    6.80    6.80
   7  -5   0    6.60    5.90
   7   5   0    5.80    4.50
  -7   5   0    0.80    6.00
  -7   5   0    6.20    5.50
   7   5   0    6.80    7.30
   7   5   0   -0.80    5.00
  -7   5   0    0.70    6.00
  -7   5   0    1.40    6.90
  -8  -5   0   64.59   12.90
   8  -5   0   56.79    8.00
  -8  -5   0   59.79   13.50
  -8  -5   0   53.59   11.60
  -8   5   0   64.69   12.90
  -8   5   0   53.89   15.00
  -8   5   0   59.29   12.20
  -8   5   0   51.49   11.80
   8   5   0   68.19    8.50
  -9  -5   0   22.90    9.10
  -9  -5   0    5.80    9.00
  -9   5   0    4.90    7.50
   9   5   0    9.80    4.00
  -9   5   0    5.50   10.00
  -9   5   0   10.20    8.70
 -10  -5   0   50.99   12.60
 -10  -5   0   37.20   13.30
 -10   5   0   30.70   12.50
 -10   5   0    9.40   12.30
 -10   5   0   47.80   13.50
 -11  -5   0  107.29   18.00
 -11  -5   0   88.09   22.10
 -11  -5   0  122.09   20.40
 -11   5   0  155.98   21.00
 -11   5   0  117.89   19.20
 -11   5   0  146.99   24.60
   0  -6   0 2440.66  179.38
   1  -6   0   -0.20    2.80
  -1  -6   0    1.30    2.30
  -1  -6   0    0.10    2.10
   1  -6   0   -1.10    2.10
  -1  -6   0    1.20    3.40
  -1  -6   0   -0.90    1.70
   1  -6   0   -1.20    2.70
   1  -6   0    2.50    1.60
   1  -6   0    1.90    2.00
  -1   6   0    0.50    3.00
  -1   6   0   -1.20    3.50
  -1   6   0    1.60    2.40
  -1   6   0   -0.60    1.70
  -1   6   0    3.90    2.10
   1   6   0    1.60    2.30
   1   6   0   -1.00    2.30
   1   6   0    1.70    1.80
   2  -6   0 4676.43  342.37
  -3  -6   0   17.20    4.90
  -3  -6   0   25.30    5.60
   3  -6   0   29.50    5.50
   3  -6   0   37.10    4.90
   3  -6   0   30.50    6.30
  -3  -6   0   23.80    5.00
   3  -6   0   23.80    6.10
  -3  -6   0   27.90    6.40
   3   6   0   21.40    5.10
   3   6   0   28.80    4.60
  -3   6   0   26.40    5.10
  -3   6   0   34.40    6.70
  -3   6   0   24.50    6.50
  -3   6   0   22.50    5.30
  -4  -6   0 2789.72  197.48
  -4  -6   0 2566.94  196.38
   4  -6   0 2569.64  196.58
  -4  -6   0 2868.81  196.28
   4  -6   0 2410.46  197.98
   4  -6   0 2411.16  195.98
   4   6   0 2571.64  195.68
  -4   6   0 2855.51  198.88
   4   6   0 2812.92  195.98
  -4   6   0 2670.73  196.08
  -4   6   0 2729.43  196.08
   5  -6   0  128.09   14.70
  -5  -6   0  136.69   14.20
   5  -6   0  120.49   14.30
  -5  -6   0  135.59   15.40
  -5  -6   0  131.49   14.80
   5  -6   0  150.18   13.20
  -5   6   0  127.49   14.50
  -5   6   0  120.99   16.20
   5   6   0  141.59   13.90
  -5   6   0  134.79   14.30
  -5   6   0  147.89   15.00
   5   6   0  143.49   13.90
  -6  -6   0  272.37   26.00
  -6  -6   0  257.87   26.50
   6  -6   0  234.68   25.30
   6  -6   0  248.98   25.30
  -6  -6   0  311.17   25.80
   6  -6   0  291.87   23.50
  -6   6   0  313.97   29.30
   6   6   0  276.77   24.80
  -6   6   0  314.97   26.80
   6   6   0  286.87   26.80
   6   6   0  294.97   24.40
  -6   6   0  270.27   25.60
  -6   6   0  267.47   25.30
   7  -6   0   71.29   11.90
   7  -6   0   95.89   10.10
  -7  -6   0   85.69   13.00
   7  -6   0   79.79   14.20
  -7  -6   0   80.89   13.80
  -7  -6   0   81.99   12.30
  -7   6   0   74.19   11.90
  -7   6   0   90.79   13.50
   7   6   0   81.29   11.50
  -7   6   0   77.19   14.60
  -7   6   0   69.39   13.40
   7   6   0   76.99   10.10
  -8  -6   0   -8.00    5.60
   8  -6   0    4.80    4.50
  -8  -6   0    2.20    6.10
  -8  -6   0    6.60    7.00
  -8   6   0    3.70    8.80
  -8   6   0    4.80    6.50
  -8   6   0   12.40    9.20
   8   6   0    2.10    4.10
  -8   6   0    8.80    6.60
  -9  -6   0   98.99   16.10
  -9  -6   0  116.69   17.10
  -9   6   0  107.79   19.50
   9   6   0   88.69    9.90
  -9   6   0  103.29   16.40
  -9   6   0  103.49   17.60
 -10  -6   0   65.49   14.30
 -10  -6   0   48.50   14.50
 -10   6   0   34.10   12.80
 -10   6   0   46.30   12.60
 -10   6   0   57.09   16.20
 -11  -6   0   36.60   12.70
 -11  -6   0   33.50   12.40
 -11   6   0   25.30   14.20
 -11   6   0   51.89   15.80
 -11   6   0   41.90   14.10
   0  -7   0    2.70    1.90
   0  -7   0    0.90    3.40
   0   7   0   -0.60    3.30
   0   7   0   -0.60    2.20
   0   7   0    3.80    2.90
   0   7   0    4.40    1.90
  -2  -7   0 4068.79  299.47
   2  -7   0 4365.76  300.77
   2  -7   0 3774.52  300.87
  -2   7   0 4391.86  300.97
  -2   7   0 3923.31  299.57
   3  -7   0   97.09   11.20
  -3  -7   0   94.49   10.70
  -3  -7   0   87.19   10.60
   3  -7   0  116.09   10.30
   3  -7   0  101.59   12.30
   3  -7   0   92.49    9.50
   3  -7   0   93.19   10.40
  -3  -7   0  117.99   12.00
  -3  -7   0  109.39   10.60
   3   7   0  106.29   10.20
  -3   7   0  113.79   12.10
  -3   7   0  116.69   10.90
  -3   7   0  114.29   10.40
  -3   7   0  116.79   12.60
   3   7   0   87.69   10.30
   4  -7   0 8503.55  622.14
   5  -7   0  662.23   58.79
  -5  -7   0  740.23   59.99
  -5  -7   0  812.32   58.89
   5  -7   0  669.53   58.49
  -5  -7   0  713.13   58.89
   5  -7   0  859.81   57.49
   5   7   0  759.02   57.99
  -5   7   0  741.23   58.59
   5   7   0  724.13   57.79
  -5   7   0  794.72   61.79
  -5   7   0  750.12   58.59
  -6  -7   0  340.37   26.70
   6  -7   0  251.77   26.10
  -6  -7   0  287.47   27.60
   6  -7   0  270.57   26.30
  -6  -7   0  280.27   26.60
  -6   7   0  293.97   29.40
  -6   7   0  305.37   26.40
  -6   7   0  265.27   25.80
   6   7   0  249.48   24.40
   6   7   0  317.27   25.70
  -7  -7   0  115.69   14.30
   7  -7   0  105.49   14.50
   7  -7   0   94.19   14.00
   7  -7   0  129.49   12.30
  -7  -7   0   99.29   15.50
  -7  -7   0   98.59   15.00
   7   7   0  109.79   12.40
  -7   7   0  132.99   18.60
  -7   7   0  129.99   15.30
  -7   7   0   87.79   13.90
  -7   7   0  140.39   16.60
   7   7   0  105.79   13.50
  -8  -7   0  183.38   24.00
   8  -7   0  261.57   20.10
  -8  -7   0  220.48   22.90
  -8  -7   0  192.68   23.10
  -8   7   0  211.98   23.20
   8   7   0  204.48   19.50
  -8   7   0  255.77   28.20
  -8   7   0  262.47   25.30
  -8   7   0  209.38   24.50
  -9  -7   0  292.07   31.70
  -9  -7   0  286.17   32.60
  -9   7   0  283.27   35.70
  -9   7   0  402.66   34.40
  -9   7   0  334.47   32.60
   9   7   0  337.17   26.40
 -10  -7   0  115.09   17.40
 -10  -7   0   99.29   20.00
 -10   7   0  101.09   17.70
 -10   7   0  108.09   18.70
 -10   7   0  118.39   21.60
 -11  -7   0    8.80    8.50
 -11  -7   0   -6.40    9.60
 -11   7   0  -10.90   11.10
 -11   7   0    4.30   10.60
 -11   7   0   -6.30    8.10
   0  -8   0 1377.36   97.39
   0  -8   0 1266.87   98.39
   0   8   0 1190.58   98.69
   0   8   0 1411.86   97.39
   0   8   0 1344.17   97.69
   0   8   0 1301.67   97.59
  -1  -8   0  300.97   25.70
   1  -8   0  279.27   25.50
  -1  -8   0  308.87   24.30
  -1  -8   0  307.17   24.30
   1  -8   0  318.67   24.00
   1  -8   0  295.37   23.70
   1  -8   0  266.47   25.20
   1   8   0  317.17   24.60
  -1   8   0  298.17   25.30
   1   8   0  350.26   24.30
  -1   8   0  273.87   25.60
  -1   8   0  279.97   23.80
   1   8   0  334.27   25.10
  -1   8   0  315.87   24.50
  -2  -8   0    3.70    3.10
  -2  -8   0    0.80    3.90
   2  -8   0    3.60    2.40
   2  -8   0    5.20    2.60
  -2  -8   0    6.80    3.30
   2  -8   0    3.90    3.70
   2  -8   0   -2.20    2.40
  -2  -8   0    2.10    2.60
   2  -8   0    3.90    3.90
  -2   8   0   -2.50    2.30
   2   8   0    4.80    2.80
  -2   8   0   -0.80    3.40
  -2   8   0    5.60    2.70
  -2   8   0    2.50    4.10
   2   8   0    2.20    3.20
   2   8   0    0.90    2.80
   3  -8   0 1859.61  137.99
  -3  -8   0 1786.72  139.09
   3  -8   0 1710.03  140.39
  -3  -8   0 1764.72  138.99
  -3  -8   0 1875.81  138.59
   3  -8   0 1993.70  138.29
  -3  -8   0 1882.91  139.79
   3  -8   0 1839.12  139.69
   3   8   0 2054.39  138.59
  -3   8   0 1974.40  138.39
  -3   8   0 1792.42  140.49
   3   8   0 1888.51  138.89
  -3   8   0 1900.81  138.89
   4  -8   0 9036.10  664.43
   4  -8   0 8295.47  665.63
  -4   8   0 9999.00  666.63
   5  -8   0  123.39   15.00
   5  -8   0  111.19   16.30
  -5  -8   0  150.28   15.40
   5  -8   0  134.89   15.10
  -5  -8   0  146.59   16.20
  -5  -8   0  158.38   15.20
  -5  -8   0  134.79   15.40
  -5   8   0  151.58   16.10
  -5   8   0  147.29   15.20
  -5   8   0  148.29   17.70
   5   8   0  158.48   14.50
  -5   8   0  109.59   14.20
   5   8   0  134.59   14.40
  -6  -8   0  142.39   16.90
  -6  -8   0  114.29   14.40
   6  -8   0  104.39   14.90
   6  -8   0  151.88   13.50
  -6  -8   0  104.59   15.20
   6  -8   0  133.89   15.50
  -6   8   0  108.79   14.70
   6   8   0  115.49   13.70
  -6   8   0  158.08   17.70
   6   8   0  116.29   14.00
  -6   8   0  144.39   18.80
  -6   8   0  113.69   15.00
  -7  -8   0  355.66   36.50
  -7  -8   0  384.96   36.00
  -7  -8   0  425.56   35.60
   7  -8   0  398.56   35.70
   7   8   0  403.56   34.70
  -7   8   0  466.05   40.70
  -7   8   0  432.96   36.10
   7   8   0  385.96   33.20
  -7   8   0  375.66   35.20
  -8  -8   0   28.70   10.60
  -8  -8   0   -7.10    6.30
  -8   8   0   -5.00    5.70
   8   8   0    1.20    4.50
  -8   8   0    7.30    9.20
  -8   8   0    4.10    8.50
  -9  -8   0  122.79   19.20
  -9  -8   0  101.39   17.40
  -9   8   0  129.29   21.40
   9   8   0  118.09   12.10
  -9   8   0  155.68   20.90
 -10  -8   0   60.19   14.00
 -10  -8   0   56.09   16.70
 -10   8   0   58.39   14.20
 -10   8   0  103.59   17.30
 -10   8   0   86.79   21.50
 -11   8   0   50.29   18.30
   0  -9   0   -1.30    3.70
   0  -9   0    4.30    2.40
   0  -9   0    0.50    3.40
   0   9   0   -4.10    3.40
   0   9   0    2.30    2.20
   0   9   0    1.20    2.60
   0   9   0    1.80    2.60
   1  -9   0  990.50   73.39
  -1  -9   0  922.81   75.29
  -1  -9   0 1004.60   73.89
   1  -9   0 1054.29   75.69
   1  -9   0  981.20   73.49
  -1  -9   0 1056.69   74.69
   1  -9   0 1009.90   75.49
  -1  -9   0  995.80   73.89
  -1   9   0  960.20   73.49
   1   9   0 1069.29   73.79
  -1   9   0  933.71   74.79
   1   9   0 1014.50   74.59
   1   9   0  972.60   74.09
  -1   9   0  958.00   73.99
  -1   9   0  862.21   75.09
  -2  -9   0   93.49   10.70
  -2  -9   0  101.89   10.40
   2  -9   0  110.29   10.10
   2  -9   0   91.49   11.90
  -2  -9   0  122.99   12.90
  -2  -9   0  118.69   11.00
   2  -9   0   98.19   11.70
   2   9   0  122.69   10.60
  -2   9   0  104.49   12.20
  -2   9   0  122.89   13.20
   2   9   0  109.29   11.10
  -2   9   0  106.89   10.00
  -2   9   0  116.49   11.30
   2   9   0   88.79   11.20
  -3  -9   0 1024.20   78.69
   3  -9   0  898.41   79.89
  -3  -9   0  963.10   78.49
  -3  -9   0 1004.40   78.09
  -3  -9   0 1076.29   79.59
   3  -9   0 1083.49   77.59
   3  -9   0 1105.19   77.99
   3  -9   0 1002.10   79.39
   3   9   0  979.50   78.29
   3   9   0 1105.69   77.99
  -3   9   0 1129.29   80.29
  -3   9   0 1092.09   77.79
  -3   9   0  992.50   80.19
  -3   9   0 1033.10   78.49
   4  -9   0 1576.54  115.09
  -4  -9   0 1604.14  113.89
  -4  -9   0 1592.34  115.49
  -4  -9   0 1451.25  114.29
  -4  -9   0 1398.06  114.09
   4  -9   0 1523.95  112.79
   4  -9   0 1349.47  115.89
  -4   9   0 1604.04  116.69
  -4   9   0 1522.55  113.39
   4   9   0 1630.74  113.49
   4   9   0 1465.15  113.69
  -4   9   0 1492.65  113.89
  -5  -9   0 2039.80  144.39
  -5  -9   0 1736.13  144.49
  -5  -9   0 1721.43  144.59
   5  -9   0 2018.60  142.99
   5  -9   0 1745.83  144.79
   5  -9   0 1770.32  142.59
  -5  -9   0 2013.30  146.19
  -5   9   0 2052.29  147.79
   5   9   0 2137.79  143.99
   5   9   0 2002.10  143.99
  -5   9   0 2062.99  144.29
  -5   9   0 1852.81  144.29
   6  -9   0 1916.71  159.78
  -6  -9   0 2139.99  161.88
   6  -9   0 1962.10  157.88
   6  -9   0 2016.40  160.58
  -6  -9   0 2041.60  160.48
  -6  -9   0 2415.26  160.58
  -6  -9   0 1902.41  160.38
  -6   9   0 2084.39  160.08
  -6   9   0 2417.16  164.68
  -6   9   0 2291.27  160.28
   6   9   0 2154.58  158.98
   6   9   0 2303.97  159.38
  -7  -9   0  141.39   16.40
   7  -9   0  125.39   16.00
  -7  -9   0  133.09   18.00
  -7  -9   0  118.29   17.00
   7  -9   0  168.48   14.70
   7   9   0  126.89   14.50
  -7   9   0  134.59   20.30
  -7   9   0  120.49   15.90
  -7   9   0  128.69   16.80
  -7   9   0  177.68   19.30
  -8  -9   0   67.69   14.40
  -8  -9   0   68.79   14.30
   8   9   0   56.09    9.30
  -8   9   0  100.79   17.80
  -8   9   0   59.39   12.90
  -9  -9   0   25.00   11.00
  -9  -9   0   44.70   12.00
  -9   9   0   34.60   15.80
  -9   9   0   47.80   12.20
  -9   9   0   74.59   16.10
   9   9   0   53.99    7.50
 -10  -9   0  152.68   20.70
 -10  -9   0  137.09   22.20
  10  -9   0  176.48   18.60
 -10   9   0  171.98   26.40
  10   9   0  191.88   15.00
 -10   9   0  222.18   25.30
 -10   9   0  173.98   22.20
  10   9   0  166.28   14.00
   0 -10   0  166.68   13.90
   0 -10   0  150.68   15.80
   0 -10   0  135.19   15.10
   0  10   0  168.68   14.40
   0  10   0  151.38   14.10
   0  10   0  141.99   15.70
   0  10   0  169.08   13.80
  -1 -10   0 1311.77  100.49
   1 -10   0 1218.68  101.79
  -1 -10   0 1315.77  100.49
  -1 -10   0 1215.98  101.99
   1 -10   0 1344.17  102.19
  -1 -10   0 1458.75  101.49
   1 -10   0 1422.96  100.29
   1 -10   0 1370.46   99.99
  -1  10   0 1346.37  101.69
   1  10   0 1451.65  100.39
   1  10   0 1355.36  100.69
   1  10   0 1307.87  100.79
   1  10   0 1438.06  101.49
  -1  10   0 1399.26  100.69
  -1  10   0 1382.76  100.89
  -1  10   0 1245.28  102.19
  -2 -10   0   13.00    4.50
   2 -10   0   12.90    5.90
   2 -10   0   11.60    4.10
   2 -10   0    9.70    5.50
   2 -10   0    6.20    3.50
  -2 -10   0    8.60    4.00
  -2 -10   0   17.30    6.10
  -2 -10   0   16.10    4.70
   2  10   0    7.60    3.50
  -2  10   0   10.00    3.50
   2  10   0    4.00    3.70
  -2  10   0    5.70    5.60
   2  10   0    6.70    4.60
  -2  10   0    7.90    5.40
  -2  10   0    7.90    4.10
  -3 -10   0  120.89   12.10
  -3 -10   0  131.79   14.40
  -3 -10   0  133.59   13.40
  -3 -10   0  116.99   12.60
  -3 -10   0  123.69   12.50
   3 -10   0  106.99   13.30
   3 -10   0  117.29   11.20
   3 -10   0  102.19   11.60
   3  10   0  108.09   12.20
  -3  10   0  107.89   13.70
  -3  10   0  118.89   11.30
  -3  10   0   99.59   12.20
  -3  10   0   98.39   13.80
   3  10   0  131.79   11.90
  -4 -10   0   84.59   11.20
   4 -10   0   74.79    8.40
   4 -10   0   62.59    9.20
   4 -10   0   76.09   10.50
  -4 -10   0   72.99   10.30
  -4 -10   0   68.49    9.50
   4 -10   0   61.09    9.00
   4 -10   0   64.49   11.50
  -4 -10   0   61.59    9.40
   4  10   0   58.39    9.50
  -4  10   0   86.89    9.30
  -4  10   0   75.09   12.10
  -4  10   0   73.99   10.20
   4  10   0   79.19    9.20
  -4  10   0   82.99   11.90
  -5 -10   0  141.29   16.60
   5 -10   0  128.09   18.40
   5 -10   0  142.99   16.30
   5 -10   0  165.08   15.70
  -5 -10   0  165.38   18.90
   5 -10   0  149.69   17.80
  -5 -10   0  165.98   16.60
   5 -10   0  149.29   15.10
  -5 -10   0  145.09   16.80
  -5  10   0  141.69   16.60
  -5  10   0  186.58   16.90
  -5  10   0  203.68   20.80
   5  10   0  136.29   16.00
  -5  10   0  190.58   19.00
   5  10   0  165.58   15.90
  -6 -10   0 3635.54  270.77
   6 -10   0 3316.17  268.57
   6 -10   0 3360.16  269.37
   6 -10   0 3504.75  266.77
  -6 -10   0 3946.91  269.07
  -6 -10   0 3554.94  269.47
   6  10   0 3983.00  268.07
   6  10   0 3590.44  267.77
  -6  10   0 3349.56  268.57
  -6  10   0 3745.53  268.47
  -6  10   0 3992.90  273.27
  -7 -10   0  354.16   29.40
  -7 -10   0  308.37   30.80
   7 -10   0  250.37   28.30
   7 -10   0  300.17   26.70
  -7 -10   0  306.77   29.60
  -7  10   0  362.96   29.30
   7  10   0  301.17   27.00
  -7  10   0  278.47   28.30
  -8 -10   0   15.50    8.30
  -8 -10   0    9.50    8.50
   8 -10   0   12.00    6.20
  -8  10   0   16.90    8.70
   8  10   0   13.20    6.10
  -8  10   0   13.70   12.10
  -8  10   0   14.30   10.70
  -9 -10   0  104.39   16.20
  -9 -10   0  113.89   17.80
   9 -10   0   90.99   12.30
   9  10   0  126.59   11.80
  -9  10   0   83.29   17.50
   9  10   0   89.89   11.10
  -9  10   0  105.89   16.20
  -9  10   0   77.79   19.60
 -10 -10   0    9.30    9.60
  10 -10   0   18.10    7.50
 -10  10   0   18.90   10.10
 -10  10   0   13.30   12.30
 -10  10   0   20.10   11.90
  10  10   0   16.60    3.90
   0 -11   0    5.40    4.90
   0 -11   0   14.10    3.50
   0 -11   0   16.10    4.10
   0 -11   0    7.30    5.50
   0  11   0    3.60    2.80
   0  11   0    6.20    3.70
   0  11   0    9.80    4.70
   0  11   0    8.50    4.10
   0  11   0   13.40    6.60
  -1 -11   0   10.50    5.80
  -1 -11   0    6.70    3.90
   1 -11   0   15.60    4.00
   1 -11   0    8.10    3.50
   1 -11   0    1.20    4.50
   1 -11   0   15.20    6.10
  -1 -11   0   13.40    5.20
  -1 -11   0    8.30    4.30
  -1  11   0    4.90    4.60
  -1  11   0   14.40    4.10
  -1  11   0   11.40    4.60
   1  11   0   11.00    4.50
   1  11   0    5.80    4.40
  -1  11   0   -1.90    4.70
  -1  11   0    8.60    4.60
   1  11   0   16.00    3.90
   1  11   0   10.00    4.80
   2 -11   0  979.20   85.89
  -2 -11   0 1119.69   84.29
   2 -11   0 1001.40   83.69
  -2 -11   0 1173.38   86.59
   2 -11   0 1175.98   86.29
   2 -11   0 1153.98   83.89
  -2 -11   0 1107.79   84.69
  -2  11   0 1262.07   83.69
  -2  11   0 1064.39   86.39
  -2  11   0 1118.39   84.79
  -2  11   0 1115.69   86.19
   2  11   0 1207.98   85.09
   2  11   0 1081.59   85.29
  -3 -11   0 1278.67   96.09
   3 -11   0 1195.58   97.39
  -3 -11   0 1198.98   96.49
  -3 -11   0 1392.06   98.49
  -3 -11   0 1317.17   97.59
   3 -11   0 1332.07   95.59
   3 -11   0 1167.08   98.39
  -3 -11   0 1367.56   96.99
  -3  11   0 1314.07   96.79
  -3  11   0 1228.68   95.19
   3  11   0 1431.06   96.09
  -3  11   0 1224.08   98.09
   3  11   0 1232.28   96.49
  -3  11   0 1199.38   98.19
  -4 -11   0  133.09   14.50
  -4 -11   0  125.39   15.30
  -4 -11   0  121.69   13.80
   4 -11   0  144.99   13.20
  -4 -11   0  169.38   17.20
   4 -11   0  100.79   13.20
  -4 -11   0  120.59   14.80
   4 -11   0  136.49   15.40
   4 -11   0  116.09   15.90
  -4  11   0  135.79   16.80
  -4  11   0  155.88   13.70
   4  11   0  110.09   14.00
  -4  11   0  158.28   16.90
   4  11   0  155.88   14.00
  -4  11   0  127.39   14.60
  -5 -11   0  283.17   25.20
   5 -11   0  235.88   26.60
  -5 -11   0  215.68   24.30
   5 -11   0  257.37   25.60
  -5 -11   0  259.07   25.90
   5 -11   0  217.38   23.50
   5 -11   0  270.17   23.00
  -5 -11   0  295.37   24.50
  -5  11   0  297.17   26.80
  -5  11   0  243.68   24.10
   5  11   0  304.87   23.90
  -5  11   0  287.77   28.40
  -5  11   0  257.17   23.60
   5  11   0  249.58   23.90
   6 -11   0 2330.47  174.38
   6 -11   0 2075.09  175.88
  -6 -11   0 2172.28  176.68
  -6 -11   0 2638.64  176.58
  -6 -11   0 2261.47  177.88
  -6  11   0 2276.07  176.48
  -6  11   0 2580.04  176.08
  -6  11   0 2535.55  180.58
   6  11   0 2440.36  175.28
   6  11   0 2234.98  175.18
   7 -11   0  597.94   49.10
  -7 -11   0  579.04   51.79
  -7 -11   0  609.24   53.29
   7 -11   0  547.55   57.39
  -7 -11   0  589.74   51.39
  -7  11   0  718.03   54.29
  -7  11   0  676.43   56.09
   7  11   0  588.84   49.50
  -7  11   0  658.93   51.39
   8 -11   0  552.74   43.60
  -8 -11   0  495.95   47.80
  -8 -11   0  441.16   45.80
  -8  11   0  567.14   46.10
  -8  11   0  611.04   51.89
   8  11   0  490.55   42.90
  -8  11   0  608.24   49.00
  -9 -11   0   25.50    8.90
  -9 -11   0   28.80   10.80
   9 -11   0   17.60    6.80
   9  11   0   25.90    6.40
  -9  11   0   37.80   12.00
  -9  11   0   31.60   14.90
   9  11   0   36.00    7.30
  -9  11   0   44.20   13.90
 -10 -11   0   32.50   14.40
 -10 -11   0   42.10   12.20
  10 -11   0   42.10    9.40
 -10  11   0   60.39   18.00
 -10  11   0   58.19   15.30
  10  11   0   38.10    6.30
 -10  11   0   61.39   14.80
   0 -12   0  178.68   14.90
   0 -12   0  157.78   17.00
   0 -12   0  153.48   16.30
   0  12   0  139.19   14.70
   0  12   0  151.18   14.30
   0  12   0  155.28   17.50
   0  12   0  174.28   15.30
  -1 -12   0 1150.48   83.79
   1 -12   0 1121.49   82.99
  -1 -12   0 1086.89   83.59
  -1 -12   0  977.10   85.19
   1 -12   0 1088.49   85.59
   1 -12   0 1003.40   85.09
  -1 -12   0 1193.88   84.99
  -1  12   0 1013.40   85.69
   1  12   0 1176.68   83.49
  -1  12   0 1079.29   83.89
  -1  12   0 1148.99   83.89
  -1  12   0 1125.19   84.89
   1  12   0 1154.48   83.89
   1  12   0 1146.19   84.09
   1  12   0 1193.18   84.89
  -1  12   0 1069.99   83.19
   2 -12   0 2122.49  168.98
  -2 -12   0 2184.38  167.18
  -2 -12   0 2169.68  168.88
  -2 -12   0 2305.07  166.98
   2 -12   0 2042.20  166.18
   2 -12   0 2365.06  169.08
   2  12   0 2222.48  167.98
  -2  12   0 2365.96  167.58
  -2  12   0 2072.09  168.88
  -2  12   0 2282.27  168.78
   2  12   0 2612.94  166.98
   2  12   0 2325.97  167.58
   3 -12   0   64.29   11.50
  -3 -12   0   85.39    9.80
   3 -12   0   88.69    9.70
   3 -12   0   96.59   12.00
  -3 -12   0   65.49   11.50
  -3 -12   0   77.79   10.80
  -3 -12   0   96.69   11.20
   3 -12   0   66.99    9.40
   3  12   0   90.59    9.60
  -3  12   0   97.89   13.40
  -3  12   0   74.39   10.30
  -3  12   0   97.29    9.40
  -3  12   0   78.29   12.50
   3  12   0   86.29   10.90
   3  12   0   60.99   10.30
  -4 -12   0   29.80    7.00
  -4 -12   0   24.20    7.50
   4 -12   0   19.60    6.60
  -4 -12   0   34.10   10.20
   4 -12   0   21.90    5.90
   4 -12   0   26.00    8.80
  -4 -12   0   32.50    8.60
  -4 -12   0   30.20    6.90
   4 -12   0   30.40    9.00
  -4  12   0   26.50   10.30
  -4  12   0   43.30    9.00
  -4  12   0   25.20    6.20
   4  12   0   26.60    7.70
   4  12   0   38.60    7.50
  -4  12   0   16.10    8.50
  -5 -12   0  203.88   24.10
  -5 -12   0  276.17   26.40
  -5 -12   0  235.88   24.10
  -5 -12   0  288.97   24.40
   5 -12   0  257.57   25.90
   5 -12   0  222.38   23.50
  -5 -12   0  234.78   25.30
   5 -12   0  287.87   23.00
  -5  12   0  268.27   23.50
  -5  12   0  283.87   28.60
  -5  12   0  219.68   23.70
   5  12   0  233.58   23.70
   5  12   0  299.47   23.40
  -5  12   0  288.17   27.50
  -6 -12   0  165.88   17.90
   6 -12   0  171.18   16.40
  -6 -12   0  150.48   18.70
  -6 -12   0  166.18   19.70
   6 -12   0  142.89   17.80
  -6  12   0  152.18   20.70
  -6  12   0  177.78   17.80
   6  12   0  146.19   17.00
  -6  12   0  124.59   16.60
  -6  12   0  177.58   21.00
  -7 -12   0  972.60   84.89
  -7 -12   0  930.81   83.49
   7 -12   0 1043.00   80.99
  -7  12   0 1147.79   88.39
   7  12   0  999.70   81.49
  -7  12   0 1221.98   86.49
  -7  12   0 1119.19   83.09
   8 -12   0  175.68   18.10
  -8 -12   0  168.88   21.60
  -8 -12   0  168.88   22.30
  -8  12   0  164.18   22.60
   8  12   0  165.88   17.90
   8  12   0  190.88   17.50
  -8  12   0  166.48   24.70
  -8  12   0  178.58   19.80
  -9 -12   0   46.10   14.50
   9 -12   0   70.99   10.70
  -9 -12   0   43.70   12.60
   9  12   0   66.59    9.90
  -9  12   0   73.49   17.30
  -9  12   0   69.29   14.40
   9  12   0   63.19    9.30
  -9  12   0   75.89   18.30
 -10 -12   0   44.10   12.20
 -10 -12   0   22.20   13.10
  10 -12   0   38.70    9.30
 -10  12   0   35.10   16.60
 -10  12   0   34.20   14.10
 -10  12   0   28.50   11.30
   0 -13   0    7.60    3.60
   0 -13   0    1.10    4.70
   0 -13   0    6.50    6.00
   0 -13   0    8.80    4.70
   0  13   0    3.20    3.00
   0  13   0    1.70    6.30
   0  13   0    2.10    5.30
   0  13   0   15.20    5.20
   0  13   0    1.20    4.20
   1 -13   0    4.30    3.50
  -1 -13   0   -0.90    3.50
  -1 -13   0    1.50    4.10
  -1 -13   0    3.90    6.70
   1 -13   0   -2.70    4.00
   1 -13   0    0.20    3.40
  -1 -13   0    6.20    4.80
   1 -13   0    5.30    5.60
  -1  13   0    1.80    5.30
   1  13   0    4.30    4.80
   1  13   0   -0.60    2.80
  -1  13   0    7.20    4.70
  -1  13   0    6.50    4.40
   1  13   0   -1.20    4.00
  -1  13   0    1.20    3.40
   1  13   0    6.70    4.80
  -1  13   0    6.80    6.60
   2 -13   0  299.67   26.70
   2 -13   0  264.87   23.70
   2 -13   0  299.77   24.00
   2 -13   0  262.57   26.40
  -2 -13   0  292.57   24.90
  -2 -13   0  246.08   26.30
  -2 -13   0  288.57   24.40
  -2 -13   0  290.77   25.40
   2  13   0  283.27   25.70
   2  13   0  300.77   24.10
   2  13   0  326.37   25.10
  -2  13   0  246.38   26.50
  -2  13   0  286.87   26.40
   2  13   0  289.27   25.30
  -2  13   0  274.77   24.90
  -3 -13   0  406.96   37.60
   3 -13   0  370.76   34.50
   3 -13   0  440.56   37.20
  -3 -13   0  390.56   35.60
   3 -13   0  365.66   37.20
  -3 -13   0  505.65   36.60
   3 -13   0  490.25   34.90
  -3 -13   0  440.66   35.20
  -3  13   0  434.66   37.80
  -3  13   0  442.36   38.40
   3  13   0  479.75   35.10
  -3  13   0  432.96   35.90
   3  13   0  368.56   35.90
   3  13   0  430.56   36.00
  -4 -13   0   38.70   10.30
   4 -13   0   21.60    7.70
  -4 -13   0   30.20    8.80
   4 -13   0   51.29   12.50
  -4 -13   0   24.70    7.00
  -4 -13   0   27.80    7.60
   4 -13   0   28.70    7.10
  -4 -13   0   18.20    7.90
   4 -13   0   32.30    6.70
  -4  13   0   39.40    7.30
   4  13   0   14.50    7.10
   4  13   0   30.00    6.80
  -4  13   0   37.40   11.30
  -4  13   0   31.80   10.80
  -5 -13   0  320.67   31.40
  -5 -13   0  368.36   31.90
  -5 -13   0  317.07   30.00
   5 -13   0  262.57   31.80
   5 -13   0  280.97   29.00
  -5 -13   0  333.77   30.10
  -5 -13   0  327.97   29.00
   5 -13   0  298.17   30.20
   5 -13   0  358.86   28.10
  -5  13   0  365.06   29.00
  -5  13   0  342.57   33.80
   5  13   0  320.27   29.40
   5  13   0  340.37   28.50
  -5  13   0  333.87   29.90
  -5  13   0  356.16   32.60
   6 -13   0    4.90    5.10
  -6 -13   0   23.70    9.10
  -6 -13   0   -1.50    5.00
   6 -13   0    6.90    6.10
  -6 -13   0   11.30    8.90
  -6 -13   0   14.60    7.00
  -6  13   0   10.70    9.20
  -6  13   0   -4.20    5.80
  -6  13   0   -2.20    8.00
   6  13   0   17.50    7.50
  -7 -13   0  328.57   33.80
  -7 -13   0  313.87   32.80
   7 -13   0  354.86   30.10
   7  13   0  346.47   31.00
  -7  13   0  350.36   31.50
  -7  13   0  362.36   34.70
  -7  13   0  363.36   36.60
  -8 -13   0   48.50   13.80
  -8 -13   0   33.20   11.70
   8 -13   0   45.70    9.50
  -8  13   0   13.30   11.90
  -8  13   0   49.40   11.40
   8  13   0   74.69   10.20
   8  13   0   46.90    9.60
  -8  13   0   65.99   15.90
  -9 -13   0   20.50    9.70
  -9 -13   0   11.30   10.30
   9 -13   0   18.00    7.40
  -9  13   0    5.90    7.30
   9  13   0   13.70    6.70
   9  13   0   30.70    6.80
  -9  13   0   19.40   14.40
  -9  13   0   26.70   13.20
 -10 -13   0   22.20    8.70
 -10 -13   0   11.20   11.00
  10 -13   0   19.90    8.20
 -10  13   0   29.30   15.50
 -10  13   0   20.50   12.80
 -10  13   0   16.30   10.70
   0 -14   0  759.82   67.59
   0 -14   0  914.51   64.79
   0 -14   0  886.11   65.59
   0 -14   0  751.52   66.89
   0  14   0  822.02   65.79
   0  14   0  845.62   68.59
   0  14   0  981.90   67.39
   0  14   0  858.01   66.09
   0  14   0  853.61   65.39
   1 -14   0   78.09    9.50
   1 -14   0   71.49    9.90
  -1 -14   0   86.39   10.50
  -1 -14   0   89.79   10.80
  -1 -14   0   97.59   12.20
   1 -14   0   77.69   12.50
  -1 -14   0   71.39   12.90
   1 -14   0   79.19   12.40
   1  14   0   98.89   12.10
  -1  14   0   87.19   13.60
  -1  14   0   92.29   12.20
  -1  14   0  105.39   11.20
   1  14   0  115.99   12.10
  -1  14   0   85.29   11.40
  -1  14   0   80.69    9.90
   1  14   0  105.79   11.40
   1  14   0   89.89   10.30
  -2 -14   0   67.59    9.60
   2 -14   0   37.90    7.00
  -2 -14   0   54.69    9.70
   2 -14   0   48.30    7.50
   2 -14   0   43.30    9.90
  -2 -14   0   45.60    8.90
  -2 -14   0   38.90   10.90
   2 -14   0   32.60    9.80
   2  14   0   54.39    8.80
   2  14   0   57.89    7.60
  -2  14   0   49.90   10.30
   2  14   0   47.50    8.20
  -2  14   0   56.29    8.60
  -2  14   0   49.30   10.10
   2  14   0   47.50    9.80
  -2  14   0   32.40    7.10
  -2  14   0   45.00   11.30
   3 -14   0  268.17   22.40
  -3 -14   0  258.07   25.80
  -3 -14   0  278.97   24.10
  -3 -14   0  222.58   23.20
   3 -14   0  208.08   24.90
  -3 -14   0  269.27   23.10
   3 -14   0  286.27   25.80
   3  14   0  276.07   23.40
  -3  14   0  258.47   26.60
   3  14   0  300.77   22.90
   3  14   0  250.57   23.90
   3  14   0  216.38   23.80
  -3  14   0  224.58   23.30
  -3  14   0  267.17   26.50
  -4 -14   0   11.90    8.60
   4 -14   0   -0.10    4.80
   4 -14   0    4.10    4.60
  -4 -14   0    9.50    6.00
  -4 -14   0   18.80    6.90
   4 -14   0    0.10    6.90
  -4 -14   0   29.40    9.00
   4 -14   0   13.90    7.00
  -4 -14   0    0.60    6.20
   4  14   0    3.60    6.50
  -4  14   0   13.90    9.90
   4  14   0   -1.10    5.80
  -4  14   0    2.20    6.60
   4  14   0   19.10    6.10
  -4  14   0    8.10    5.10
  -4  14   0    3.40    7.90
  -5 -14   0  249.28   26.10
   5 -14   0  234.08   25.00
   5 -14   0  321.67   24.70
  -5 -14   0  259.57   25.00
  -5 -14   0  256.47   27.10
  -5 -14   0  310.77   28.70
  -5  14   0  279.77   24.50
   5  14   0  288.47   26.00
  -5  14   0  252.77   29.20
  -5  14   0  268.67   28.50
  -5  14   0  256.77   25.90
   6 -14   0  199.18   18.70
  -6 -14   0  178.38   22.30
  -6 -14   0  153.08   20.50
  -6 -14   0  198.28   22.50
   6 -14   0  159.48   19.60
  -6  14   0  191.38   23.30
  -6  14   0  238.68   25.50
   6  14   0  167.78   19.40
   6  14   0  208.18   18.90
  -7 -14   0   61.69   14.00
  -7 -14   0   60.59   13.20
   7 -14   0   56.59    9.40
  -7 -14   0   60.79   13.20
  -7  14   0   73.69   11.50
   7  14   0   53.49   11.40
  -7  14   0   55.49   16.40
   7  14   0   53.69   10.20
  -7  14   0   55.89   15.50
  -8 -14   0  106.59   17.60
   8 -14   0  136.19   15.30
  -8 -14   0  135.49   18.70
  -8 -14   0  120.39   19.30
  -8  14   0  155.48   21.80
   8  14   0  120.19   14.90
  -8  14   0  161.78   17.80
   8  14   0  127.39   15.20
  -8  14   0  152.38   23.00
  -9 -14   0   23.80   13.20
  -9 -14   0   54.19   12.80
  -9 -14   0   90.99   14.30
   9 -14   0   58.99   11.40
   9  14   0   65.29   10.40
  -9  14   0   50.09   12.30
   9  14   0   61.69    9.10
  -9  14   0   38.90   15.80
  -9  14   0   23.50   13.60
 -10  14   0  -10.00   11.70
   0 -15   0    5.50    6.10
   0 -15   0    3.40    4.60
   0 -15   0    8.80    3.80
   0 -15   0    2.20    6.50
   0  15   0    4.60    6.30
   0  15   0    7.60    5.30
   0  15   0    7.50    4.50
   0  15   0  -13.70    6.30
   0  15   0    2.20    5.00
   1 -15   0  637.44   47.70
   1 -15   0  635.24   51.49
   1 -15   0  656.63   48.30
  -1 -15   0  513.15   50.29
  -1 -15   0  579.94   48.30
  -1 -15   0  533.75   49.40
  -1  15   0  622.54   49.10
  -1  15   0  583.54   51.39
  -1  15   0  633.84   48.90
  -1  15   0  693.53   50.49
   1  15   0  609.84   48.90
   1  15   0  660.13   48.30
   1  15   0  599.94   48.70
  -1  15   0  540.55   47.70
   1  15   0  672.43   50.29
  -2 -15   0  831.22   67.89
   2 -15   0  913.21   66.59
  -2 -15   0  843.22   69.69
  -2 -15   0  924.81   67.29
  -2 -15   0  849.91   67.39
   2 -15   0  886.21   69.59
   2 -15   0  737.63   65.89
   2  15   0  873.11   67.89
  -2  15   0  879.11   68.99
   2  15   0  955.50   66.89
   2  15   0  884.01   67.39
  -2  15   0  825.42   70.19
   2  15   0  779.52   67.99
  -2  15   0  953.10   67.79
  -2  15   0  853.01   67.79
  -3 -15   0  563.14   50.59
  -3 -15   0  563.84   48.80
   3 -15   0  637.34   47.70
   3 -15   0  522.95   50.59
  -3 -15   0  623.84   48.50
  -3 -15   0  617.14   49.20
   3 -15   0  596.04   50.49
   3  15   0  525.95   49.30
  -3  15   0  669.83   47.40
  -3  15   0  580.14   51.29
  -3  15   0  602.44   50.89
   3  15   0  668.83   48.80
  -3  15   0  560.84   48.80
   3  15   0  593.84   49.20
   3  15   0  673.73   48.10
  -4 -15   0  296.67   26.00
  -4 -15   0  272.67   26.50
   4 -15   0  229.58   24.50
  -4 -15   0  245.78   25.70
  -4 -15   0  261.97   25.00
   4 -15   0  318.47   24.50
   4 -15   0  242.08   26.70
  -4 -15   0  236.08   26.90
  -4  15   0  264.87   28.10
   4  15   0  279.07   24.10
   4  15   0  260.27   25.80
  -4  15   0  278.97   28.50
  -4  15   0  255.77   25.80
   4  15   0  298.17   25.30
  -4  15   0  317.47   24.40
  -5 -15   0  766.32   69.79
   5 -15   0  947.81   67.69
  -5 -15   0  816.72   70.49
  -5 -15   0  855.71   73.59
  -5  15   0  873.21   71.69
  -5  15   0  891.01   72.49
   5  15   0  956.50   68.19
   5  15   0  820.32   68.89
  -6 -15   0  380.06   37.30
  -6 -15   0  436.26   39.20
   6 -15   0  444.56   35.20
  -6 -15   0  361.56   37.70
  -6  15   0  415.36   39.30
   6  15   0  367.16   35.90
  -6  15   0  449.76   41.80
  -6  15   0  463.35   35.90
  -7 -15   0   91.79   15.50
  -7 -15   0  132.39   17.60
  -7 -15   0   96.39   16.20
   7 -15   0   95.19   12.50
   7  15   0   71.69   12.90
  -7  15   0   88.09   13.70
  -7  15   0  101.59   19.30
  -7  15   0   63.69   17.10
   7  15   0  103.29   13.00
  -8 -15   0  414.16   42.80
  -8 -15   0  401.86   42.90
  -8 -15   0  470.45   44.70
   8 -15   0  504.25   40.00
  -8  15   0  549.45   48.60
  -8  15   0  484.85   41.10
   8  15   0  426.16   39.30
  -8  15   0  552.94   46.60
  -9 -15   0   51.39   14.00
  -9 -15   0   43.40   12.60
  -9 -15   0   37.70   13.90
   9 -15   0   64.29   11.10
  -9  15   0   49.40   12.80
  -9  15   0   61.69   18.20
   9  15   0   65.69   10.70
   9  15   0   55.69    9.60
  -9  15   0   59.59   16.30
   0 -16   0  965.00   81.79
   0 -16   0 1090.49   78.29
   0 -16   0 1051.69   79.29
   0  16   0 1046.10   79.89
   0  16   0 1034.80   82.79
   0  16   0 1007.90   79.59
   0  16   0 1029.80   78.99
  -1 -16   0  825.12   73.59
   1 -16   0  990.30   70.59
  -1 -16   0  923.91   71.39
  -1 -16   0  800.12   72.29
   1 -16   0  965.00   71.09
   1 -16   0  897.31   73.99
   1  16   0 1021.60   72.19
  -1  16   0  925.41   71.99
   1  16   0 1003.50   73.09
   1  16   0  965.70   72.09
   1  16   0  905.11   70.79
  -1  16   0  919.61   74.69
  -1  16   0  844.62   70.69
  -1  16   0  926.81   71.69
   2 -16   0   12.10    5.50
   2 -16   0   12.70    5.40
   2 -16   0    6.50    6.80
  -2 -16   0   20.60   10.00
  -2 -16   0    5.00    5.60
  -2 -16   0    6.50    5.80
  -2 -16   0   16.70    6.80
   2 -16   0    2.90    6.20
   2  16   0   14.50    6.50
  -2  16   0    5.10    4.70
  -2  16   0   16.80    7.30
  -2  16   0   24.90    8.10
   2  16   0   12.20    7.10
  -2  16   0   15.70    9.70
  -2  16   0   14.50    8.60
   2  16   0   12.60    5.30
   2  16   0    9.30    7.00
   3 -16   0 1334.97  112.39
  -3 -16   0 1240.18  111.39
  -3 -16   0 1615.34  110.99
   3 -16   0 1457.55  111.99
  -3 -16   0 1467.45  109.39
   3 -16   0 1296.77  108.69
  -3 -16   0 1246.48  109.49
   3 -16   0 1581.34  108.99
   3  16   0 1623.04  109.29
  -3  16   0 1488.95  112.19
   3  16   0 1506.75  110.59
  -3  16   0 1474.75  113.19
  -3  16   0 1383.96  110.19
   3  16   0 1635.84  109.89
   3  16   0 1282.77  110.59
  -4 -16   0  832.12   68.09
  -4 -16   0  774.22   69.09
   4 -16   0  789.02   66.49
  -4 -16   0  826.32   66.69
  -4 -16   0  892.01   69.09
   4 -16   0  958.10   66.39
   4  16   0  844.02   67.89
  -4  16   0  905.11   70.89
  -4  16   0  833.22   70.19
  -5 -16   0   20.10    8.20
  -5 -16   0   17.70    8.70
  -5 -16   0   22.00    8.40
   5 -16   0    9.90    6.00
  -5  16   0   27.20    7.20
  -5  16   0   -2.80    8.00
   5  16   0   16.80    7.70
  -5  16   0   18.60   10.60
   5  16   0   18.90    8.60
   6 -16   0  228.28   21.00
  -6 -16   0  223.08   24.70
  -6 -16   0  196.68   23.90
  -6 -16   0  213.28   24.10
  -6  16   0  244.28   27.20
   6  16   0  192.78   22.30
  -6  16   0  254.87   22.20
   6  16   0  224.68   21.80
  -6  16   0  203.88   26.40
  -7 -16   0  490.85   47.20
  -7 -16   0  447.46   46.50
  -7 -16   0  452.25   45.60
   7 -16   0  567.64   43.70
   7  16   0  492.55   44.20
  -7  16   0  503.55   48.10
  -7  16   0  617.64   44.80
  -7  16   0  596.44   51.69
   8 -16   0  290.07   25.70
  -8 -16   0  248.08   29.70
   8  16   0  232.58   25.20
  -8  16   0  231.58   30.50
  -8  16   0  300.37   27.50
  -8  16   0  291.67   34.60
   8  16   0  297.97   25.70
  -9 -16   0   34.90   12.30
  -9 -16   0   18.60    9.70
   9 -16   0   24.50    8.30
  -9  16   0   29.70   16.40
  -9  16   0   32.00   14.60
  -9  16   0   24.40    9.70
   9  16   0   31.60    7.70
   0 -17   0    9.10    4.30
   0 -17   0   -2.50    7.00
   0 -17   0   14.60    8.00
   0 -17   0    4.70    5.20
   0  17   0   15.80    6.90
   0  17   0    3.20    5.10
   0  17   0    3.70    6.00
   0  17   0   -4.10    6.40
   0  17   0    4.10    8.10
   1 -17   0  805.92   68.19
  -1 -17   0  791.92   68.29
   1 -17   0  818.42   64.39
   1 -17   0  882.31   65.39
  -1 -17   0  799.12   67.19
   1 -17   0  891.51   68.89
  -1 -17   0  806.72   65.39
  -1  17   0  774.82   68.49
  -1  17   0  848.12   66.49
   1  17   0  894.81   67.29
  -1  17   0  816.22   65.09
  -1  17   0  821.12   65.79
  -1  17   0  927.21   67.49
   1  17   0  885.41   65.29
   1  17   0  828.02   66.09
   1  17   0  820.42   65.89
  -2 -17   0  355.66   31.80
   2 -17   0  319.67   33.10
  -2 -17   0  362.96   30.20
   2 -17   0  361.86   33.00
   2 -17   0  374.56   29.80
  -2 -17   0  329.27   30.40
  -2 -17   0  329.07   33.00
   2 -17   0  309.27   29.20
   2  17   0  359.06   29.80
  -2  17   0  327.67   33.60
   2  17   0  374.46   31.10
   2  17   0  351.46   31.20
  -2  17   0  368.46   31.00
   2  17   0  311.77   31.40
  -2  17   0  325.27   29.60
  -2  17   0  369.26   32.50
  -2  17   0  362.46   31.20
   3 -17   0   19.80    6.60
  -3 -17   0    5.80    9.00
  -3 -17   0   17.00    7.10
  -3 -17   0    4.80    6.40
  -3 -17   0    0.70    5.00
   3 -17   0   -6.00    5.60
   3 -17   0   19.00    6.30
   3  17   0    7.10    6.30
   3  17   0   25.60    8.40
  -3  17   0   17.50   10.00
  -3  17   0    0.70    9.20
   3  17   0    4.70    7.20
  -3  17   0   10.00    7.20
  -4 -17   0   -1.30    7.10
  -4 -17   0   10.40    6.90
  -4 -17   0   -1.00    6.30
   4 -17   0    1.70    4.30
   4 -17   0   -6.60    4.60
   4  17   0   -4.20    5.50
   4  17   0    3.90    6.70
  -4  17   0   -1.80    8.20
  -4  17   0    6.40    8.40
  -4  17   0    0.10    4.70
  -5 -17   0   89.59   15.40
   5 -17   0  151.28   14.60
   5 -17   0   94.19   13.90
  -5 -17   0  108.49   16.10
  -5 -17   0  103.19   17.30
   5  17   0  127.19   16.10
   5  17   0  143.69   15.20
  -5  17   0  120.49   18.70
  -5  17   0  101.29   18.40
  -6 -17   0  148.19   21.50
   6 -17   0  178.48   18.40
  -6 -17   0  145.19   21.50
  -6 -17   0  167.68   21.00
   6  17   0  189.88   19.10
  -6  17   0  192.98   24.40
  -6  17   0  212.48   19.30
  -6  17   0  158.28   23.30
   6  17   0  168.08   20.00
  -7 -17   0  103.69   17.70
  -7 -17   0   79.39   17.00
  -7 -17   0   90.39   16.10
   7 -17   0   81.69   12.90
  -7  17   0  130.89   14.80
   7  17   0   91.19   13.80
   7  17   0  108.39   14.80
  -7  17   0  116.19   20.50
  -7  17   0   77.49   18.10
  -8 -17   0    9.20    9.40
  -8 -17   0    2.00   10.00
   8 -17   0    8.40    6.70
  -8 -17   0    6.40    8.40
  -8  17   0    6.50   11.40
   8  17   0    4.10    7.30
  -8  17   0   13.90    8.00
  -8  17   0    3.90   12.50
   8  17   0   14.40    7.10
   9 -17   0  112.49   14.30
  -9 -17   0   92.69   16.30
  -9 -17   0   70.39   17.30
  -9  17   0   66.49   14.40
  -9  17   0   95.99   20.90
   9  17   0  121.89   14.00
  -9  17   0   88.19   21.80
   0 -18   0    0.00    6.20
   0 -18   0   -2.70    4.70
   0 -18   0    1.10    4.50
   0 -18   0    1.80    8.60
   0  18   0    5.00    5.30
   0  18   0    3.50    6.00
   0  18   0   -6.00    6.80
   0  18   0   -2.00    5.00
   0  18   0   -2.80    8.30
  -1 -18   0  246.88   26.00
  -1 -18   0  206.48   23.60
   1 -18   0  208.38   25.10
   1 -18   0  207.68   24.60
  -1 -18   0  240.38   22.60
   1 -18   0  254.47   22.00
   1 -18   0  238.68   21.30
  -1  18   0  220.78   22.90
  -1  18   0  279.17   25.10
   1  18   0  226.28   22.50
  -1  18   0  223.88   21.50
   1  18   0  222.58   21.40
   1  18   0  236.18   23.70
  -1  18   0  262.77   26.70
   1  18   0  223.18   22.90
  -2 -18   0   58.69   14.80
   2 -18   0   43.90   17.20
  -2 -18   0   65.49   12.00
   2 -18   0   67.29    9.70
   2 -18   0   66.99    9.90
  -2 -18   0   42.20   12.10
  -2  18   0   76.39   11.90
  -2  18   0   47.60   14.10
   2  18   0   53.39   11.90
  -2  18   0   45.30    9.70
   2  18   0   75.79   12.70
  -2  18   0   65.49   12.80
   2  18   0   65.49   12.80
   3 -18   0   24.20    7.20
   3 -18   0   46.30    9.20
  -3 -18   0   30.50   12.30
  -3 -18   0   18.30    7.90
  -3  18   0   27.40   11.10
  -3  18   0   24.20    8.80
  -3  18   0   22.80   10.10
   3  18   0   35.50   10.00
   3  18   0   23.10    8.00
   3  18   0   20.40    8.10
   4 -18   0   44.10    9.20
  -4 -18   0   25.10    9.50
  -4 -18   0   42.00   11.00
   4 -18   0   39.50    8.40
  -4 -18   0   28.30   10.90
  -4  18   0   38.60   12.10
  -4  18   0   35.00   12.50
   4  18   0   43.60   10.50
   4  18   0   41.60   10.00
  -5 -18   0   23.90    9.10
   5 -18   0   22.80    7.20
   5 -18   0   25.40    8.70
  -5 -18   0   13.60    7.70
  -5 -18   0   18.60   11.10
  -5  18   0   36.60   13.00
   5  18   0   19.90    8.50
  -5  18   0   25.80   12.70
  -5  18   0   25.50    7.10
   5  18   0   15.80    8.70
   6 -18   0   30.20    8.30
  -6 -18   0   16.00    8.90
  -6 -18   0   23.00    9.80
  -6 -18   0   12.50   10.40
  -6  18   0   22.60   12.40
   6  18   0   26.20    9.20
  -6  18   0   39.30    9.60
   6  18   0   20.50   10.00
  -6  18   0   16.70   12.10
  -7 -18   0   -3.90    7.40
   7 -18   0   -1.70    5.00
  -7 -18   0   -6.50    7.90
  -7 -18   0   12.10    9.30
  -7  18   0   -7.00   10.40
  -7  18   0   -7.80    5.50
  -7  18   0   -7.90    8.10
   7  18   0    2.70    7.00
   7  18   0    1.70    7.10
   8 -18   0   -0.60    6.00
  -8 -18   0    0.50    8.10
  -8 -18   0   -4.80    8.20
  -8 -18   0   17.90   11.10
  -8  18   0    6.40   11.80
   8  18   0    9.60    8.70
  -8  18   0    0.10    5.80
   8  18   0   13.20    7.30
  -8  18   0   -6.80   11.20
   0 -19   0   11.10    5.30
   0 -19   0   -7.10    7.50
   0 -19   0    9.20    5.60
   0  19   0   -2.00    4.80
   0  19   0   -3.40    5.50
   0  19   0   -3.60    7.70
   0  19   0   -1.80    6.40
  -1 -19   0   29.70    6.60
  -1 -19   0   37.60   12.40
   1 -19   0   35.60    7.70
  -1 -19   0   20.80    7.50
   1 -19   0   30.00    8.00
   1  19   0   13.20    7.20
  -1  19   0   22.60    6.90
  -1  19   0   20.10    8.40
  -1  19   0   29.90    8.50
  -1  19   0   17.70   10.10
   1  19   0   20.80    8.30
   2 -19   0  173.48   17.40
  -2 -19   0  156.68   18.40
  -2 -19   0  144.49   20.80
   2 -19   0  197.58   18.10
  -2  19   0  135.59   16.90
  -2  19   0  213.68   21.20
   2  19   0  162.78   19.60
  -2  19   0  186.18   18.90
   2  19   0  159.38   19.00
  -2  19   0  174.88   22.20
   3 -19   0  275.87   26.10
  -3 -19   0  267.67   27.20
   3 -19   0  299.77   26.10
  -3 -19   0  240.98   29.10
   3  19   0  331.27   28.80
  -3  19   0  265.47   30.30
  -3  19   0  327.87   27.80
  -3  19   0  340.67   30.30
   3  19   0  247.98   27.90
   4 -19   0  129.09   14.60
  -4 -19   0  114.79   16.40
  -4 -19   0   88.19   18.60
  -4 -19   0  137.49   17.00
   4 -19   0  128.49   15.50
  -4  19   0  128.99   20.40
  -4  19   0  147.89   20.30
   4  19   0  140.79   17.30
  -5 -19   0   19.10    9.30
  -5 -19   0   26.80    9.40
  -5 -19   0   14.30   11.40
   5 -19   0   32.90    8.50
   5  19   0   23.30    9.60
  -5  19   0   36.10   12.80
  -5  19   0   29.90    8.10
  -5  19   0   24.80   11.50
   6 -19   0  110.29   14.10
  -6 -19   0  104.39   19.70
  -6 -19   0   84.29   14.90
  -6 -19   0   96.79   16.80
   6  19   0   91.19   15.60
  -6  19   0   95.29   20.70
  -6  19   0  117.89   14.00
  -6  19   0  123.19   20.70
  -7 -19   0  109.89   19.20
   7 -19   0  131.29   15.30
  -7 -19   0  119.69   18.30
  -7 -19   0  116.29   19.50
   7  19   0  105.19   16.40
  -7  19   0  132.29   15.90
  -7  19   0  130.59   20.40
  -7  19   0  111.09   23.60
  -8 -19   0   15.70   11.40
  -8 -19   0   23.70   10.60
   8 -19   0   14.50    8.00
  -8  19   0   20.00    8.10
   8  19   0   30.50    9.40
  -8  19   0    6.80   11.60
  -8  19   0   14.00   13.30
   0 -20   0   14.20    5.40
   0 -20   0   14.80    6.60
   0  20   0   10.80    8.40
   0  20   0   10.00    7.00
   1 -20   0   35.80    9.20
   1 -20   0   39.70    7.80
  -1 -20   0   59.19    8.80
  -1 -20   0   34.10    9.50
  -1 -20   0   23.00   12.30
  -1  20   0   45.40   13.90
  -1  20   0   40.00   10.50
   1  20   0   22.60    9.00
   1  20   0   57.89   11.80
  -1  20   0   34.00    9.90
  -2 -20   0   34.90   12.90
   2 -20   0   42.00    9.30
  -2 -20   0   50.29   11.40
   2 -20   0   45.80   10.00
  -2  20   0   21.60   12.10
  -2  20   0   55.09   12.80
  -2  20   0   59.79   12.10
   2  20   0   38.00   11.40
   2  20   0   46.30   11.20
   3 -20   0  211.68   19.20
  -3 -20   0  149.39   19.30
   3 -20   0  145.09   18.40
  -3 -20   0  160.58   22.30
  -3  20   0  189.38   24.80
  -3  20   0  202.08   20.50
   3  20   0  196.28   21.30
  -3  20   0  211.88   23.70
   3  20   0  180.08   21.40
   4 -20   0   71.09   10.40
  -4 -20   0   68.79   14.30
  -4 -20   0   39.20   13.90
  -4 -20   0   61.79   12.80
  -4  20   0   75.39   16.50
   4  20   0   39.10   11.90
  -4  20   0   68.79   13.60
  -4  20   0   70.79   16.60
   5 -20   0   33.20    8.80
  -5 -20   0    8.30    8.50
  -5 -20   0   20.90   10.00
  -5 -20   0   35.90   13.10
  -5  20   0   18.80   11.40
  -5  20   0   35.80   13.40
   5  20   0   16.50    8.60
  -6 -20   0    7.80    7.20
  -6 -20   0   -3.50    6.60
   6 -20   0    5.80    6.80
  -6 -20   0   -9.10   12.20
  -6  20   0    6.10   11.60
   6  20   0   -9.40    7.10
  -6  20   0    6.50    5.90
  -6  20   0   -0.20   10.90
  -7 -20   0   17.60    9.50
  -7 -20   0   26.50   12.40
   7 -20   0   22.60    8.20
  -7  20   0    6.60   11.90
  -7  20   0   10.20   10.30
   7  20   0   15.20    8.90
  -7  20   0   20.10    8.10
  -8 -20   0   57.09   14.60
  -8 -20   0   49.60   13.40
   8 -20   0   86.59   12.90
  -8  20   0   60.79   12.20
  -8  20   0   55.79   18.50
  -8  20   0   75.49   18.30
   8  20   0   56.89   12.40
   0 -21   0    4.30    4.50
   0 -21   0   -4.80    5.30
   0  21   0    4.50    7.80
   0  21   0    3.30    7.30
  -1 -21   0  661.83   59.39
   1 -21   0  704.93   58.09
   1 -21   0  776.92   59.69
   1  21   0  771.12   61.89
   1  21   0  717.63   60.39
  -1  21   0  744.03   60.39
  -1  21   0  790.52   61.79
  -1  21   0  745.03   64.29
   2 -21   0  632.64   50.59
   2 -21   0  559.34   49.70
  -2 -21   0  572.64   51.19
   2  21   0  630.44   52.39
  -2  21   0  717.63   53.99
  -2  21   0  708.23   52.59
  -2  21   0  638.24   56.39
   2  21   0  517.15   51.99
  -3 -21   0  168.68   19.90
   3 -21   0  212.38   19.90
  -3  21   0  164.58   19.80
  -3  21   0  193.88   23.30
   3  21   0  132.99   20.00
  -3  21   0  203.98   24.90
   3  21   0  190.08   21.20
  -4 -21   0   15.30    8.60
  -4 -21   0   14.30    7.70
   4 -21   0   26.60    8.20
  -4  21   0   24.50   12.40
   4  21   0    9.00    8.40
  -4  21   0   11.20   10.70
  -4  21   0   36.50   10.80
  -5 -21   0   44.50   12.50
   5 -21   0   31.00    9.00
  -5 -21   0   28.70   11.70
   5  21   0   30.50   11.30
  -5  21   0   16.00   12.50
  -5  21   0   39.80   15.10
   6 -21   0  151.28   16.40
  -6 -21   0   94.89   16.50
  -6  21   0  145.99   15.70
   6  21   0  126.69   17.60
  -6  21   0  147.19   22.60
  -6  21   0   92.89   21.10
   7 -21   0    2.90    6.80
  -7 -21   0   -1.10    7.70
  -7 -21   0    4.40    8.50
   7  21   0   22.90    8.90
  -7  21   0   -7.60    9.60
  -7  21   0   -3.20   10.20
  -7  21   0    3.90    6.00
   0 -22   0  154.88   18.30
   0  22   0  163.58   19.70
   0  22   0  182.68   21.60
  -1 -22   0  212.28   23.40
   1 -22   0  233.18   23.90
   1  22   0  234.58   24.80
   1  22   0  233.68   25.50
  -1  22   0  258.27   24.70
  -1  22   0  270.17   26.20
  -1  22   0  196.08   27.30
   2 -22   0   78.79   12.40
  -2 -22   0   82.89   14.80
  -2  22   0   49.10   11.70
  -2  22   0   46.60   12.50
  -2  22   0   62.99   17.10
   2  22   0   62.29   13.50
   2  22   0   49.00   12.80
   3 -22   0    7.90    6.70
  -3 -22   0    1.60    6.90
  -3  22   0    0.10    9.30
   3  22   0   10.70    8.20
  -3  22   0    7.70   10.90
  -3  22   0   -0.50    7.30
   3  22   0   10.30    8.70
  -4 -22   0  -12.50    5.50
   4 -22   0    6.10    6.70
  -4 -22   0    8.00    6.50
   4  22   0   -0.50    7.90
  -4  22   0    2.70    9.90
  -4  22   0    1.60    9.80
  -5 -22   0   41.50   12.40
   5 -22   0   14.00    7.70
  -5 -22   0   11.00    8.10
  -5  22   0    4.50   12.00
  -5  22   0   15.90   10.60
   5  22   0   16.70    9.80
  -5  22   0   30.80   13.10
   6 -22   0   50.89   10.50
  -6 -22   0   34.50   11.30
  -6 -22   0   44.70   13.20
   6  22   0   60.49   13.90
  -6  22   0   23.30   13.90
  -6  22   0   38.30   15.10
  -7 -22   0    4.20    8.50
  -7 -22   0   12.30    9.00
   7 -22   0   10.40    7.50
  -7  22   0    1.50   11.80
  -7  22   0  -14.70    8.90
  -7  22   0   -2.70    5.50
   7  22   0    7.20    8.00
   0 -23   0    6.80    7.20
   0  23   0   -5.00    7.70
   0  23   0    9.60    9.00
  -1 -23   0  760.92   67.59
   1 -23   0  780.52   67.19
  -1  23   0  963.50   70.39
   1  23   0  796.62   69.29
  -1  23   0  890.41   73.39
   1  23   0  828.12   68.79
  -1  23   0  898.61   69.19
   2 -23   0   11.90    6.90
  -2 -23   0   -1.40    7.20
  -2  23   0   -3.50    8.90
  -2  23   0    4.70    8.30
   2  23   0    5.10    8.70
  -2  23   0    8.70   10.40
   2  23   0   15.50    9.00
   3 -23   0   -1.30    6.50
  -3 -23   0    1.60    7.10
   3  23   0    0.00    6.70
  -3  23   0   11.20   11.70
  -3  23   0   10.30    9.20
   3  23   0   14.80    8.70
  -3  23   0   -4.80    7.60
   4 -23   0   -4.30    6.20
  -4 -23   0    9.60    7.50
  -4 -23   0   -3.30    6.30
   4  23   0    0.20    7.60
  -4  23   0   -9.70    9.20
  -4  23   0   17.00   11.90
  -4  23   0   -6.80    6.60
   5 -23   0  200.18   21.30
  -5 -23   0  177.08   23.20
  -5  23   0  234.98   28.30
  -5  23   0  203.48   23.50
   5  23   0  164.88   22.00
  -5  23   0  194.48   26.30
   6 -23   0   75.29   14.20
  -6 -23   0   49.20   13.60
  -6 -23   0   61.89   15.20
  -6  23   0   78.59   19.00
  -6  23   0   68.49   16.70
  -6  23   0   91.19   17.30
   0 -24   0   21.70    9.50
   0  24   0   15.60    9.50
   0  24   0   10.30    9.30
   1 -24   0  290.37   29.40
  -1 -24   0  282.17   29.60
  -1  24   0  364.86   32.80
   1  24   0  327.07   31.10
   1  24   0  286.37   31.40
  -1  24   0  310.37   31.00
   2 -24   0   11.60    7.60
  -2 -24   0    7.50    7.10
  -2  24   0   -8.10    7.00
   2  24   0    3.20    7.20
   2  24   0    4.60    8.10
  -2  24   0    1.10    7.80
  -2  24   0    1.60   11.70
   3 -24   0  279.07   27.60
  -3 -24   0  248.58   28.50
  -3  24   0  278.77   29.50
   3  24   0  265.17   29.30
  -3  24   0  350.36   31.90
  -3  24   0  324.77   35.30
   3  24   0  287.07   30.90
  -4 -24   0   84.59   16.70
   4 -24   0   61.49   12.90
  -4 -24   0   49.50   13.40
  -4  24   0   61.89   15.30
  -4  24   0   69.79   19.20
  -4  24   0   62.89   14.60
   4  24   0   61.39   14.80
  -5 -24   0   14.80    9.80
   5 -24   0    6.90    6.80
  -5 -24   0    5.20    8.00
  -5  24   0    0.90    8.90
   5  24   0    7.50    9.60
  -5  24   0    2.60   10.20
  -5  24   0   -2.00   11.20
  -6 -24   0    3.60    8.70
  -6 -24   0   18.60    9.40
   6 -24   0   27.80    9.90
  -6  24   0   15.00   12.10
  -6  24   0    1.70   11.10
  -6  24   0   17.90   10.80
   6  24   0   21.00   10.60
   0 -25   0    6.80    7.50
   0  25   0   13.40    9.50
   0  25   0    2.60    9.00
  -1 -25   0   53.99   13.40
   1 -25   0   40.70   10.80
   1  25   0   35.60   12.00
  -1  25   0   39.40   11.70
   1  25   0   49.10   13.70
  -1  25   0   22.90   10.90
  -2 -25   0   10.10    8.60
   2 -25   0   14.50    9.40
  -2  25   0   29.40   13.70
  -2  25   0   10.30    9.90
  -2  25   0   21.90   10.40
   2  25   0   14.40    9.20
   2  25   0   23.70   10.10
  -3 -25   0   35.20   12.00
   3 -25   0   72.79   13.60
  -3  25   0   63.69   16.00
   3  25   0   74.09   15.60
   3  25   0   42.70   12.50
  -3  25   0   69.29   14.70
  -3  25   0   50.09   17.00
  -4 -25   0    6.00    7.60
   4 -25   0   20.70    8.60
  -4 -25   0   16.80    9.90
  -4  25   0    9.20   10.20
   4  25   0    4.70    8.70
  -4  25   0    1.40    8.80
  -4  25   0    7.50   13.30
  -5 -25   0   13.30    9.60
  -5 -25   0   27.80   11.80
   5 -25   0   11.80    8.80
  -5  25   0   18.40   10.40
  -5  25   0   31.90   14.30
  -5  25   0   25.90   13.50
   5  25   0   30.60   12.60
   0 -26   0    9.40    8.70
   0  26   0   30.30   11.60
   0  26   0   23.30   11.10
  -1 -26   0   50.79   13.70
   1 -26   0   25.20    9.80
  -1  26   0   42.10   12.40
   1  26   0   34.30   12.00
   1  26   0   33.40   12.00
  -1  26   0   35.60   13.00
  -2 -26   0   14.90    9.20
   2 -26   0   10.50    8.40
  -2  26   0   33.30   14.60
  -2  26   0   16.30   10.10
  -2  26   0   14.10    9.60
   2  26   0   11.10    8.70
   2  26   0   17.90   10.00
  -3 -26   0   42.60   12.60
   3 -26   0   58.09   12.50
  -3  26   0   52.39   17.90
  -3  26   0   37.00   13.20
   3  26   0   33.00   11.30
  -3  26   0   53.19   14.90
   3  26   0   45.40   14.10
   4 -26   0   22.50    9.70
  -4 -26   0   31.90   12.50
  -4 -26   0   28.10    9.70
  -4  26   0   30.50   14.80
  -4  26   0   27.50   11.40
   4  26   0    3.90    9.30
  -4  26   0   17.20   11.50
   0 -27   0  -11.70    6.50
   0  27   0   -3.30    7.70
   0  27   0    7.10    8.80
   1 -27   0   -6.30    6.70
  -1 -27   0    3.00    8.80
  -1  27   0    9.20    9.10
   1  27   0    4.90    9.10
   1  27   0   -2.70    6.80
  -1  27   0   -0.20    9.40
  -2 -27   0   12.60    8.50
   2 -27   0   13.70    8.30
  -2  27   0   18.20   10.90
   2  27   0   -5.50    7.30
   2  27   0   21.40    9.90
  -2  27   0   13.60    9.70
   3 -27   0   -3.50    7.90
  -3 -27   0    3.70    7.60
  -3  27   0    6.30   11.90
  -3  27   0    3.80   10.10
  -3  27   0    3.20   10.70
   3  27   0  -10.00    8.40
   3  27   0   27.80   12.10
   0 -28   0   36.60   12.10
   0  28   0   57.99   15.00
   0  28   0   17.20   12.40
   1 -28   0   -4.30    8.10
  -1 -28   0   -0.20    7.10
  -1  28   0   10.30    9.90
   1  28   0   16.70    9.00
   1  28   0   20.90   11.90
  -1  28   0    8.00   10.10
   2 -28   0    2.00    7.90
  -2 -28   0   21.50   11.30
  -2  28   0   33.80   12.10
   2  28   0   17.60   11.30
  -2  28   0   -4.00    9.40
   2  28   0   37.30   12.20
 -11   0   1   -7.10    9.40
  11   0  -1    4.50    4.70
 -11   0   1  -12.10    7.70
 -11   0   1   -1.70    8.20
  10   0  -1    0.20    4.70
 -10   0   1   -4.00    9.80
 -10   0   1    3.20    9.10
 -10   0   1    7.90    8.90
  -9   0   1    8.10    9.60
   9   0  -1    6.80    5.40
  -9   0   1    1.20    8.10
  -9   0   1    2.80    8.70
   8   0  -1   -8.40    4.80
  -8   0   1   -5.70    5.80
  -8   0   1    7.20    6.70
  -8   0   1   -2.90    8.10
  -8   0   1    5.30    7.30
   7   0  -1   -3.90    5.40
  -7   0   1   -0.70    6.60
   7   0  -1   -7.20    4.10
   7   0  -1   -4.10    5.40
  -7   0   1   -5.70    6.60
  -7   0   1   -3.50    4.90
  -6   0   1    0.20    5.20
   6   0  -1   -0.40    4.90
  -6   0   1    2.00    5.60
  -6   0   1    5.70    5.40
   6   0  -1    5.60    4.70
   6   0  -1   -7.30    4.30
  -5   0   1    4.10    5.00
   5   0  -1    1.80    3.60
  -5   0   1   -5.50    4.50
  -4   0   1   -3.20    3.20
   4   0  -1   -1.40    2.90
  -4   0   1   -3.30    3.10
  -4   0   1   -0.20    3.30
   4   0  -1   -0.20    3.00
   4   0  -1   -4.60    2.70
  -3   0   1   -2.40    2.50
   3   0  -1    0.00    2.80
   3   0  -1   -1.30    2.50
  -3   0   1   -2.70    2.30
  -3   0   1    0.30    2.70
   3   0  -1   -1.80    2.50
   2   0  -1    3.10    2.50
   2   0  -1   -3.00    2.30
   2   0  -1    0.00    2.40
  -2   0   1    0.40    2.30
  -2   0   1    0.00    2.70
  -2   0   1    0.60    2.40
  -1   0   1    0.10    2.20
  -1   0   1    1.40    2.20
  -1   0   1    0.00    1.70
   1   0  -1   -1.50    2.00
   1   0  -1   -1.90    2.00
   1   0  -1    3.80    2.20
   0   0   1    1.50    0.70
   0   0  -1   -0.50    0.90
   0   0  -1    1.30    0.60
   0   0   1    0.40    0.50
   0   0   1    1.20    0.90
   0   0  -1    1.10    0.80
  -1   0  -1    7.80    2.10
   2   0   1    5.20    2.00
   2   0   1   10.10    2.80
  -2   0  -1    9.10    3.10
  -2   0  -1    6.40    1.50
  -2   0  -1    7.60    2.00
   3   0   1    0.70    1.90
  -3   0  -1    0.10    2.00
  -3   0  -1    4.20    2.70
  -3   0  -1   -1.50    1.50
   3   0   1    5.10    2.90
  -4   0  -1   -1.90    2.40
  -4   0  -1   -1.30    3.60
   4   0   1    0.50    1.20
   4   0   1   -1.70    3.40
  -4   0  -1    1.00    2.90
   4   0   1   -0.30    2.70
   5   0   1    1.70    3.20
   5   0   1   -0.10    1.30
  -5   0  -1   -3.60    2.90
   5   0   1    2.10    4.20
  -5   0  -1   -0.10    3.30
  -5   0  -1   -4.50    4.10
  -6   0  -1   -1.30    4.50
   6   0   1   -1.00    5.20
  -6   0  -1   -7.30    4.30
  -6   0  -1   -4.50    3.50
  -6   0  -1   -4.50    4.60
   6   0   1    0.50    3.60
  -7   0  -1    4.60    6.90
  -7   0  -1   -0.20    5.70
   7   0   1   -7.20    5.10
  -7   0  -1    2.20    5.10
   7   0   1   -3.60    3.80
  -7   0  -1    4.80    7.70
  -8   0  -1   -7.30    4.90
  -8   0  -1    5.00    6.30
  -8   0  -1    7.40    4.70
  -8   0  -1    0.60    6.40
   8   0   1    7.40    5.10
  -9   0  -1   11.70    6.70
  -9   0  -1    1.40    7.70
  -9   0  -1   -3.40    6.80
  -9   0  -1   -4.60    6.00
 -10   0  -1  -12.50    6.40
 -10   0  -1   -8.70    6.70
 -10   0  -1  -15.00    8.20
 -11   0  -1   -2.10    7.20
 -11   0  -1    1.90    9.70
 -11   0  -1   10.80    9.00
 -11  -1   1   15.00   13.20
  11  -1  -1   14.20    5.40
 -11  -1   1   18.70   11.70
 -11  -1   1    1.40    8.80
 -11   1   1    3.90   11.40
 -11   1   1   18.70   10.60
  11   1  -1   18.60    5.30
 -11   1   1   24.60   11.60
 -10  -1   1  188.18   23.30
 -10  -1   1  191.68   28.30
 -10  -1   1  158.78   22.40
  10  -1  -1  175.68   16.80
 -10   1   1  185.68   23.20
 -10   1   1  161.38   22.20
  10   1  -1  190.08   17.00
 -10   1   1  154.18   25.50
   9  -1  -1  121.89   13.90
  -9  -1   1  129.49   21.80
  -9  -1   1  124.09   18.40
  -9  -1   1  123.09   18.50
  -9   1   1  128.79   18.10
  -9   1   1  105.39   18.00
  -9   1   1  160.18   22.60
   9   1  -1  131.29   14.10
  -8  -1   1    5.00    7.00
  -8  -1   1   16.00    8.60
  -8  -1   1   13.00    6.70
  -8   1   1   12.00    6.40
  -8   1   1   16.10   10.00
  -8   1   1    0.20    6.30
  -8   1   1   10.70    7.90
   8   1  -1    4.00    5.50
   7  -1  -1  958.40   66.19
   7  -1  -1  805.22   67.99
  -7  -1   1  931.81   69.19
  -7  -1   1  865.71   68.59
   7  -1  -1  790.12   67.29
  -7  -1   1  789.82   67.09
  -7   1   1  876.81   68.69
   7   1  -1  821.72   67.39
  -7   1   1  945.71   69.19
   7   1  -1  865.11   65.89
  -7   1   1  784.52   70.69
  -7   1   1  744.23   66.79
   7   1  -1  846.72   68.29
   6  -1  -1  468.55   41.80
  -6  -1   1  474.05   41.60
   6  -1  -1  556.04   41.10
  -6  -1   1  493.25   42.70
   6  -1  -1  463.55   42.10
  -6  -1   1  532.25   42.90
   6   1  -1  568.74   41.40
  -6   1   1  468.35   42.30
   6   1  -1  504.65   42.10
  -6   1   1  564.94   43.30
  -6   1   1  477.85   41.70
   6   1  -1  513.25   42.90
  -6   1   1  512.35   45.00
  -5  -1   1   -4.00    4.20
  -5  -1   1  -10.80    4.40
   5  -1  -1   -1.90    3.60
  -5  -1   1   -3.50    3.90
   5  -1  -1  -12.00    4.00
   5  -1  -1   -9.40    4.40
  -5   1   1   -1.00    4.80
   5   1  -1    0.10    3.70
   5   1  -1   -7.70    4.40
  -5   1   1   -0.50    4.70
  -5   1   1   -5.70    4.40
   4  -1  -1  317.27   28.50
  -4  -1   1  349.07   28.50
   4  -1  -1  347.37   28.20
  -4  -1   1  385.56   29.60
  -4  -1   1  330.67   28.80
   4  -1  -1  322.27   28.70
  -4   1   1  366.36   29.10
  -4   1   1  354.16   28.50
   4   1  -1  371.96   28.60
  -4   1   1  359.56   29.20
   4   1  -1  318.77   28.60
   4   1  -1  332.67   28.70
  -3  -1   1    4.80    3.50
   3  -1  -1    3.60    2.90
  -3  -1   1    3.60    3.00
   3  -1  -1   -3.40    2.40
   3  -1  -1    3.10    2.90
  -3  -1   1    2.70    2.90
   3   1  -1    2.40    2.80
  -3   1   1    5.30    3.60
   3   1  -1    1.90    3.30
   3   1  -1    7.00    4.00
  -3   1   1    2.90    3.20
  -3   1   1    4.40    3.10
  -2  -1   1  185.98   15.70
  -2  -1   1  182.78   16.10
   2  -1  -1  182.78   15.60
  -2  -1   1  171.28   15.50
   2  -1  -1  186.58   15.90
   2  -1  -1  204.18   15.90
  -2   1   1  188.88   15.70
   2   1  -1  189.18   15.70
   2   1  -1  178.98   15.80
   2   1  -1  204.38   15.90
  -2   1   1  199.88   16.10
  -2   1   1  178.58   15.60
  -3  -1  -1 1198.58   85.39
   3  -1   1 1058.49   83.99
   3  -1   1 1137.39   84.99
  -3  -1  -1 1084.39   83.69
  -3  -1  -1 1148.19   84.19
   3   1   1 1186.58   85.29
  -3   1  -1 1213.18   84.19
  -3   1  -1 1079.29   86.09
   3   1   1 1112.59   83.99
  -3   1  -1 1144.99   83.69
  -3   1  -1 1151.58   85.09
  -4  -1  -1 1661.43  119.89
   4  -1   1 1645.04  120.89
  -4  -1  -1 1592.04  120.99
  -4  -1  -1 1560.34  119.39
   4  -1   1 1518.05  119.59
  -4   1  -1 1570.04  122.49
   4   1   1 1640.14  121.09
  -4   1  -1 1622.94  120.89
  -4   1  -1 1614.24  119.39
  -4   1  -1 1701.93  119.89
   4   1   1 1781.52  117.79
   4   1   1 1492.75  119.39
   5  -1   1   19.40    5.20
  -5  -1  -1   16.80    4.90
  -5  -1  -1   19.40    6.60
   5  -1   1   18.60    5.80
   5  -1   1   15.30    2.50
  -5  -1  -1   10.00    4.60
  -5   1  -1   10.30    5.90
   5   1   1   13.80    4.60
  -5   1  -1   11.70    4.60
  -5   1  -1   11.70    6.70
  -5   1  -1   18.50    5.20
   5   1   1   17.40    2.40
   5   1   1   22.80    6.10
  -6  -1  -1    7.30    5.20
   6  -1   1    2.20    5.60
  -6  -1  -1    1.60    4.30
   6  -1   1    5.10    4.50
  -6  -1  -1    8.30    7.00
  -6   1  -1   12.20    8.60
   6   1   1   11.80    4.70
  -6   1  -1    5.60    5.20
   6   1   1    6.50    1.70
   6   1   1    7.60    5.40
  -6   1  -1    1.10    5.60
  -6   1  -1   12.80    5.50
  -7  -1  -1    8.10    7.30
  -7  -1  -1   15.10    7.30
   7  -1   1   17.10    6.50
  -7  -1  -1   15.80    6.60
   7  -1   1   22.30    8.20
  -7  -1  -1    0.90    7.00
  -7   1  -1   15.50    8.20
  -7   1  -1   18.40    7.20
  -7   1  -1    7.90    5.80
   7   1   1   12.20    7.40
   7   1   1   14.20    5.80
  -7   1  -1   11.00    8.70
  -8  -1  -1   20.80    9.00
  -8  -1  -1   24.20    7.00
  -8  -1  -1   26.20    8.30
  -8  -1  -1   11.60    9.50
   8  -1   1   23.00    6.80
  -8   1  -1   16.30    9.30
  -8   1  -1   12.30    7.50
   8   1   1   25.90    7.00
  -8   1  -1   30.40    9.70
  -8   1  -1   20.30    6.60
  -9  -1  -1   25.50   10.50
  -9  -1  -1   12.70   10.00
  -9  -1  -1   39.00    9.90
  -9  -1  -1   58.79   12.00
  -9   1  -1   45.90    9.90
  -9   1  -1   41.20   12.90
  -9   1  -1   42.10   15.00
  -9   1  -1   32.90    9.90
 -10  -1  -1   17.80   13.10
 -10  -1  -1    6.50    8.50
 -10  -1  -1   -5.80    7.00
 -10   1  -1  -10.80    6.20
 -10   1  -1  -14.90    8.30
 -10   1  -1    0.90    8.20
 -11  -1  -1   40.50   15.00
 -11  -1  -1   67.59   14.10
 -11  -1  -1   52.79   15.40
 -11   1  -1   58.89   17.60
 -11   1  -1   48.00   14.30
 -11   1  -1   89.09   16.10
  11  -2  -1  129.09   12.40
 -11  -2   1  149.49   22.00
 -11  -2   1  108.09   25.10
 -11  -2   1  124.59   19.60
 -11   2   1  113.79   19.40
 -11   2   1  103.19   18.30
 -11   2   1  120.89   26.60
  11   2  -1  121.39   12.10
 -10  -2   1  146.89   24.20
  10  -2  -1  112.79   12.30
 -10  -2   1  100.79   17.60
 -10  -2   1  127.99   18.30
  10   2  -1   98.89   12.00
 -10   2   1  132.99   18.60
 -10   2   1  125.19   24.90
 -10   2   1   71.39   16.80
  -9  -2   1   25.20   11.00
  -9  -2   1   27.00   10.00
   9  -2  -1   35.50    7.70
  -9   2   1   13.30   10.10
   9   2  -1   32.90    7.90
  -9   2   1   18.80   12.10
  -9   2   1   29.00   10.80
  -8  -2   1  563.84   48.10
  -8  -2   1  510.55   46.30
  -8  -2   1  540.75   48.00
   8   2  -1  636.94   45.10
  -8   2   1  528.85   47.70
  -8   2   1  522.25   50.99
  -8   2   1  606.04   48.50
  -8   2   1  489.85   46.20
  -7  -2   1  287.07   28.20
  -7  -2   1  301.87   29.70
   7  -2  -1  273.17   28.20
  -7  -2   1  302.77   29.40
   7  -2  -1  296.67   29.00
   7  -2  -1  363.16   27.50
   7   2  -1  287.07   28.30
  -7   2   1  325.27   30.00
  -7   2   1  298.07   28.40
  -7   2   1  329.57   29.90
  -7   2   1  323.07   33.10
   7   2  -1  309.07   27.20
   7   2  -1  306.67   29.20
  -6  -2   1    4.80    6.00
  -6  -2   1   12.50    6.70
  -6  -2   1    2.50    5.50
   6  -2  -1   13.20    6.60
   6  -2  -1    7.30    6.10
   6  -2  -1    8.70    5.60
   6   2  -1    2.50    5.40
  -6   2   1    0.90    6.40
   6   2  -1   11.00    6.10
   6   2  -1    7.80    5.80
  -6   2   1    7.90    6.20
  -6   2   1   15.90    7.30
  -6   2   1   13.70    7.00
   5  -2  -1 4384.76  354.36
  -5  -2   1 4947.41  355.26
  -5  -2   1 4675.53  354.36
  -5  -2   1 4783.42  355.06
   5  -2  -1 5217.28  353.86
   5  -2  -1 4550.54  354.66
  -5   2   1 5137.99  355.36
   5   2  -1 4661.93  354.46
  -5   2   1 4472.15  354.06
   5   2  -1 5167.68  354.16
  -5   2   1 4854.51  354.86
   5   2  -1 5143.49  355.36
  -5   2   1 4842.32  356.86
  -4  -2   1  886.81   66.49
   4  -2  -1  857.01   66.19
   4  -2  -1  758.22   65.79
  -4  -2   1  899.01   66.69
   4  -2  -1  959.20   65.79
  -4  -2   1  771.72   65.59
  -4   2   1  843.82   67.59
   4   2  -1  856.41   65.69
  -4   2   1  892.11   66.59
   4   2  -1  929.51   66.59
  -4   2   1  858.51   65.79
  -4   2   1  882.11   66.19
   4   2  -1  816.22   65.99
  -3  -2   1 2884.71  211.08
  -3  -2   1 2936.31  211.58
  -3  -2   1 2824.72  211.18
   3  -2  -1 2743.03  210.98
   3  -2  -1 3137.29  210.98
   3  -2  -1 2630.14  211.08
  -3   2   1 2956.10  211.48
   3   2  -1 3020.70  211.08
  -3   2   1 2869.31  212.08
   3   2  -1 2693.23  211.08
  -3   2   1 2953.30  211.08
   3   2  -1 2830.52  211.18
  -3   2   1 2889.81  211.08
  -2  -2   1  876.61   63.19
   2  -2  -1  873.61   63.09
  -2  -2   1  824.92   63.09
   2  -2  -1  757.12   62.79
  -2  -2   1  802.22   63.29
   2  -2  -1  829.32   63.39
  -2   2   1  823.82   63.09
   2   2  -1  803.72   63.19
  -2   2   1  842.22   62.99
   2   2  -1  907.21   63.29
  -2   2   1  861.51   63.69
  -2   2   1  902.31   63.59
   2   2  -1  853.11   63.19
   1  -2  -1  661.33   49.80
  -1  -2   1  663.23   49.70
   1  -2  -1  616.54   49.20
   1  -2  -1  646.74   49.50
  -1  -2   1  651.13   49.20
   1  -2  -1  643.14   49.50
  -1  -2   1  689.93   49.50
  -1  -2   1  627.04   49.20
  -1   2   1  652.63   49.20
  -1   2   1  676.03   49.50
   1   2  -1  660.23   49.60
  -1   2   1  674.53   49.80
   1   2  -1  726.33   49.40
  -1   2   1  652.43   49.50
   1   2  -1  727.63   49.60
  -1  -2  -1  311.17   24.00
   1  -2   1  365.16   24.00
   1  -2   1  337.67   24.50
  -1  -2  -1  335.07   24.00
  -1  -2  -1  360.86   24.00
   1  -2   1  316.47   25.20
   1  -2   1  296.27   24.20
  -1  -2  -1  295.87   24.30
  -1   2  -1  331.47   25.30
  -1   2  -1  315.47   24.20
   1   2   1  355.66   24.00
   1   2   1  284.97   23.80
  -1   2  -1  334.47   24.00
  -1   2  -1  326.07   24.50
   1   2   1  295.57   23.80
   3  -2   1    2.70    2.30
   3  -2   1    4.30    2.90
  -3  -2  -1    4.10    2.50
  -3  -2  -1    1.90    2.10
  -3  -2  -1    9.00    3.70
  -3   2  -1    2.60    2.50
  -3   2  -1    6.80    3.00
   3   2   1    2.60    1.10
   3   2   1    6.70    3.40
  -3   2  -1    8.10    2.40
  -3   2  -1    5.20    3.70
   3   2   1    2.50    1.90
  -4  -2  -1 1245.58   93.49
   4  -2   1 1236.68   94.69
   4  -2   1 1142.59   93.59
  -4  -2  -1 1319.87   93.99
  -4  -2  -1 1309.27   95.29
   4   2   1 1199.08   93.39
  -4   2  -1 1131.99   95.99
  -4   2  -1 1247.18   94.69
   4   2   1 1297.07   91.89
  -4   2  -1 1356.46   93.89
  -4   2  -1 1239.58   93.29
   4   2   1 1374.46   95.39
  -5  -2  -1    6.70    4.20
  -5  -2  -1   -4.40    3.50
  -5  -2  -1    4.30    3.70
   5  -2   1    2.10    4.00
   5  -2   1    2.90    3.70
  -5   2  -1    4.60    4.00
   5   2   1    3.20    1.80
  -5   2  -1    2.60    4.20
  -5   2  -1    6.40    6.30
   5   2   1    2.50    3.00
  -5   2  -1    5.10    3.80
   5   2   1    7.70    5.10
  -6  -2  -1  298.27   26.60
  -6  -2  -1  324.97   29.00
   6  -2   1  266.77   26.10
  -6  -2  -1  295.47   26.90
   6  -2   1  311.97   28.20
   6   2   1  310.87   28.70
  -6   2  -1  293.87   27.90
  -6   2  -1  334.57   31.20
  -6   2  -1  302.87   26.60
   6   2   1  349.77   23.20
   6   2   1  303.37   26.20
  -7  -2  -1  299.77   27.50
   7  -2   1  273.27   26.40
  -7  -2  -1  307.57   27.10
   7  -2   1  336.57   29.40
  -7  -2  -1  288.67   29.20
  -7   2  -1  348.97   27.90
  -7   2  -1  292.57   26.90
  -7   2  -1  278.77   28.50
  -7   2  -1  301.97   31.60
   7   2   1  302.87   29.10
   7   2   1  295.37   26.30
  -8  -2  -1   98.09   15.00
  -8  -2  -1  101.09   12.40
  -8  -2  -1   99.79   13.70
   8  -2   1   76.39   11.40
  -8  -2  -1   92.79   17.20
  -8   2  -1  104.09   15.30
  -8   2  -1   84.69   18.70
   8   2   1   96.79   11.60
  -8   2  -1   72.09   11.60
  -8   2  -1  101.09   14.00
  -9  -2  -1   94.19   14.40
  -9  -2  -1  126.59   21.20
  -9  -2  -1   76.09   12.50
  -9  -2  -1   86.89   16.90
  -9   2  -1   82.29   13.80
  -9   2  -1   90.59   12.90
  -9   2  -1   81.99   16.00
  -9   2  -1   93.99   19.80
 -10  -2  -1    0.60    8.40
 -10  -2  -1    2.70   10.00
 -10  -2  -1   -6.90    7.10
 -10   2  -1   12.50   10.20
 -10   2  -1   13.80    9.00
 -10   2  -1   -2.10   10.50
 -11  -2  -1   13.60   11.50
 -11  -2  -1   -0.40    7.90
 -11  -2  -1   11.70    8.30
 -11   2  -1   -4.50    8.10
 -11   2  -1   -2.60   11.40
 -11   2  -1   12.30    9.00
 -11  -3   1   25.60   12.70
  11  -3  -1   26.80    6.60
 -11  -3   1    1.00   11.30
 -11  -3   1   15.40    9.40
 -11   3   1    4.60    9.10
 -11   3   1   18.90   10.90
 -11   3   1   35.20   16.10
  11   3  -1   14.20    5.10
 -10  -3   1   72.69   16.10
 -10  -3   1   56.49   18.50
  10  -3  -1   80.89   10.80
 -10  -3   1   91.89   18.30
 -10   3   1   87.59   17.90
 -10   3   1   91.89   21.00
 -10   3   1   74.59   15.80
  10   3  -1  111.69   11.30
  -9  -3   1    2.60    7.40
   9  -3  -1   10.70    5.80
  -9  -3   1   16.30    9.70
  -9   3   1    4.40   10.40
  -9   3   1    5.80    8.70
  -9   3   1   -0.40    7.50
   9   3  -1    2.70    5.30
  -8  -3   1    3.60    7.70
  -8  -3   1    8.40    8.70
   8  -3  -1   19.20    7.00
  -8  -3   1   20.70    7.50
  -8   3   1   23.40    8.30
  -8   3   1   17.80    8.10
   8   3  -1   20.00    6.90
  -8   3   1   13.10    9.90
  -8   3   1   24.10    9.70
  -7  -3   1   17.10    7.80
   7  -3  -1    5.80    5.90
   7  -3  -1   10.70    6.80
  -7  -3   1    6.60    8.50
  -7  -3   1   24.30    8.80
   7  -3  -1   30.10    9.40
   7   3  -1    7.50    6.90
  -7   3   1   15.50    8.70
  -7   3   1   33.00   11.90
  -7   3   1   11.00    8.30
   7   3  -1    9.70    7.60
  -7   3   1   20.10    8.80
   7   3  -1   26.30    9.20
   6  -3  -1   81.09   11.20
  -6  -3   1   67.19   11.40
  -6  -3   1   64.39   11.00
  -6  -3   1   56.19   10.10
   6  -3  -1   79.09   11.20
   6  -3  -1   79.49   10.50
   6   3  -1   84.49   11.50
   6   3  -1   73.09   10.50
  -6   3   1   53.79   12.80
  -6   3   1   71.59   12.60
  -6   3   1   62.19   10.70
  -6   3   1   56.39    9.90
   6   3  -1   68.89   10.10
   5  -3  -1 2537.95  203.58
   5  -3  -1 2431.16  203.48
  -5  -3   1 2618.74  204.08
  -5  -3   1 2598.04  203.38
   5  -3  -1 3032.00  202.98
  -5  -3   1 2737.03  204.28
  -5   3   1 2606.54  203.38
   5   3  -1 2845.32  203.28
   5   3  -1 2643.44  203.58
  -5   3   1 2892.51  204.18
  -5   3   1 2942.81  206.48
   5   3  -1 2865.81  204.48
  -5   3   1 3017.10  204.68
  -4  -3   1 1787.52  139.99
  -4  -3   1 1834.02  140.19
   4  -3  -1 1672.93  139.49
  -4  -3   1 1950.10  139.89
   4  -3  -1 2021.40  139.29
  -4   3   1 2098.39  140.59
   4   3  -1 1837.32  139.79
  -4   3   1 1860.21  141.29
  -4   3   1 1833.82  139.69
   4   3  -1 1905.61  139.59
  -4   3   1 1830.92  139.49
   4   3  -1 1915.51  140.19
  -3  -3   1  484.25   39.70
   3  -3  -1  460.75   39.20
  -3  -3   1  535.45   39.60
   3  -3  -1  477.05   39.60
   3  -3  -1  553.54   39.30
  -3  -3   1  487.65   39.50
  -3   3   1  561.14   40.10
   3   3  -1  520.85   39.50
  -3   3   1  508.05   39.30
   3   3  -1  498.65   39.60
   3   3  -1  476.15   39.40
  -3   3   1  498.35   40.50
  -3   3   1  496.55   39.30
   2  -3  -1  593.94   47.70
  -2  -3   1  616.64   47.90
   2  -3  -1  593.94   48.40
  -2  -3   1  637.24   48.00
  -2  -3   1  591.04   48.20
   2  -3  -1  629.54   47.80
   2  -3  -1  597.84   48.20
  -2   3   1  649.43   48.60
  -2   3   1  628.94   47.70
   2   3  -1  637.54   48.10
   2   3  -1  696.03   48.20
  -2   3   1  633.84   48.00
  -2   3   1  694.73   48.60
   2   3  -1  659.43   48.20
   1  -3  -1 2036.50  148.49
   1  -3  -1 2017.70  148.19
   1   3  -1 1922.61  147.99
  -1   3   1 2185.98  148.59
   1   3  -1 2061.39  148.09
  -1   3   1 1863.41  147.99
  -1   3   1 1934.71  148.09
   1   3  -1 2168.28  147.89
  -1  -3  -1  712.03   50.29
  -1  -3  -1  712.13   50.19
  -1  -3  -1  735.33   50.29
   1  -3   1  617.64   51.29
   1  -3   1  739.03   50.29
  -1  -3  -1  681.63   50.79
   1  -3   1  617.74   50.69
   1  -3   1  614.54   50.19
   1   3   1  679.93   50.19
   1   3   1  687.93   50.19
  -1   3  -1  664.23   51.39
  -1   3  -1  627.64   50.09
  -1   3  -1  699.93   50.19
  -1   3  -1  687.13   50.89
   1   3   1  695.13   50.79
   1   3   1  749.23   50.19
  -2  -3  -1 2688.03  197.68
  -2  -3  -1 2721.23  197.58
   2  -3   1 2916.21  198.18
  -2  -3  -1 2886.11  198.98
   2  -3   1 2512.35  199.28
   2  -3   1 2554.24  197.98
  -2   3  -1 3030.30  198.28
  -2   3  -1 2707.73  199.48
  -2   3  -1 2591.94  197.98
   2   3   1 2516.85  197.18
   3  -3   1   28.40    6.20
  -3  -3  -1   19.30    4.90
  -3  -3  -1   24.30    4.40
  -3  -3  -1   26.30    4.00
   3  -3   1   24.10    4.40
   3  -3   1   21.20    4.80
  -3   3  -1   23.10    3.70
   3   3   1   23.50    3.10
  -3   3  -1   19.50    5.90
  -3   3  -1   24.10    4.90
  -3   3  -1   29.00    4.60
   3   3   1   23.90    3.70
   4  -3   1 1716.13  138.99
  -4  -3  -1 1894.11  138.99
   4  -3   1 1853.11  139.99
  -4  -3  -1 1874.31  139.29
  -4  -3  -1 1953.90  140.69
   4   3   1 2132.69  140.99
  -4   3  -1 1794.42  139.79
  -4   3  -1 1872.81  138.69
   4   3   1 1761.02  138.59
   4   3   1 1917.51  137.49
  -4   3  -1 1975.70  142.19
  -5  -3  -1  161.98   18.40
   5  -3   1  196.18   18.50
   5  -3   1  172.28   17.10
  -5  -3  -1  189.58   17.20
  -5  -3  -1  184.38   17.40
  -5   3  -1  222.48   17.70
   5   3   1  162.48   16.40
   5   3   1  198.88   14.90
  -5   3  -1  194.98   18.50
  -5   3  -1  192.88   20.40
  -5   3  -1  174.58   16.70
   5   3   1  201.78   18.80
  -6  -3  -1  559.54   46.50
  -6  -3  -1  574.24   44.90
  -6  -3  -1  535.25   44.30
   6  -3   1  509.55   45.30
   6   3   1  589.44   41.00
  -6   3  -1  538.55   48.20
   6   3   1  492.65   43.40
  -6   3  -1  545.55   44.10
   6   3   1  630.84   47.00
  -6   3  -1  554.64   45.60
  -7  -3  -1   93.49   13.90
  -7  -3  -1   73.09   12.00
   7  -3   1  102.89   13.40
   7  -3   1   67.19   10.90
  -7  -3  -1   87.39   11.70
   7   3   1   94.59   13.60
  -7   3  -1   96.79   14.20
  -7   3  -1  103.09   12.70
   7   3   1   75.89   10.80
  -7   3  -1   76.99   15.80
  -7   3  -1   73.79   11.40
  -8  -3  -1   -5.40    5.50
  -8  -3  -1   -3.00    5.60
  -8  -3  -1    2.20    4.70
   8  -3   1   13.40    5.90
  -8   3  -1    2.50    7.50
  -8   3  -1    5.00    6.80
   8   3   1    8.90    4.20
  -8   3  -1    0.90    7.90
  -8   3  -1   12.00    6.10
  -9  -3  -1   95.39   14.30
  -9  -3  -1  111.59   15.80
  -9  -3  -1   99.59   17.50
  -9   3  -1  102.49   21.70
  -9   3  -1  134.99   16.50
  -9   3  -1  100.09   13.90
  -9   3  -1  128.89   17.60
 -10  -3  -1  143.29   19.40
 -10  -3  -1  105.99   16.60
 -10  -3  -1  120.69   21.80
 -10   3  -1  105.39   23.10
 -10   3  -1  105.49   18.00
 -10   3  -1  115.79   17.50
 -11  -3  -1  119.89   22.00
 -11  -3  -1  118.89   17.00
 -11  -3  -1  141.99   25.60
 -11   3  -1   75.69   21.30
 -11   3  -1   83.99   18.20
 -11   3  -1  151.08   19.20
  11  -4  -1    1.90    5.20
 -11  -4   1    7.10   11.30
 -11  -4   1    5.20    9.00
 -11  -4   1   10.70   11.00
 -11   4   1   31.40   14.90
 -11   4   1   -7.70    6.20
  11   4  -1    9.10    4.60
 -11   4   1   -2.30    8.50
  10  -4  -1   83.59   10.40
 -10  -4   1   66.89   16.40
 -10  -4   1   67.99   16.00
 -10   4   1   76.19   16.90
 -10   4   1   79.39   16.00
  10   4  -1   85.79   10.30
 -10   4   1   39.80   16.20
  -9  -4   1   12.50    9.70
   9  -4  -1   14.30    6.50
  -9  -4   1   19.70   10.20
  -9   4   1   23.30   10.90
   9   4  -1   28.90    7.10
  -9   4   1   14.20   12.00
  -9   4   1   13.20    8.50
  -8  -4   1   -2.20    7.70
  -8  -4   1   -3.50    5.80
  -8  -4   1    4.60    5.50
   8  -4  -1   -3.30    5.30
   8   4  -1    4.40    6.10
  -8   4   1  -10.70    6.90
  -8   4   1    6.80    7.30
  -8   4   1   -0.50    6.20
  -8   4   1   -2.30    5.90
   7  -4  -1    9.40    6.90
   7  -4  -1   28.00    8.80
   7  -4  -1   21.30    8.20
  -7  -4   1    9.10    7.50
  -7  -4   1   23.80    9.50
  -7  -4   1   10.70    6.80
  -7   4   1   26.90    9.30
   7   4  -1   19.60    8.10
  -7   4   1    8.70    7.60
  -7   4   1   21.30    9.90
  -7   4   1   15.20    7.40
   7   4  -1   13.40    6.60
   7   4  -1   13.20    7.40
   6  -4  -1  158.38   17.70
   6  -4  -1  172.08   16.50
  -6  -4   1  159.18   17.80
  -6  -4   1  135.69   17.40
   6  -4  -1  144.39   17.10
  -6  -4   1  179.58   17.70
  -6   4   1  134.09   16.70
  -6   4   1  159.68   17.80
   6   4  -1  157.58   17.60
  -6   4   1  173.28   18.10
   6   4  -1  165.08   17.40
  -6   4   1  189.78   20.70
   6   4  -1  177.18   17.10
   5  -4  -1  244.18   20.40
  -5  -4   1  247.28   22.00
   5  -4  -1  217.08   21.10
   5  -4  -1  206.18   20.80
  -5  -4   1  204.28   21.50
  -5  -4   1  245.18   21.40
  -5   4   1  232.68   21.40
  -5   4   1  253.57   22.20
   5   4  -1  203.18   20.80
  -5   4   1  189.68   20.30
   5   4  -1  254.07   22.00
   5   4  -1  227.48   20.60
  -5   4   1  224.18   23.20
   4  -4  -1   50.89    8.70
   4  -4  -1   43.80    6.90
  -4  -4   1   50.79    7.70
  -4  -4   1   41.40    8.50
   4  -4  -1   40.20    6.90
  -4  -4   1   54.49    7.30
  -4   4   1   44.90    7.90
  -4   4   1   41.30    6.90
   4   4  -1   39.40    7.70
  -4   4   1   46.70    7.20
   4   4  -1   47.00    8.10
   4   4  -1   43.00    7.30
  -4   4   1   34.00    8.20
  -3  -4   1 3340.67  260.57
   3  -4  -1 3916.91  260.27
  -3  -4   1 3582.54  260.67
  -3  -4   1 3810.42  260.57
   3  -4  -1 3425.16  260.77
   3  -4  -1 3248.38  261.17
   3   4  -1 3490.55  260.37
  -3   4   1 3547.75  260.17
   3   4  -1 3312.47  260.17
  -3   4   1 3326.77  260.17
  -3   4   1 3470.95  261.37
  -3   4   1 3942.51  261.17
   3   4  -1 3787.92  260.77
   2  -4  -1 4385.66  320.67
  -2  -4  -1 1235.68   90.49
   2  -4   1 1119.69   92.09
   2  -4   1 1084.19   90.59
  -2  -4  -1 1236.08   90.59
   2  -4   1 1347.47   91.19
  -2  -4  -1 1377.86   91.19
   2  -4   1 1213.98   90.19
   2   4   1 1321.17   90.39
   2   4   1 1243.58   89.99
   2   4   1 1097.19   90.19
  -2   4  -1 1114.99   90.49
  -2   4  -1 1227.08   92.29
  -2   4  -1 1329.97   90.49
  -2   4  -1 1275.67   91.19
   3  -4   1 1133.09   90.99
   3  -4   1 1196.18   90.89
  -3  -4  -1 1231.58   91.99
   3  -4   1 1154.28   92.69
  -3  -4  -1 1274.07   90.59
  -3  -4  -1 1175.68   90.59
   3   4   1 1289.87   90.29
  -3   4  -1 1222.68   90.99
  -3   4  -1 1324.87   90.39
  -3   4  -1 1252.57   92.99
   3   4   1 1180.88   89.89
  -5  -4  -1 1264.77   88.19
   5  -4   1 1100.49   88.79
   5  -4   1 1045.00   87.79
  -5  -4  -1 1165.48   89.69
  -5  -4  -1 1120.59   88.09
  -5   4  -1 1194.58   88.99
  -5   4  -1 1329.17   88.69
  -5   4  -1 1171.18   91.29
   5   4   1 1126.09   87.29
   5   4   1 1221.98   85.89
  -5   4  -1 1082.39   87.49
  -6  -4  -1   23.40    7.20
  -6  -4  -1   25.30    6.90
   6  -4   1   13.80    6.30
   6  -4   1   24.30    7.70
  -6  -4  -1   36.30    9.00
  -6   4  -1   28.50    7.00
   6   4   1   32.90    6.90
  -6   4  -1   32.20   10.60
   6   4   1   22.80    3.80
   6   4   1   35.00    9.30
  -6   4  -1   26.50    8.00
  -6   4  -1   37.70    8.40
   7  -4   1  458.85   39.80
  -7  -4  -1  435.76   38.00
  -7  -4  -1  486.95   41.00
   7  -4   1  393.66   37.50
  -7  -4  -1  498.95   39.00
   7   4   1  453.75   37.20
  -7   4  -1  406.16   37.50
  -7   4  -1  465.25   43.30
  -7   4  -1  482.85   39.80
   7   4   1  490.25   40.60
  -8  -4  -1  498.55   45.40
  -8  -4  -1  555.44   44.40
  -8  -4  -1  531.15   43.50
  -8   4  -1  455.65   42.90
   8   4   1  502.55   44.00
  -8   4  -1  530.65   45.40
  -8   4  -1  563.54   49.60
  -9  -4  -1   91.09   14.10
  -9  -4  -1  127.89   16.10
  -9  -4  -1   91.29   18.90
  -9   4  -1  120.49   20.60
  -9   4  -1  111.69   16.50
  -9   4  -1  107.79   16.30
 -10  -4  -1   57.49   17.90
 -10  -4  -1   41.10   12.60
 -10  -4  -1   62.69   13.60
 -10   4  -1   62.99   13.90
 -10   4  -1  102.09   22.90
 -10   4  -1   48.70   13.30
 -11  -4  -1  143.99   22.30
 -11  -4  -1  172.38   27.30
 -11  -4  -1  174.58   20.70
 -11   4  -1  199.28   30.50
 -11   4  -1  133.49   21.10
 -11  -5   1   -2.60    7.30
 -11  -5   1   27.40   12.90
 -11  -5   1    3.60    9.70
 -11   5   1   23.70   15.00
 -11   5   1    1.70    8.10
 -11   5   1    7.80   11.10
 -10  -5   1   55.99   15.30
  10  -5  -1   64.89    9.90
 -10  -5   1   66.69   15.30
 -10   5   1   76.59   16.60
  10   5  -1   63.69    9.70
 -10   5   1   88.99   17.90
 -10   5   1   64.79   19.60
  -9  -5   1   67.99   15.60
  -9  -5   1   60.09   14.50
   9  -5  -1   60.39    9.80
  -9   5   1   70.79   15.50
   9   5  -1   70.99   10.10
  -9   5   1   54.09   15.90
  -9   5   1   55.29   14.10
   8  -5  -1   68.79   11.00
  -8  -5   1   53.59   11.90
  -8  -5   1   44.90   12.20
  -8  -5   1   50.49   12.60
   8   5  -1   56.29   10.60
  -8   5   1   32.10   12.30
  -8   5   1   82.19   14.90
  -8   5   1   61.39   13.00
   7  -5  -1    6.00    6.60
   7  -5  -1    5.30    6.60
  -7  -5   1   14.50    6.90
  -7  -5   1    5.20    7.00
  -7  -5   1   -6.00    5.40
   7  -5  -1    8.40    6.60
   7   5  -1    0.20    6.90
   7   5  -1    4.20    5.90
   7   5  -1   12.60    6.70
  -7   5   1    7.20    6.70
  -7   5   1    0.10    5.70
  -7   5   1   -2.50    6.40
  -7   5   1   25.30   11.50
   6  -5  -1 1192.38   98.69
  -6  -5   1 1413.66   99.19
  -6  -5   1 1209.88   99.09
   6  -5  -1 1131.69   98.59
  -6  -5   1 1262.97   99.59
   6   5  -1 1267.37   98.39
  -6   5   1 1271.67   98.89
  -6   5   1 1470.15  100.29
  -6   5   1 1401.46  102.39
  -6   5   1 1160.98   98.29
   6   5  -1 1444.26  100.29
   6   5  -1 1272.67   97.89
   5  -5  -1   43.80    8.50
  -5  -5   1   28.10    8.10
  -5  -5   1   33.50    7.70
  -5  -5   1   29.00    8.20
   5  -5  -1   25.70    7.10
   5  -5  -1   45.10    8.40
   5   5  -1   37.80    8.70
   5   5  -1   52.99    9.30
  -5   5   1   53.39    8.80
   5   5  -1   33.80    8.10
  -5   5   1   37.40    8.20
  -5   5   1   39.80    9.10
  -5   5   1   47.80   11.40
   4  -5  -1  665.03   57.59
  -4  -5   1  756.52   58.09
  -4  -5   1  757.92   57.59
  -4  -5   1  691.73   57.79
   4  -5  -1  768.42   56.89
  -4   5   1  818.72   58.49
   4   5  -1  692.33   57.09
  -4   5   1  735.73   59.09
   4   5  -1  723.33   57.39
   4   5  -1  784.42   58.09
  -4   5   1  784.12   57.49
  -4   5   1  719.13   57.39
  -3  -5   1  468.05   40.10
   3  -5  -1  462.95   39.50
   3  -5  -1  462.15   40.70
   3  -5  -1  571.24   40.90
   3  -5  -1  555.24   39.70
  -3  -5   1  508.25   39.90
  -3  -5   1  508.45   40.20
   3   5  -1  489.05   39.80
   3   5  -1  486.05   39.80
  -3   5   1  517.15   41.10
  -3   5   1  512.95   39.60
   3   5  -1  563.24   40.40
  -3   5   1  514.75   40.00
   1  -5  -1   30.20    5.00
  -1  -5   1   16.30    3.60
  -1  -5   1   20.60    4.10
  -1  -5   1   16.20    3.60
   1  -5  -1   16.90    3.90
   1  -5  -1   17.10    3.00
  -1  -5   1   12.60    3.30
   1  -5  -1   24.70    3.90
   1  -5  -1   22.30    4.40
   1   5  -1   19.30    3.80
  -1   5   1   20.80    4.40
  -1   5   1   22.40    3.20
   1   5  -1   18.90    4.00
  -1   5   1   26.70    5.20
  -1   5   1   16.80    4.00
   1   5  -1   12.50    3.50
   0  -5  -1 1300.27   94.79
   0  -5   1 1327.77   94.69
   0  -5  -1 1268.37   94.39
   0  -5  -1 1266.07   95.39
   0  -5   1 1239.28   95.29
   0  -5   1 1292.77   95.59
   0  -5   1 1306.47   94.69
   0  -5  -1 1326.17   94.89
   0   5  -1 1283.87   94.69
   0   5  -1 1430.96   94.69
   0   5   1 1272.57   94.59
   0   5  -1 1404.06   95.29
   0   5   1 1185.48   95.39
   0   5   1 1222.38   94.69
   0   5   1 1181.18   94.39
  -3  -5  -1 3267.17  225.58
   3  -5   1 3126.09  224.48
   3  -5   1 2759.32  225.88
  -3  -5  -1 3155.58  223.88
   3  -5   1 2768.02  224.08
  -3  -5  -1 2881.81  223.88
   3   5   1 2864.11  223.28
  -3   5  -1 3386.16  224.78
   3   5   1 3096.79  223.48
  -3   5  -1 3265.27  223.78
  -3   5  -1 3068.39  226.18
  -3   5  -1 3086.49  224.08
   4  -5   1 2517.75  183.28
  -4  -5  -1 2746.83  182.98
   4  -5   1 2261.57  183.18
  -4  -5  -1 2516.05  182.98
  -4  -5  -1 2233.98  183.98
   4  -5   1 2368.86  185.48
   4   5   1 2740.83  182.48
  -4   5  -1 2381.66  185.38
   4   5   1 2583.74  181.78
  -4   5  -1 2432.06  183.18
  -4   5  -1 2493.35  182.48
   5  -5   1  632.04   51.49
  -5  -5  -1  637.04   52.49
  -5  -5  -1  741.83   51.09
  -5  -5  -1  602.64   50.69
   5  -5   1  598.74   50.69
  -5   5  -1  626.54   51.19
  -5   5  -1  682.63   54.29
  -5   5  -1  636.74   50.39
   5   5   1  678.43   50.09
   5   5   1  650.63   48.80
   6  -5   1  716.33   60.69
  -6  -5  -1  806.42   61.29
   6  -5   1  737.53   61.69
  -6  -5  -1  789.62   62.89
  -6  -5  -1  812.62   60.99
  -6   5  -1  816.32   65.09
   6   5   1  759.72   59.89
  -6   5  -1  770.12   61.69
   6   5   1  810.62   57.89
  -6   5  -1  754.12   60.49
   7  -5   1  453.25   42.50
   7  -5   1  478.05   41.60
  -7  -5  -1  500.55   42.10
  -7  -5  -1  470.65   41.40
  -7  -5  -1  481.45   43.60
   7   5   1  526.25   37.10
   7   5   1  561.34   37.30
   7   5   1  498.05   40.50
  -7   5  -1  452.65   41.30
  -7   5  -1  534.55   46.70
  -7   5  -1  494.85   42.90
  -8  -5  -1   37.90    9.30
  -8  -5  -1   39.50   10.10
  -8  -5  -1   36.10   11.40
  -8   5  -1   46.30   11.20
  -8   5  -1   39.10    8.40
  -8   5  -1   20.50    9.80
  -8   5  -1   18.60   10.10
  -9  -5  -1  571.44   53.79
  -9  -5  -1  611.94   52.19
  -9   5  -1  642.14   53.59
  -9   5  -1  651.63   58.69
 -10  -5  -1  100.69   19.80
 -10  -5  -1   95.69   16.30
 -10   5  -1   81.39   20.30
 -10   5  -1   94.79   16.70
 -10   5  -1   94.49   18.20
 -11  -5  -1   24.10   10.90
 -11  -5  -1   21.90    9.20
 -11  -5  -1   -0.30   10.80
 -11   5  -1   15.70   11.00
 -11   5  -1   19.30   16.10
 -11   5  -1   14.00   10.20
 -11  -6   1    7.90    9.90
 -11  -6   1   19.60   11.20
  11   6  -1   17.50    5.30
 -11   6   1   31.60   12.90
 -11   6   1    1.60   11.00
 -11   6   1   59.89   19.10
 -10  -6   1   46.80   13.70
  10  -6  -1   51.49    9.10
 -10  -6   1   53.69   14.10
 -10   6   1   63.89   15.50
 -10   6   1   40.40   12.90
  10   6  -1   56.59    8.90
 -10   6   1   25.80   14.00
  -9  -6   1  331.27   35.00
  -9  -6   1  343.17   35.20
   9  -6  -1  416.86   30.90
  -9   6   1  309.97   37.30
  -9   6   1  396.56   36.20
   9   6  -1  334.07   30.50
  -9   6   1  339.67   34.10
   8  -6  -1  710.73   49.99
  -8  -6   1  521.55   52.29
  -8  -6   1  563.34   53.39
  -8   6   1  587.64   52.59
  -8   6   1  665.63   57.19
   8   6  -1  591.74   49.99
  -8   6   1  730.33   54.69
   7  -6  -1    7.60    6.50
   7  -6  -1    5.80    5.70
  -7  -6   1    1.40    5.80
  -7  -6   1    2.60    5.90
  -7  -6   1   -1.50    6.80
   7  -6  -1    1.70    6.60
   7   6  -1    2.20    5.50
  -7   6   1   10.50    8.40
  -7   6   1    6.30    6.90
  -7   6   1   -6.30    5.50
   7   6  -1   -3.00    5.50
  -7   6   1   15.40    9.30
  -6  -6   1  748.53   59.69
  -6  -6   1  674.23   58.89
   6  -6  -1  793.42   57.29
   6  -6  -1  669.53   58.79
   6  -6  -1  644.54   58.09
  -6  -6   1  735.43   58.49
  -6   6   1  728.23   58.59
   6   6  -1  691.13   57.49
  -6   6   1  753.22   61.89
   6   6  -1  744.23   58.29
   6   6  -1  773.42   59.79
  -6   6   1  840.12   60.19
  -6   6   1  715.23   58.39
   5  -6  -1  941.11   83.39
  -5  -6   1 1004.20   83.69
  -5  -6   1 1133.19   84.49
   5  -6  -1  944.31   82.89
  -5  -6   1 1105.19   83.39
   5  -6  -1 1180.18   82.59
   5   6  -1 1097.69   83.19
   5   6  -1 1181.68   84.49
  -5   6   1 1050.49   83.29
  -5   6   1 1083.89   83.29
  -5   6   1 1173.28   84.49
  -5   6   1 1071.49   85.59
   5   6  -1 1164.58   83.39
   4  -6  -1 3214.88  223.78
   4  -6  -1 2811.62  225.78
  -4  -6   1 2832.82  224.68
  -4  -6   1 2796.22  224.58
   4  -6  -1 3007.10  225.08
  -4  -6   1 3083.89  224.38
   4  -6  -1 2661.33  223.88
   4   6  -1 2939.71  224.18
  -4   6   1 3206.28  226.48
   4   6  -1 3174.48  224.48
  -4   6   1 2935.31  224.28
  -4   6   1 3171.08  224.28
  -4   6   1 3396.86  225.58
   4   6  -1 3401.96  225.38
   3  -6  -1  383.16   28.30
   3  -6  -1  336.97   29.10
   3  -6  -1  328.87   29.60
  -3  -6   1  341.27   28.70
   3  -6  -1  332.77   28.20
  -3  -6   1  303.57   28.20
  -3  -6   1  334.37   28.80
  -3  -6   1  395.56   28.80
  -3   6   1  376.26   28.30
  -3   6   1  371.06   29.90
  -3   6   1  341.97   28.50
   3   6  -1  343.47   28.30
   3   6  -1  348.47   28.60
   1  -6  -1 2313.47  180.88
  -1  -6   1 2356.36  180.38
  -1  -6   1 2440.26  180.68
   1  -6  -1 2683.33  181.58
   1   6  -1 2746.03  180.68
  -1   6   1 2626.84  181.68
  -1   6   1 2333.37  180.58
   1   6  -1 2353.76  180.58
  -1   6   1 2340.77  180.78
   0  -6   1  127.99   10.60
   0  -6   1  118.09   11.40
   0  -6   1  121.39   11.80
   0  -6  -1  125.69   11.80
   0  -6  -1  117.49   10.20
   0  -6  -1  134.19   11.30
   0  -6   1  125.89   10.60
   0  -6  -1  117.49   10.70
   0   6   1  128.39   10.90
   0   6   1  116.19   10.70
   0   6   1  128.39   10.70
   0   6  -1  129.39   10.90
   0   6  -1  141.49   11.60
   0   6   1   97.69   11.70
   0   6   1  105.19   10.20
  -1  -6  -1  201.08   16.10
   1  -6   1  172.68   17.00
   1  -6   1  196.98   17.10
   1  -6   1  205.28   15.70
  -1  -6  -1  193.18   16.90
   1  -6   1  183.58   15.20
  -1  -6  -1  199.58   15.90
  -1  -6  -1  205.18   15.70
   1   6   1  214.28   15.70
   1   6   1  195.38   15.90
   1   6   1  202.18   15.80
   1   6   1  199.28   17.00
   1   6   1  188.18   16.20
  -1   6  -1  169.48   16.90
  -1   6  -1  193.48   15.60
  -1   6  -1  170.18   16.80
  -1   6  -1  211.78   15.20
  -2  -6  -1  332.87   25.70
   2  -6   1  314.57   27.50
  -2  -6  -1  292.77   25.90
  -2  -6  -1  342.17   25.60
   2  -6   1  350.16   26.70
   2  -6   1  286.07   25.40
   2  -6   1  341.17   25.30
  -2  -6  -1  331.67   26.60
   2   6   1  295.37   25.40
   2   6   1  344.07   25.40
  -2   6  -1  351.66   25.80
  -2   6  -1  338.77   27.60
  -2   6  -1  335.47   25.30
   2   6   1  340.97   25.30
  -2   6  -1  319.07   26.70
   3  -6   1   95.09   10.20
   3  -6   1  102.19    9.40
  -3  -6  -1  106.69   10.10
   3  -6   1  106.79   12.50
  -3  -6  -1  107.29   10.40
  -3  -6  -1   83.39   10.60
  -3  -6  -1  124.89   12.00
   3  -6   1   98.79   10.70
   3   6   1  100.79    9.80
   3   6   1  104.99    9.70
  -3   6  -1  116.69   11.40
  -3   6  -1  111.49   10.20
  -3   6  -1  107.19   10.20
  -3   6  -1   97.79   12.10
   3   6   1  115.39    9.40
   4  -6   1  194.78   22.10
   4  -6   1  241.48   19.10
   4  -6   1  222.88   20.60
  -4  -6  -1  245.28   20.20
  -4  -6  -1  236.38   20.40
  -4  -6  -1  255.37   22.00
  -4   6  -1  242.28   23.20
   4   6   1  211.28   19.20
   4   6   1  249.97   19.60
  -4   6  -1  227.18   20.40
  -4   6  -1  254.47   20.10
   5  -6   1   75.29   10.70
  -5  -6  -1   88.19   12.00
  -5  -6  -1   71.79   10.30
  -5  -6  -1   86.69   10.40
   5  -6   1   88.09   10.90
   5   6   1   90.39    9.70
   5   6   1   81.59    8.90
  -5   6  -1   79.69   10.50
  -5   6  -1  110.39   11.90
  -5   6  -1   92.79   10.20
  -5   6  -1   88.49   13.20
  -6  -6  -1    3.00    6.40
   6  -6   1    7.70    5.90
  -6  -6  -1   11.60    5.50
   6  -6   1   11.10    5.20
  -6  -6  -1    9.60    5.80
  -6   6  -1    1.20    5.30
  -6   6  -1   14.40    6.90
   6   6   1    7.80    3.60
   6   6   1    8.90    4.90
  -6   6  -1    5.10    4.80
  -6   6  -1    3.50    7.50
  -7  -6  -1  119.49   17.10
  -7  -6  -1  109.29   15.40
   7  -6   1  144.09   15.50
   7  -6   1  127.39   16.10
  -7  -6  -1  156.48   15.90
  -7   6  -1  117.79   15.10
  -7   6  -1  179.58   17.60
   7   6   1  138.09   11.10
   7   6   1  122.29   14.20
  -7   6  -1  127.89   16.00
  -7   6  -1  121.19   18.80
   7   6   1  142.69   11.30
  -8  -6  -1   73.69   13.10
  -8  -6  -1   86.99   14.60
  -8  -6  -1   86.29   12.60
  -8   6  -1   85.59   12.40
  -8   6  -1   91.29   14.60
  -8   6  -1  108.79   15.30
  -8   6  -1  107.09   18.00
  -9  -6  -1   25.50    9.80
  -9  -6  -1   42.20   11.10
  -9   6  -1   36.10   14.50
  -9   6  -1   31.20   10.90
  -9   6  -1   25.10    9.90
 -10  -6  -1   30.80   10.80
 -10  -6  -1   31.10   12.00
 -10   6  -1   17.70   10.70
 -10   6  -1   20.10   13.90
 -10   6  -1   22.10    9.80
  11  -6   1   18.50    6.70
 -11  -6  -1   13.30   10.50
 -11  -6  -1   -3.00    7.00
 -11  -6  -1   11.50   11.30
 -11   6  -1   -2.80   12.20
 -11   6  -1   -2.30    9.20
 -11   6  -1    4.10    7.80
 -11  -7   1   13.00   10.50
 -11  -7   1    5.40    7.80
  11   7  -1   19.90    5.50
 -11   7   1   14.70   11.10
 -11   7   1   25.30   15.60
 -11   7   1    9.50   10.60
  10  -7  -1  156.58   15.40
 -10  -7   1  146.39   22.00
  10   7  -1  127.89   14.70
 -10   7   1  162.98   21.80
 -10   7   1  130.79   20.30
 -10   7   1  154.48   25.80
  -9  -7   1  108.49   19.90
  -9  -7   1   96.49   17.30
   9  -7  -1  142.69   14.30
  -9   7   1  155.78   20.50
  -9   7   1  125.79   18.80
   9   7  -1  126.09   14.60
  -9   7   1  124.99   22.50
   8  -7  -1   -1.50    5.70
  -8  -7   1    9.40    8.40
  -8  -7   1   -5.00    7.30
   8   7  -1   -1.40    5.70
  -8   7   1   19.90    8.50
  -8   7   1   -2.60    8.20
  -8   7   1    5.90    7.90
  -7  -7   1   24.20    8.20
  -7  -7   1    6.80    8.00
  -7  -7   1   19.90    9.50
   7  -7  -1   11.80    7.00
   7  -7  -1   27.00    8.50
   7   7  -1   17.20    7.10
  -7   7   1    8.70    7.80
   7   7  -1   32.20    9.30
  -7   7   1   17.40   10.10
  -7   7   1   10.40    7.20
  -7   7   1   16.50    8.50
   6  -7  -1 1612.74  138.89
  -6  -7   1 1947.11  139.59
  -6  -7   1 1709.13  139.99
   6  -7  -1 2107.89  138.19
  -6  -7   1 1711.53  139.79
   6  -7  -1 1659.93  139.49
  -6   7   1 2069.49  140.89
  -6   7   1 1922.81  142.59
  -6   7   1 1863.51  139.29
   6   7  -1 1857.61  138.69
   6   7  -1 1900.61  139.09
  -6   7   1 1785.42  139.39
  -5  -7   1 1626.54  119.19
   5  -7  -1 1529.35  118.79
  -5  -7   1 1421.26  118.39
  -5  -7   1 1615.24  118.19
   5  -7  -1 1387.36  117.69
   5   7  -1 1631.54  117.99
  -5   7   1 1643.34  118.19
  -5   7   1 1574.04  120.49
   5   7  -1 1564.14  117.89
  -5   7   1 1452.15  117.89
   5   7  -1 1782.62  119.49
  -4  -7   1 1509.95  102.59
   4  -7  -1 1478.55  101.79
  -4  -7   1 1393.86  102.99
   4  -7  -1 1273.47  103.79
   4  -7  -1 1318.27  102.99
  -4  -7   1 1286.07  102.29
  -4  -7   1 1421.16  103.09
   4  -7  -1 1229.08  101.79
   4   7  -1 1431.66  102.19
  -4   7   1 1225.68  101.49
  -4   7   1 1433.36  104.29
   4   7  -1 1335.27  102.19
  -4   7   1 1294.17  102.09
   3  -7  -1 1199.08   96.79
  -3  -7   1 1329.37   96.19
  -3  -7   1 1231.68   96.59
  -3  -7   1 1295.57   96.69
  -3  -7   1 1231.08   96.29
   3  -7  -1 1220.48   97.49
   3  -7  -1 1332.87   95.89
   3   7  -1 1190.78   96.09
   3   7  -1 1304.87   96.09
  -3   7   1 1203.78   96.09
  -3   7   1 1370.26   97.79
  -3   7   1 1326.87   95.79
  -3   7   1 1442.76   97.59
  -2  -7   1 1859.71  136.89
   2  -7  -1 1692.73  135.89
  -2  -7   1 1756.22  136.99
  -2  -7   1 1859.71  136.59
   2  -7  -1 1895.11  137.69
  -2  -7   1 1934.91  136.89
   2  -7  -1 1728.23  137.49
   2  -7  -1 1690.03  136.19
   2  -7  -1 2009.70  136.79
   2   7  -1 1902.01  136.69
  -2   7   1 1946.91  137.79
  -2   7   1 1786.82  136.79
  -2   7   1 2004.30  136.29
   2   7  -1 1839.02  136.89
   1  -7  -1  255.77   24.20
   1  -7  -1  290.57   23.30
  -1  -7   1  276.77   23.50
  -1  -7   1  305.37   24.10
   1  -7  -1  304.67   23.80
  -1  -7   1  287.37   24.80
  -1  -7   1  331.87   24.30
   1  -7  -1  303.27   24.80
   1  -7  -1  299.67   23.40
  -1   7   1  275.67   25.00
  -1   7   1  322.87   23.40
   1   7  -1  302.57   24.00
   1   7  -1  334.27   23.80
  -1   7   1  255.37   23.90
  -1   7   1  287.97   23.90
   1   7  -1  312.37   24.20
   0  -7  -1 3156.58  227.58
   0  -7  -1 3297.87  228.38
   0  -7   1 3040.80  228.28
   0   7   1 2937.61  228.18
   1  -7   1  276.37   26.00
  -1  -7  -1  303.67   26.10
  -1  -7  -1  327.27   24.80
   1  -7   1  319.47   24.40
  -1  -7  -1  367.06   25.60
  -1  -7  -1  311.87   25.00
   1  -7   1  320.37   24.80
   1  -7   1  288.17   26.20
  -1   7  -1  309.97   26.40
   1   7   1  358.76   24.90
  -1   7  -1  337.87   24.80
   1   7   1  321.17   25.10
   1   7   1  318.97   25.50
   1   7   1  328.77   25.10
   1   7   1  300.07   26.10
  -1   7  -1  291.27   26.20
   2  -7   1 1314.47   89.99
  -2  -7  -1 1215.98   90.39
  -2  -7  -1 1208.88   91.39
   2  -7   1 1206.98   91.29
   2  -7   1 1099.79   91.99
  -2  -7  -1 1212.38   90.79
  -2  -7  -1 1259.57   90.29
  -2   7  -1 1270.47   92.49
   2   7   1 1284.57   90.09
  -2   7  -1 1094.19   89.79
   2   7   1 1128.79   90.19
  -2   7  -1 1091.49   91.19
  -2   7  -1 1287.67   89.89
  -2   7  -1 1365.86   90.59
   3  -7   1   35.80    4.90
  -3  -7  -1   39.50    5.90
  -3  -7  -1   49.80    7.50
  -3  -7  -1   42.90    7.00
  -3  -7  -1   36.30    6.40
   3  -7   1   38.70    6.70
   3  -7   1   36.30    5.80
   3  -7   1   28.80    7.30
  -3  -7  -1   41.30    6.30
   3   7   1   39.30    5.30
  -3   7  -1   46.60    5.90
   3   7   1   37.60    5.50
  -3   7  -1   43.10    5.70
  -3   7  -1   43.00    7.00
  -3   7  -1   34.90    8.00
   4  -7   1  403.96   30.60
   4  -7   1  390.46   32.30
  -4  -7  -1  427.06   33.70
  -4  -7  -1  348.17   31.50
  -4  -7  -1  415.36   31.70
  -4  -7  -1  339.77   32.00
   4  -7   1  367.56   34.20
   4  -7   1  350.76   31.70
  -4   7  -1  357.36   31.40
   4   7   1  360.06   30.70
  -4   7  -1  462.25   33.20
   4   7   1  418.16   31.00
  -4   7  -1  431.36   31.70
  -4   7  -1  422.26   34.80
   5  -7   1   27.40    5.40
  -5  -7  -1   37.10    8.80
   5  -7   1   36.30    7.90
  -5  -7  -1   35.10    7.50
   5  -7   1   33.90    9.60
   5  -7   1   28.20    7.50
  -5  -7  -1   39.90    7.70
   5   7   1   37.90    6.10
   5   7   1   38.60    6.50
   5   7   1   29.20    5.00
  -5   7  -1   29.40    8.10
  -5   7  -1   27.60    9.10
  -5   7  -1   34.50    7.80
  -5   7  -1   39.30    7.40
   6  -7   1  484.85   43.90
  -6  -7  -1  556.94   43.90
   6  -7   1  519.65   44.50
  -6  -7  -1  520.95   45.90
  -6  -7  -1  496.85   44.00
   6   7   1  590.54   43.20
   6   7   1  542.65   41.50
  -6   7  -1  532.05   43.70
  -6   7  -1  499.55   44.00
  -6   7  -1  629.24   45.30
  -6   7  -1  563.74   48.10
   7  -7   1   11.00    7.40
  -7  -7  -1   12.10    5.70
  -7  -7  -1    6.80    7.40
  -7  -7  -1    6.60    6.70
   7  -7   1    0.70    4.30
  -7   7  -1   18.50    8.20
  -7   7  -1   32.90   10.90
   7   7   1   14.20    5.70
   7   7   1   11.00    3.20
  -7   7  -1    6.80    5.70
   7   7   1   10.60    3.40
  -7   7  -1   11.40    6.90
  -8  -7  -1   45.50   11.40
  -8  -7  -1   59.79   11.60
  -8  -7  -1   60.09   13.30
  -8   7  -1   54.19   12.90
  -8   7  -1   67.79   10.50
  -8   7  -1   78.59   17.30
  -8   7  -1   82.09   14.20
  -9  -7  -1   31.80    9.80
  -9  -7  -1   19.70    9.50
  -9   7  -1   37.20   13.30
  -9   7  -1   19.50   10.60
  -9   7  -1   40.70   11.10
 -10  -7  -1   24.30   10.20
  10  -7   1   30.90    7.50
 -10  -7  -1    5.40   10.40
 -10   7  -1   29.10   12.40
 -10   7  -1   24.50   14.60
 -10   7  -1   19.10   10.80
 -11   7  -1   15.50   14.80
 -11  -8   1   10.60    9.00
 -11  -8   1   26.30   13.40
 -11   8   1   22.60   12.40
 -11   8   1   35.80   13.80
 -11   8   1   24.10   13.40
  11   8  -1   41.40    7.10
 -10  -8   1   12.20    9.10
 -10  -8   1   11.80    8.70
  10  -8  -1    4.30    5.90
  10   8  -1   17.00    5.90
 -10   8   1  -10.20    9.50
 -10   8   1   11.00    9.60
 -10   8   1    7.20   10.60
   9  -8  -1    7.20    6.10
  -9  -8   1   11.20    9.40
  -9  -8   1   17.80   10.80
  -9   8   1    6.00    9.10
  -9   8   1    0.40    9.30
  -9   8   1    8.70    8.30
   9   8  -1   13.90    6.60
  -8  -8   1   -7.60    5.90
  -8  -8   1  -12.10    5.80
   8  -8  -1   -1.10    5.70
   8   8  -1    7.50    6.10
  -8   8   1    7.50    7.50
  -8   8   1   -5.30    7.80
  -8   8   1   -6.40    6.40
   7  -8  -1  408.56   31.50
  -7  -8   1  340.47   34.00
  -7  -8   1  315.07   33.50
  -7  -8   1  404.36   33.60
  -7   8   1  378.46   33.30
  -7   8   1  370.06   37.10
  -7   8   1  325.57   32.60
  -7   8   1  423.96   35.40
   7   8  -1  330.27   31.70
  -6  -8   1  579.74   46.80
  -6  -8   1  606.74   46.00
  -6  -8   1  464.65   44.90
  -6  -8   1  537.65   46.80
   6  -8  -1  581.24   44.20
   6  -8  -1  482.15   45.20
   6  -8  -1  512.25   46.00
   6   8  -1  596.24   45.30
  -6   8   1  554.44   45.60
  -6   8   1  555.94   45.50
  -6   8   1  583.64   48.90
   6   8  -1  516.05   44.70
  -5  -8   1   52.49   10.00
   5  -8  -1   63.79   10.60
  -5  -8   1   57.39   11.20
   5  -8  -1   54.99    9.60
   5  -8  -1   66.99   12.20
  -5  -8   1   49.90   10.70
   5  -8  -1   70.69    9.40
  -5  -8   1   58.89    9.70
  -5   8   1   64.79   11.50
   5   8  -1   67.89    9.70
  -5   8   1   58.59   12.30
   5   8  -1   55.39    9.70
  -5   8   1   55.99    9.90
  -4  -8   1  446.36   39.40
   4  -8  -1  552.64   39.10
  -4  -8   1  529.65   39.70
  -4  -8   1  495.55   40.20
  -4  -8   1  485.55   40.10
   4  -8  -1  452.05   40.30
   4  -8  -1  429.86   40.70
   4  -8  -1  419.86   38.80
  -4   8   1  489.65   39.70
   4   8  -1  540.25   39.60
  -4   8   1  525.15   41.70
  -4   8   1  476.85   38.90
  -3  -8   1 5304.37  379.76
  -3  -8   1 5286.97  378.96
  -3  -8   1 5234.38  379.56
  -3  -8   1 5281.07  379.36
   3  -8  -1 4667.03  380.16
   3  -8  -1 5234.58  380.16
  -3   8   1 5027.30  379.16
   3   8  -1 5377.06  378.96
   3   8  -1 5064.89  379.16
  -3   8   1 5366.86  380.66
   2  -8  -1  976.80   75.09
  -2  -8   1  958.70   73.79
  -2  -8   1 1047.80   74.39
  -2  -8   1  970.20   74.39
   2  -8  -1 1023.80   73.89
   2  -8  -1  907.51   74.79
  -2  -8   1 1054.59   74.29
   2  -8  -1  976.40   73.29
  -2   8   1 1050.79   75.59
  -2   8   1 1050.29   73.39
  -2   8   1  950.20   74.79
  -2   8   1  871.61   73.89
   2   8  -1  993.80   74.29
   2   8  -1  868.71   74.09
   2   8  -1 1021.00   73.89
  -1  -8   1  794.22   57.79
  -1  -8   1  782.92   58.79
   1  -8  -1  754.22   56.79
  -1  -8   1  704.83   57.39
   1  -8  -1  796.32   58.59
   1  -8  -1  697.73   57.89
   1  -8  -1  773.12   57.29
  -1  -8   1  717.03   57.09
   1  -8  -1  819.22   57.09
   1   8  -1  759.62   57.49
  -1   8   1  717.73   57.79
  -1   8   1  728.93   57.39
   1   8  -1  798.72   57.99
  -1   8   1  755.22   58.69
   1   8  -1  766.02   57.09
   0  -8  -1  373.46   31.40
   0  -8  -1  401.66   32.20
   0  -8   1  416.86   30.90
   0  -8  -1  368.96   30.30
   0  -8   1  415.86   30.90
   0  -8  -1  454.95   31.20
   0  -8   1  356.66   32.00
   0  -8   1  378.16   31.80
   0   8   1  379.06   30.90
   0   8   1  400.76   30.80
   0   8  -1  422.46   30.70
   0   8   1  452.15   31.40
   0   8   1  359.66   30.30
   0   8  -1  399.16   31.00
   0   8   1  339.97   31.90
  -1  -8  -1  112.09   12.10
   1  -8   1  108.29   12.00
  -1  -8  -1  133.89   11.30
  -1  -8  -1  108.69   10.60
  -1  -8  -1  137.29   10.70
   1  -8   1  103.49   12.00
   1  -8   1  113.49   10.00
   1  -8   1  105.49   10.40
  -1   8  -1  120.79   10.90
  -1   8  -1  129.79   10.60
   1   8   1  115.89   10.70
   1   8   1  122.49   11.50
   1   8   1  125.49   11.00
   1   8   1  124.69   10.50
   1   8   1  103.39   11.90
  -1   8  -1  114.49   12.30
  -1   8  -1  108.19   12.40
  -2  -8  -1 5604.14  390.86
   2  -8   1 5080.89  391.26
   3  -8   1   20.00    5.00
   3  -8   1   32.10    7.60
   3  -8   1   31.50    6.70
  -3  -8  -1   36.00    5.90
  -3  -8  -1   37.90    7.40
  -3  -8  -1   36.80    6.80
   3  -8   1   32.20    4.70
  -3  -8  -1   28.40    5.60
   3   8   1   37.40    5.10
   3   8   1   36.70    4.80
  -3   8  -1   18.60    6.50
   3   8   1   35.30    6.10
  -3   8  -1   26.70    5.10
  -3   8  -1   32.00    7.80
  -3   8  -1   24.40    5.30
   4  -8   1   26.90    8.00
  -4  -8  -1   47.10    9.20
   4  -8   1   42.40    8.40
  -4  -8  -1   31.50    7.20
  -4  -8  -1   46.30    8.00
   4  -8   1   38.60    5.50
  -4  -8  -1   38.70    7.20
   4  -8   1   39.90    6.80
  -4   8  -1   40.20    9.50
   4   8   1   42.50    6.00
   4   8   1   40.10    5.60
   4   8   1   38.90    6.20
  -4   8  -1   35.70    6.90
  -4   8  -1   36.00    6.00
  -4   8  -1   49.30    9.20
   5  -8   1   16.30    7.00
   5  -8   1   18.10    6.50
  -5  -8  -1    8.80    4.90
  -5  -8  -1   11.30    6.40
  -5  -8  -1   13.10    5.70
  -5  -8  -1   13.50    5.30
   5  -8   1   27.80    6.90
   5  -8   1   11.30    3.90
  -5   8  -1   12.10    5.50
  -5   8  -1    3.90    4.90
  -5   8  -1   13.50    6.80
   5   8   1    2.90    4.20
   5   8   1   24.80    5.00
  -5   8  -1    8.00    7.60
   5   8   1   17.90    5.00
  -6  -8  -1  932.71   73.89
   6  -8   1  842.02   71.99
   6  -8   1  923.71   69.79
  -6  -8  -1  955.30   71.59
  -6  -8  -1  841.62   71.69
   6   8   1 1021.00   70.79
   6   8   1  903.51   69.29
  -6   8  -1  907.61   71.79
  -6   8  -1  937.21   71.59
  -6   8  -1  927.31   75.59
   7  -8   1   12.00    6.30
  -7  -8  -1   26.70    8.50
  -7  -8  -1   21.30    7.40
   7  -8   1   12.40    5.60
  -7  -8  -1   13.30    9.30
   7  -8   1   29.70    9.10
   7   8   1    8.10    5.50
  -7   8  -1   22.40   10.30
  -7   8  -1   26.00    9.50
  -7   8  -1   12.20    6.80
   7   8   1   20.40    4.70
  -7   8  -1   13.80    7.10
   7   8   1   24.50    4.50
  -8  -8  -1   38.90   10.20
   8  -8   1   27.40    6.90
  -8  -8  -1   45.00   11.80
  -8  -8  -1   20.40    7.30
  -8   8  -1   33.80   12.40
  -8   8  -1   34.40   10.90
  -8   8  -1   27.20    9.50
  -8   8  -1   37.30    9.50
  -9  -8  -1   76.19   17.60
  -9  -8  -1   98.49   15.40
   9  -8   1  101.79   12.40
  -9   8  -1  126.99   20.80
  -9   8  -1  106.79   16.90
  -9   8  -1  133.09   18.60
 -10  -8  -1   20.00    9.00
 -10  -8  -1   20.60   10.60
  10  -8   1   25.40    6.90
 -10   8  -1   20.60   11.70
 -10   8  -1   22.20   13.80
 -10   8  -1   11.50    9.30
 -10  -9   1   65.49   15.10
 -10  -9   1   51.09   15.20
 -10   9   1   89.39   20.80
 -10   9   1   78.49   17.60
 -10   9   1   62.39   14.60
  10   9  -1   59.79    9.80
   9  -9  -1   35.50    8.50
  -9  -9   1   21.30   10.20
  -9  -9   1   22.40    9.50
  -9   9   1   19.40   12.20
  -9   9   1    6.30    7.50
  -9   9   1   25.40   11.80
   9   9  -1   24.50    7.40
   8  -9  -1   87.19   11.40
  -8  -9   1   46.50   13.00
  -8  -9   1   80.19   16.10
  -8   9   1   76.69   13.40
  -8   9   1  113.59   16.30
  -8   9   1   62.59   16.40
   8   9  -1   63.89   11.30
  -7  -9   1  599.64   49.60
  -7  -9   1  569.44   50.59
   7   9  -1  602.04   48.90
  -7   9   1  631.64   49.90
  -7   9   1  521.75   49.20
  -7   9   1  657.13   54.49
  -6  -9   1 2153.68  166.98
   6  -9  -1 2037.80  166.78
  -6  -9   1 2218.68  167.38
   6  -9  -1 2033.00  165.88
  -6  -9   1 2300.27  166.18
  -6  -9   1 1994.10  165.98
  -6   9   1 2448.85  166.28
  -6   9   1 2085.79  166.08
   6   9  -1 2514.25  166.18
  -6   9   1 2502.45  170.28
   6   9  -1 2075.19  165.28
   5  -9  -1   21.80    8.40
   5  -9  -1   27.70    8.10
  -5  -9   1   26.90    8.80
  -5  -9   1   23.10    7.70
   5  -9  -1   20.10    6.80
  -5  -9   1   24.30    7.30
  -5  -9   1   14.60    6.10
   5  -9  -1   28.80    7.20
  -5   9   1   25.20    9.10
  -5   9   1   15.40    8.50
   5   9  -1   41.20    7.90
   5   9  -1   26.90    8.10
  -5   9   1   15.00    7.10
  -5   9   1   27.40    7.20
  -4  -9   1 2395.96  175.48
   4  -9  -1 2543.45  175.08
  -4  -9   1 2282.97  176.18
  -4  -9   1 2342.57  176.38
   4  -9  -1 2121.69  176.18
   4  -9  -1 2083.39  176.98
  -4  -9   1 2215.28  175.68
   4   9  -1 2332.17  175.68
  -4   9   1 2304.17  175.78
   4   9  -1 2567.14  175.58
  -4   9   1 2573.44  178.08
  -4   9   1 2606.24  175.28
   3  -9  -1 1047.20   81.39
  -3  -9   1 1049.09   80.69
   3  -9  -1  958.90   81.39
  -3  -9   1  999.90   79.79
   3  -9  -1 1179.48   80.09
  -3  -9   1  961.40   80.49
  -3  -9   1 1047.80   80.39
   3  -9  -1  946.41   78.99
  -3   9   1 1176.68   82.09
  -3   9   1 1178.08   79.79
   3   9  -1 1123.89   80.09
   3   9  -1 1057.29   80.49
  -3   9   1  968.60   80.19
  -3   9   1 1115.69   81.89
  -2  -9   1 2626.84  202.18
   2  -9  -1 2789.72  201.18
  -2  -9   1 2945.11  202.18
   2  -9  -1 2964.30  203.38
   2  -9  -1 2730.43  201.58
   2  -9  -1 2468.95  201.18
  -2  -9   1 2669.43  201.58
  -2  -9   1 2929.11  202.38
   2  -9  -1 2519.95  202.78
  -2   9   1 3072.69  201.38
   2   9  -1 2527.75  202.18
   2   9  -1 2975.20  201.78
  -2   9   1 2836.42  203.48
  -2   9   1 2624.94  202.68
  -2   9   1 2510.45  201.88
   2   9  -1 2716.23  202.08
   1  -9  -1 1043.80   76.89
  -1  -9   1  988.60   76.59
   1  -9  -1 1033.60   76.39
  -1  -9   1  987.70   78.29
  -1  -9   1 1129.79   77.69
   1  -9  -1 1099.69   76.49
   1  -9  -1 1043.90   78.29
   1  -9  -1  964.40   77.69
  -1  -9   1 1047.10   77.19
   1   9  -1  998.40   76.59
  -1   9   1  988.60   76.99
   1   9  -1 1052.79   77.19
  -1   9   1  938.01   78.19
   1   9  -1 1050.09   77.49
  -1   9   1  983.00   77.39
   0  -9   1  295.57   26.80
   0  -9   1  358.26   27.20
   0  -9  -1  340.57   28.60
   0  -9  -1  338.97   26.70
   0  -9   1  311.27   28.20
   0  -9  -1  322.47   27.90
   0  -9  -1  349.47   26.70
   0  -9  -1  351.66   27.30
   0   9  -1  337.47   27.20
   0   9  -1  387.36   27.10
   0   9   1  336.07   27.10
   0   9  -1  388.66   28.30
   0   9   1  292.37   26.90
   0   9   1  389.36   27.90
   0   9   1  324.07   26.70
   0   9   1  327.07   28.70
   1  -9   1 2412.36  197.98
  -1  -9  -1 2732.73  196.28
  -1  -9  -1 2438.86  197.68
  -1  -9  -1 2422.06  196.28
   1  -9   1 2654.83  195.68
   1  -9   1 2979.20  196.48
   1  -9   1 2445.66  197.68
   1   9   1 2729.43  197.18
  -1   9  -1 2750.52  198.38
   1   9   1 2709.93  198.18
  -1   9  -1 2730.83  196.28
  -1   9  -1 2984.40  197.08
   1   9   1 2663.83  196.58
  -1   9  -1 2810.42  196.78
   1   9   1 2681.13  196.58
  -1   9  -1 2571.24  197.68
   1   9   1 2822.92  196.28
   2  -9   1   59.79    8.30
   2  -9   1   46.40    6.40
  -2  -9  -1   48.50    6.90
  -2  -9  -1   66.69    7.90
   2  -9   1   52.89    8.60
   2  -9   1   62.79    6.50
  -2  -9  -1   56.69    6.90
  -2  -9  -1   51.69    8.80
  -2   9  -1   57.49    6.50
   2   9   1   54.69    6.80
  -2   9  -1   68.39    6.30
  -2   9  -1   53.89    9.20
   2   9   1   59.79    6.50
  -2   9  -1   54.19    9.00
   2   9   1   55.89    7.20
  -2   9  -1   59.19    7.50
   3  -9   1  990.40   82.69
  -3  -9  -1  999.20   80.69
  -3  -9  -1 1115.59   80.29
  -3  -9  -1 1063.39   81.59
  -3  -9  -1 1020.10   80.39
   3  -9   1 1115.89   79.69
   3  -9   1 1119.69   81.69
  -3   9  -1 1119.99   80.49
  -3   9  -1 1065.59   79.59
  -3   9  -1 1047.70   81.79
   3   9   1 1081.99   79.59
  -3   9  -1 1109.99   82.99
   3   9   1 1015.10   80.19
   4  -9   1   90.19   12.50
  -4  -9  -1  127.29   13.70
  -4  -9  -1  102.39   12.50
   4  -9   1   87.09   13.50
  -4  -9  -1  103.99   12.10
  -4  -9  -1  106.79   13.70
   4  -9   1   92.79   11.50
  -4  -9  -1  110.99   11.80
   4  -9   1  117.49   10.90
  -4   9  -1  115.59   12.10
  -4   9  -1  127.29   11.80
  -4   9  -1  148.59   16.20
   4   9   1  135.49   11.50
  -4   9  -1  114.09   13.80
   4   9   1  113.29   10.80
   4   9   1  100.09   11.40
  -5  -9  -1  319.07   30.20
   5  -9   1  330.97   28.10
   5  -9   1  297.87   29.40
  -5  -9  -1  333.97   29.90
   5  -9   1  319.37   32.40
   5  -9   1  301.97   29.90
  -5  -9  -1  356.06   31.60
  -5  -9  -1  375.16   29.70
  -5   9  -1  352.96   29.70
   5   9   1  297.97   28.20
  -5   9  -1  391.86   33.70
  -5   9  -1  388.96   29.90
   5   9   1  385.96   28.80
  -5   9  -1  399.06   31.70
   5   9   1  383.96   27.90
   6  -9   1  373.16   29.50
   6  -9   1  367.06   31.90
  -6  -9  -1  323.57   32.70
   6  -9   1  323.07   31.40
  -6  -9  -1  340.87   32.50
  -6  -9  -1  328.47   31.30
  -6  -9  -1  370.16   31.20
  -6   9  -1  388.06   31.70
  -6   9  -1  398.46   33.30
  -6   9  -1  330.47   30.90
   6   9   1  320.37   28.90
  -6   9  -1  402.36   36.30
   6   9   1  403.16   30.30
  -7  -9  -1  799.92   69.29
   7  -9   1  908.31   67.19
   7  -9   1  828.72   69.89
  -7  -9  -1  852.61   71.59
  -7  -9  -1  870.51   68.99
   7   9   1  960.70   65.49
   7   9   1  929.31   70.89
  -7   9  -1  808.82   68.89
  -7   9  -1  890.81   69.59
  -7   9  -1  847.62   73.49
   7   9   1  873.31   65.79
   8  -9   1    8.50    4.80
  -8  -9  -1   16.90    9.30
  -8  -9  -1   -2.70    5.90
  -8  -9  -1    9.80    6.40
  -8   9  -1    2.20    8.20
   8   9   1    6.20    2.40
   8   9   1    6.10    2.30
  -8   9  -1   -5.00    5.80
  -8   9  -1    0.90    9.10
   9  -9   1   64.79    9.40
  -9  -9  -1   42.30   11.30
  -9   9  -1   58.39   14.10
  -9   9  -1   63.19   16.90
  -9   9  -1   53.69   13.70
  10  -9   1    0.80    4.80
 -10  -9  -1    8.00    9.70
 -10  -9  -1   18.20    8.20
 -10   9  -1   13.40    8.30
 -10   9  -1    7.70   10.20
 -10   9  -1   10.20   10.80
 -10 -10   1   37.00   13.40
 -10 -10   1   18.00   10.10
  10  10  -1   27.10    7.10
 -10  10   1   -1.80   11.40
 -10  10   1   13.60   11.50
 -10  10   1   19.00   10.30
  -9 -10   1   32.20   11.90
  -9 -10   1   29.30   11.80
  -9  10   1   22.20   12.50
  -9  10   1   19.40   13.40
  -9  10   1   25.30   10.90
   9  10  -1   39.10    8.80
  -8 -10   1   86.49   15.80
  -8 -10   1   97.69   17.10
   8 -10  -1  126.89   14.40
   8  10  -1  115.69   14.80
  -8  10   1  118.19   16.00
  -8  10   1  168.08   20.90
  -8  10   1  118.69   21.40
  -7 -10   1   75.49   14.70
  -7 -10   1   76.19   16.50
  -7  10   1   99.09   18.00
  -7  10   1   89.29   13.30
  -7  10   1   99.69   16.10
   7  10  -1   70.79   12.70
  -6 -10   1   28.20   10.10
   6 -10  -1   61.09   11.20
   6 -10  -1   38.20   10.20
  -6 -10   1   49.99   10.70
  -6 -10   1   30.80    9.80
   6 -10  -1   49.50    9.90
  -6 -10   1   31.20    8.20
   6  10  -1   40.60    9.30
  -6  10   1   62.59   11.20
  -6  10   1   53.19   14.00
  -6  10   1   51.29   13.00
   6  10  -1   32.70    9.60
  -6  10   1   54.29   11.70
   5 -10  -1   29.80    9.50
   5 -10  -1   14.70    6.30
  -5 -10   1   31.80    9.20
   5 -10  -1   10.80    6.80
  -5 -10   1   29.30    8.10
   5 -10  -1   30.50    7.50
  -5 -10   1   28.90    7.70
   5 -10  -1   16.90    5.60
  -5 -10   1   32.60    9.40
  -5  10   1   14.70    9.70
  -5  10   1   32.50    9.60
  -5  10   1   46.60    8.50
   5  10  -1   30.00    7.20
   5  10  -1   20.20    7.70
  -5  10   1   29.20    8.70
  -4 -10   1   74.99   11.50
   4 -10  -1   74.99   13.00
   4 -10  -1   87.99   10.30
  -4 -10   1   94.69   11.00
   4 -10  -1   85.09   12.20
  -4 -10   1  100.59   12.50
   4 -10  -1   71.69   10.20
  -4 -10   1   92.29   11.20
  -4  10   1   86.49   12.70
  -4  10   1   77.39   12.80
   4  10  -1   80.99   10.60
   4  10  -1   75.09   11.20
  -4  10   1  105.29   10.80
  -4  10   1   77.09   11.20
   3 -10  -1   27.50    5.60
   3 -10  -1   14.60    6.30
   3 -10  -1   21.40    7.20
  -3 -10   1   14.80    5.80
  -3 -10   1   16.50    5.10
   3 -10  -1   17.10    5.60
  -3 -10   1   23.10    6.20
  -3 -10   1   22.00    5.70
   3 -10  -1   30.60    6.70
   3  10  -1   21.80    5.60
  -3  10   1   17.40    5.90
  -3  10   1   14.80    6.40
  -3  10   1   38.20    6.60
   3  10  -1   19.70    6.40
  -3  10   1   24.40    8.10
  -2 -10   1 1748.23  122.79
   2 -10  -1 1655.73  120.19
   2 -10  -1 1718.63  120.79
   2 -10  -1 1491.15  121.79
  -2 -10   1 1539.55  120.39
  -2 -10   1 1580.14  121.19
   2 -10  -1 1418.46  120.09
   2 -10  -1 1693.53  122.39
  -2 -10   1 1813.52  121.39
  -2  10   1 1723.23  122.89
   2  10  -1 1764.42  120.69
   2  10  -1 1578.14  121.49
  -2  10   1 1498.15  121.59
  -2  10   1 1506.95  120.89
  -1 -10   1 2100.99  163.28
  -1 -10   1 2345.07  164.08
  -1 -10   1 2170.08  162.98
   1 -10  -1 2340.57  164.98
   1 -10  -1 2265.17  163.18
   1 -10  -1 1968.10  163.88
  -1 -10   1 2242.68  164.98
   1 -10  -1 2256.27  162.68
   1 -10  -1 2199.28  162.68
   1  10  -1 2403.66  164.18
  -1  10   1 1997.90  164.58
   1  10  -1 2296.97  163.58
   1  10  -1 2439.16  163.08
  -1  10   1 1954.70  163.08
  -1  10   1 2204.88  163.88
   0 -10  -1  376.46   32.90
   0 -10   1  390.56   31.30
   0 -10  -1  407.96   30.90
   0 -10   1  369.46   32.50
   0 -10  -1  372.96   32.30
   0 -10   1  383.26   33.10
   0 -10  -1  396.86   30.90
   0  10  -1  425.06   31.20
   0  10   1  397.36   31.40
   0  10   1  375.86   31.00
   0  10   1  375.66   31.50
   0  10  -1  434.96   31.90
   0  10   1  376.26   33.20
   0  10  -1  448.46   32.70
  -1 -10  -1   38.00    6.80
  -1 -10  -1   29.90    5.10
  -1 -10  -1   38.60    6.50
   1 -10   1   35.30    7.40
   1 -10   1   44.60    8.70
   1 -10   1   40.80    5.60
   1 -10   1   37.70    4.80
  -1 -10  -1   40.80    8.40
  -1  10  -1   32.60    5.70
  -1  10  -1   44.00    8.10
  -1  10  -1   36.10    8.10
   1  10   1   32.10    5.50
   1  10   1   38.40    6.00
  -1  10  -1   39.10    5.20
   1  10   1   43.10    8.70
   1  10   1   36.30    6.20
  -1  10  -1   39.50    6.40
   1  10   1   31.40    5.00
   2 -10   1  136.69   15.90
   2 -10   1  174.98   16.30
  -2 -10  -1  158.38   14.40
   2 -10   1  173.18   13.90
   2 -10   1  141.69   13.60
  -2 -10  -1  165.58   14.80
  -2 -10  -1  157.48   16.40
  -2 -10  -1  168.38   14.30
  -2  10  -1  160.78   14.70
  -2  10  -1  141.79   13.60
   2  10   1  146.39   13.90
   2  10   1  132.49   14.70
   2  10   1  181.98   14.00
  -2  10  -1  136.29   15.90
  -2  10  -1  121.99   15.40
  -2  10  -1  175.98   13.40
   2  10   1  158.38   14.60
  -3 -10  -1  112.19   12.00
  -3 -10  -1  112.99   11.90
   3 -10   1  118.69   13.30
  -3 -10  -1   96.09   13.10
  -3 -10  -1  111.29   11.60
   3 -10   1  136.39   11.20
   3 -10   1  116.99   14.50
   3  10   1  119.99   11.10
   3  10   1   89.59   10.70
  -3  10  -1  104.39   11.70
  -3  10  -1  119.39   14.20
   3  10   1   97.99   11.50
  -3  10  -1  134.29   11.20
  -3  10  -1   95.39   13.80
   4 -10   1    1.30    4.40
  -4 -10  -1    2.40    5.10
  -4 -10  -1    1.40    3.90
  -4 -10  -1    3.60    3.80
   4 -10   1    7.40    4.30
  -4 -10  -1   -2.40    3.50
   4 -10   1    8.70    3.60
  -4 -10  -1   -1.30    4.50
   4 -10   1    1.10    4.70
   4  10   1    2.60    4.30
  -4  10  -1   -0.80    5.10
  -4  10  -1    2.90    4.40
  -4  10  -1   -3.10    5.40
   4  10   1   -0.80    3.40
  -4  10  -1    0.60    3.50
   4  10   1    6.60    3.50
  -5 -10  -1 1209.28   84.19
   5 -10   1 1052.09   83.39
  -5 -10  -1  971.60   82.49
  -5 -10  -1  994.80   83.09
  -5 -10  -1 1119.39   82.29
  -5 -10  -1 1020.10   84.19
   5 -10   1 1113.39   81.09
   5 -10   1  938.81   82.09
  -5  10  -1 1107.59   82.59
  -5  10  -1 1099.09   81.99
  -5  10  -1 1097.49   86.19
   5  10   1 1169.38   81.59
   5  10   1  964.40   81.19
  -5  10  -1 1225.48   84.69
  -6 -10  -1   10.30    8.00
   6 -10   1    8.60    4.90
  -6 -10  -1    5.80    5.60
   6 -10   1    9.80    7.70
  -6 -10  -1   11.70    7.20
  -6 -10  -1   13.80    6.40
   6 -10   1   -3.40    5.80
   6 -10   1   17.70    6.90
   6  10   1    8.50    5.40
  -6  10  -1    8.40    6.40
   6  10   1    7.70    4.70
   6  10   1    6.20    5.20
  -6  10  -1   17.20    9.00
  -6  10  -1   12.50    9.70
  -6  10  -1    9.00    6.30
   7 -10   1 1257.27   89.09
  -7 -10  -1 1160.98   93.49
  -7 -10  -1 1178.48   90.69
  -7 -10  -1 1024.30   90.79
   7 -10   1 1087.69   91.39
  -7  10  -1 1299.77   92.99
   7  10   1 1065.69   87.59
  -7  10  -1 1247.98   91.29
   7  10   1 1285.57   87.39
  -7  10  -1 1256.47   96.49
  -7  10  -1 1046.20   90.59
  -8 -10  -1   10.40    8.40
   8 -10   1    6.90    4.80
  -8 -10  -1   10.20    7.20
  -8  10  -1   10.80    8.90
  -8  10  -1    3.70   10.70
  -8  10  -1    4.70    9.00
   8  10   1    7.10    2.90
   8  10   1    9.50    3.30
  -9 -10  -1   18.60    8.40
   9 -10   1   -0.80    3.80
  -9 -10  -1    5.60    7.70
  -9  10  -1    0.20    9.00
  -9  10  -1    8.80    9.80
  -9  10  -1   -0.60    7.70
 -10 -10  -1   19.80    9.30
 -10 -10  -1   -6.10    8.20
  10 -10   1   13.50    7.00
 -10  10  -1   12.30    9.70
 -10  10  -1   -1.70    9.50
 -10  10  -1   17.50   13.40
 -10 -11   1   10.70    8.30
 -10 -11   1   11.10   10.70
  10 -11  -1   24.80    8.30
 -10  11   1    1.20   12.40
 -10  11   1    6.90   12.60
 -10  11   1   20.00   10.30
  -9 -11   1  302.47   32.20
   9 -11  -1  266.97   26.40
  -9 -11   1  280.67   30.50
   9 -11  -1  316.57   26.50
  -9  11   1  254.07   28.40
   9  11  -1  283.07   26.30
  -9  11   1  299.57   34.70
   8 -11  -1   -0.60    5.80
  -8 -11   1   -0.60    7.20
  -8 -11   1   13.70    9.90
   8 -11  -1   -1.40    5.50
  -8  11   1   -5.40    7.00
   8  11  -1   -4.60    5.60
  -8  11   1   -0.70    9.40
  -8  11   1   -1.30   10.40
   7 -11  -1  211.18   20.90
   7 -11  -1  243.48   21.60
  -7 -11   1  176.08   23.50
  -7  11   1  206.48   22.30
  -7  11   1  203.28   26.80
  -7  11   1  243.88   25.80
   7  11  -1  247.88   22.90
  -6 -11   1   21.10    8.40
   6 -11  -1    2.20    5.60
   6 -11  -1   24.70    7.80
   6 -11  -1   12.40    7.20
   6 -11  -1    8.80    5.90
  -6 -11   1   18.20    8.40
  -6 -11   1   15.30    8.60
  -6  11   1   17.00    7.80
   6  11  -1    5.10    6.70
  -6  11   1   22.40   11.10
  -6  11   1    9.40    6.90
  -6  11   1    9.80    9.60
   5 -11  -1  786.52   68.09
   5 -11  -1  764.32   66.59
   5 -11  -1  794.72   65.39
  -5 -11   1  877.71   67.89
  -5 -11   1  785.42   67.89
   5 -11  -1  856.81   70.09
  -5 -11   1  869.71   67.09
  -5 -11   1  830.22   68.19
  -5  11   1  939.81   69.49
  -5  11   1  967.00   66.99
  -5  11   1  796.32   67.29
  -5  11   1  924.51   70.39
   5  11  -1  929.81   66.99
   5  11  -1  844.52   67.39
  -4 -11   1 2557.54  185.58
   4 -11  -1 2789.62  185.48
  -4 -11   1 2399.26  186.48
   4 -11  -1 2364.16  184.38
  -4 -11   1 2285.07  186.28
  -4 -11   1 2575.94  186.28
   4 -11  -1 2162.28  187.28
   4 -11  -1 2372.16  186.98
  -4  11   1 2757.42  185.18
  -4  11   1 2456.25  186.18
   4  11  -1 2678.53  185.48
  -4  11   1 2764.82  188.18
   4  11  -1 2324.67  185.78
  -4  11   1 2510.25  187.88
   3 -11  -1    3.60    4.40
  -3 -11   1   -0.60    3.60
   3 -11  -1    2.30    4.50
   3 -11  -1    1.40    4.10
   3 -11  -1   -3.00    4.70
  -3 -11   1   -2.00    3.70
  -3 -11   1    7.50    4.40
   3 -11  -1    2.10    3.80
  -3 -11   1   -1.30    3.80
   3  11  -1   -1.80    3.60
  -3  11   1   -6.30    5.50
  -3  11   1    7.10    6.40
   3  11  -1   -2.60    2.70
   3  11  -1    7.50    5.00
  -3  11   1    2.70    3.50
  -3  11   1   -1.00    4.20
  -2 -11   1 1526.15  104.39
   2 -11  -1 1203.98  102.99
   2 -11  -1 1475.25  103.89
  -2 -11   1 1272.77  102.19
   2 -11  -1 1261.47  101.29
  -2 -11   1 1332.27  101.69
   2 -11  -1 1522.45  102.19
  -2  11   1 1258.77  102.69
  -2  11   1 1397.46  104.19
   2  11  -1 1407.96  102.49
  -2  11   1 1239.78  101.99
   2  11  -1 1497.55  101.79
   2  11  -1 1291.37  102.59
   1 -11  -1 6520.55  438.36
  -1 -11   1 5877.21  438.06
   1 -11  -1 5707.63  437.36
  -1 -11   1 6139.49  436.16
  -1  11   1 5818.92  438.16
  -1  11   1 5810.22  436.46
   0 -11  -1   -3.00    4.50
   0 -11  -1   -1.50    2.40
   0 -11  -1   -1.10    2.90
   0 -11   1    0.90    4.90
   0 -11   1    4.40    4.20
   0 -11  -1   -1.90    4.50
   0 -11   1    4.10    3.20
   0  11   1   -5.60    3.80
   0  11  -1   -1.00    3.70
   0  11   1   -1.20    2.00
   0  11   1    9.20    4.40
   0  11   1   -3.30    4.70
   0  11   1    4.20    3.70
   0  11  -1    0.20    2.70
   0  11  -1    1.80    3.40
  -1 -11  -1 1405.56  110.89
   1 -11   1 1424.76  113.19
   1 -11   1 1406.86  112.99
  -1 -11  -1 1553.64  112.09
  -1 -11  -1 1521.35  111.39
   1 -11   1 1500.55  110.39
   1 -11   1 1544.15  111.09
  -1  11  -1 1499.95  110.99
   1  11   1 1578.44  111.09
   1  11   1 1430.96  111.29
   1  11   1 1495.05  111.49
   1  11   1 1531.85  112.19
   1  11   1 1495.65  113.29
  -1  11  -1 1589.74  111.69
  -1  11  -1 1450.95  112.69
  -2 -11  -1  262.27   21.00
   2 -11   1  247.28   22.90
  -2 -11  -1  270.97   22.00
   2 -11   1  222.88   23.00
  -2 -11  -1  236.18   20.80
  -2 -11  -1  217.48   22.50
   2 -11   1  213.98   20.10
   2 -11   1  268.57   20.70
   2  11   1  260.87   21.00
  -2  11  -1  206.88   20.10
  -2  11  -1  276.77   20.00
  -2  11  -1  227.48   22.80
   2  11   1  258.57   21.50
  -2  11  -1  241.98   21.20
   2  11   1  263.77   20.60
  -2  11  -1  244.28   23.10
  -3 -11  -1  141.09   14.00
  -3 -11  -1  129.09   14.00
  -3 -11  -1  159.28   15.30
   3 -11   1  159.18   16.10
   3 -11   1  124.59   13.30
  -3 -11  -1  155.28   16.60
   3 -11   1  131.49   16.40
  -3  11  -1  177.08   17.90
   3  11   1  133.89   14.20
  -3  11  -1  154.68   14.80
  -3  11  -1  167.98   13.50
   3  11   1  145.69   13.50
   3  11   1  123.29   13.40
  -3  11  -1  167.78   17.30
  -4 -11  -1  340.17   31.20
   4 -11   1  360.26   32.40
  -4 -11  -1  405.56   33.20
  -4 -11  -1  343.37   30.70
  -4 -11  -1  355.66   32.80
   4 -11   1  405.16   30.30
  -4 -11  -1  404.46   32.20
   4 -11   1  317.57   33.40
   4  11   1  403.96   30.30
  -4  11  -1  413.76   30.70
  -4  11  -1  364.86   31.30
  -4  11  -1  366.46   33.30
  -4  11  -1  402.36   34.70
   4  11   1  332.47   30.60
   5 -11   1  841.32   66.29
  -5 -11  -1  867.61   64.99
   5 -11   1  712.43   67.79
  -5 -11  -1  792.02   65.89
   5 -11   1  874.41   63.79
  -5 -11  -1  793.52   66.99
  -5 -11  -1  803.72   65.59
  -5 -11  -1  934.91   67.09
   5  11   1  746.53   63.99
  -5  11  -1  888.61   69.39
  -5  11  -1  807.32   64.29
  -5  11  -1  872.81   67.19
   5  11   1  909.51   63.59
  -5  11  -1  818.72   65.09
  -6 -11  -1 1374.56  103.79
  -6 -11  -1 1518.55  105.99
   6 -11   1 1460.15  102.49
  -6 -11  -1 1444.36  114.89
  -6 -11  -1 1223.38  104.19
  -6 -11  -1 1306.07  106.19
   6 -11   1 1177.78  103.79
  -6  11  -1 1366.56  103.59
   6  11   1 1244.68  102.19
  -6  11  -1 1227.78  103.79
  -6  11  -1 1557.64  106.69
  -6  11  -1 1507.35  109.29
   6  11   1 1379.96  102.69
  -7 -11  -1  285.57   28.40
  -7 -11  -1  324.67   31.60
   7 -11   1  283.27   29.30
  -7 -11  -1  269.97   29.00
   7 -11   1  328.77   27.10
  -7  11  -1  302.67   28.80
  -7  11  -1  327.37   29.20
  -7  11  -1  369.46   35.00
   7  11   1  294.87   26.10
  -7  11  -1  343.87   31.60
   7  11   1  343.47   25.80
   8 -11   1  254.17   25.00
  -8 -11  -1  294.57   30.40
  -8 -11  -1  279.47   28.40
  -8  11  -1  290.07   32.90
   8  11   1  280.97   22.90
  -8  11  -1  279.87   28.00
  -8  11  -1  344.47   31.10
   8  11   1  291.27   22.70
  -9 -11  -1  142.79   20.50
  -9 -11  -1  127.59   17.60
   9 -11   1  143.19   15.50
  -9  11  -1  161.48   21.90
  -9  11  -1  127.79   18.70
  -9  11  -1  171.78   25.50
 -10 -11  -1  120.19   17.60
  10 -11   1  126.89   14.70
 -10  11  -1  112.89   24.70
 -10  11  -1  110.19   18.00
 -10  11  -1  157.18   21.80
 -10 -12   1   14.40   11.30
 -10 -12   1   15.40    9.10
  10 -12  -1    5.10    6.30
 -10  12   1    3.60   12.60
  10  12  -1   38.40    8.30
 -10  12   1   15.10    9.20
 -10  12   1    2.60   11.50
  -9 -12   1   11.50   12.10
   9 -12  -1   21.80    7.60
  -9 -12   1   32.70   12.40
  -9  12   1   57.49   15.80
  -9  12   1   10.40    8.30
  -9  12   1   24.20   13.20
   9  12  -1   25.50    8.00
   8 -12  -1   74.39   11.30
  -8 -12   1   79.59   16.30
   8 -12  -1  105.69   13.10
  -8 -12   1   72.69   15.60
  -8  12   1   92.29   14.90
   8  12  -1   89.89   13.40
  -8  12   1   82.09   17.50
  -8  12   1   76.39   18.10
  -7 -12   1  271.87   27.90
   7 -12  -1  239.48   24.00
   7 -12  -1  297.07   25.00
  -7 -12   1  233.18   26.60
  -7  12   1  290.97   26.40
   7  12  -1  216.68   24.70
  -7  12   1  327.57   32.00
  -6 -12   1  779.82   64.09
   6 -12  -1  863.91   63.09
   6 -12  -1  762.92   64.19
  -6 -12   1  827.02   66.19
  -6 -12   1  739.53   65.39
  -6  12   1  857.41   68.19
  -6  12   1  697.53   66.79
   6  12  -1  821.82   64.69
  -6  12   1  872.41   64.09
   5 -12  -1   51.39    9.70
  -5 -12   1   50.49   10.10
   5 -12  -1   28.80   10.50
   5 -12  -1   38.20    9.60
  -5 -12   1   42.60   11.00
  -5 -12   1   33.00    8.40
  -5 -12   1   23.30    9.50
   5 -12  -1   31.30    9.40
   5 -12  -1   33.80    7.30
   5  12  -1   21.70    8.50
  -5  12   1   52.79   11.10
  -5  12   1   49.90   12.50
  -5  12   1   41.00   11.30
   5  12  -1   30.70    8.00
  -5  12   1   24.20    8.00
   4 -12  -1    9.70    5.70
  -4 -12   1    9.40    5.90
  -4 -12   1    0.30    5.30
  -4 -12   1    5.80    5.40
   4 -12  -1    5.80    7.10
   4 -12  -1    6.50    4.50
   4 -12  -1    6.80    6.20
  -4 -12   1    3.30    5.80
   4 -12  -1    8.80    6.20
  -4  12   1    9.90    4.90
   4  12  -1    4.70    6.00
   4  12  -1    6.00    4.70
  -4  12   1   18.00    8.30
  -4  12   1    5.20    7.00
  -4  12   1   10.10    6.50
  -3 -12   1  627.84   52.89
   3 -12  -1  741.13   53.49
   3 -12  -1  635.64   55.09
   3 -12  -1  679.83   55.19
  -3 -12   1  776.32   54.29
  -3 -12   1  663.13   54.09
  -3 -12   1  696.83   54.49
  -3 -12   1  688.53   55.49
   3 -12  -1  592.74   52.79
   3 -12  -1  704.93   52.69
  -3  12   1  611.94   53.59
  -3  12   1  700.23   55.39
  -3  12   1  720.13   55.99
   3  12  -1  621.04   53.79
   3  12  -1  742.23   53.29
   2 -12  -1  847.42   70.19
   2 -12  -1  851.21   72.29
  -2 -12   1  876.51   71.19
   2 -12  -1  936.01   72.69
  -2 -12   1  857.21   72.49
   2 -12  -1  971.00   70.29
  -2 -12   1  891.51   70.59
   2 -12  -1 1055.49   71.19
  -2 -12   1  992.30   71.69
  -2  12   1  898.71   71.89
  -2  12   1 1014.20   70.09
   2  12  -1  840.62   71.49
   2  12  -1  903.91   71.29
   2  12  -1 1024.20   70.69
  -2  12   1  963.20   73.39
  -2  12   1  879.71   71.19
   1 -12  -1  241.68   20.10
  -1 -12   1  237.48   21.90
   1 -12  -1  266.57   20.40
   1 -12  -1  197.58   21.80
  -1 -12   1  208.68   22.50
  -1 -12   1  233.18   20.90
  -1 -12   1  227.48   20.60
   1 -12  -1  269.27   23.40
  -1  12   1  234.18   21.30
  -1  12   1  187.38   22.30
   1  12  -1  254.97   22.20
  -1  12   1  222.18   20.10
  -1  12   1  240.68   21.60
  -1  12   1  255.27   20.90
   1  12  -1  259.17   20.50
   1  12  -1  250.87   21.40
   0 -12  -1  461.55   41.40
   0 -12  -1  533.25   39.90
   0 -12  -1  546.95   39.80
   0 -12   1  552.44   39.30
   0 -12   1  451.45   42.00
   0 -12  -1  513.35   42.50
   0 -12   1  464.25   41.70
   0  12   1  544.65   41.30
   0  12   1  489.75   40.50
   0  12   1  491.65   39.90
   0  12  -1  501.25   40.50
   0  12  -1  573.34   40.30
   0  12   1  427.06   41.80
   0  12   1  519.35   40.40
   0  12  -1  565.84   41.80
  -1 -12  -1 5671.03  447.36
  -1 -12  -1 6407.26  445.76
  -1 -12  -1 6410.76  446.66
   1 -12   1 5636.14  447.36
   1 -12   1 5747.42  447.66
  -1  12  -1 6159.78  448.06
  -1  12  -1 6658.93  446.36
   1  12   1 6146.29  447.86
   2 -12   1  266.27   25.10
   2 -12   1  284.77   22.70
  -2 -12  -1  261.07   25.10
   2 -12   1  235.98   25.00
  -2 -12  -1  257.77   23.00
  -2 -12  -1  279.67   23.20
  -2  12  -1  281.47   25.70
   2  12   1  253.77   23.90
  -2  12  -1  299.87   23.80
   2  12   1  261.97   23.40
  -2  12  -1  237.38   22.30
   2  12   1  311.57   23.00
  -2  12  -1  255.07   25.50
   2  12   1  291.57   23.20
  -3 -12  -1    1.30    4.00
  -3 -12  -1    5.70    6.60
  -3 -12  -1    8.10    4.60
   3 -12   1    6.30    5.50
   3 -12   1    3.00    3.70
  -3 -12  -1    9.00    4.90
   3 -12   1    6.20    3.80
   3 -12   1    3.60    4.90
   3  12   1   14.10    4.60
  -3  12  -1   14.40    4.10
   3  12   1    3.00    4.10
   3  12   1    5.00    4.90
  -3  12  -1   12.00    5.30
  -3  12  -1    8.50    7.30
  -3  12  -1    0.20    6.80
   4 -12   1  494.75   49.20
   4 -12   1  531.75   47.70
  -4 -12  -1  600.74   48.90
  -4 -12  -1  506.95   46.60
  -4 -12  -1  573.14   46.30
  -4 -12  -1  658.83   49.10
  -4 -12  -1  560.44   47.10
   4 -12   1  578.14   45.50
  -4  12  -1  644.74   45.90
   4  12   1  600.94   45.70
  -4  12  -1  606.64   49.00
   4  12   1  578.84   46.50
   4  12   1  665.03   46.10
  -4  12  -1  575.84   49.80
  -4  12  -1  570.04   46.80
  -5 -12  -1 1986.60  163.28
   5 -12   1 1950.01  161.88
  -5 -12  -1 2386.46  162.38
   5 -12   1 2376.86  161.08
  -5 -12  -1 2126.19  164.38
   5 -12   1 2072.99  163.38
  -5 -12  -1 2267.47  163.58
  -5  12  -1 2131.39  162.48
  -5  12  -1 2359.86  161.58
  -5  12  -1 2294.27  166.48
  -5  12  -1 2167.58  164.38
   5  12   1 1943.41  161.18
  -6 -12  -1   25.70    9.90
  -6 -12  -1   20.00    7.40
   6 -12   1   13.30    6.20
  -6 -12  -1    8.20    7.70
   6 -12   1   27.10    7.90
  -6 -12  -1   28.40    9.40
  -6  12  -1   16.00    9.40
   6  12   1   18.50    6.50
  -6  12  -1   25.20    7.00
   6  12   1   18.10    6.30
  -6  12  -1    6.40    6.40
  -6  12  -1   14.60    8.70
  -7 -12  -1  426.16   39.50
   7 -12   1  462.85   35.00
   7 -12   1  346.27   36.30
  -7 -12  -1  458.35   38.80
  -7 -12  -1  358.66   37.00
  -7 -12  -1  439.96   37.30
  -7  12  -1  413.36   41.10
  -7  12  -1  457.45   36.90
  -7  12  -1  449.16   39.40
   7  12   1  383.36   33.90
   7  12   1  426.76   33.40
  -8 -12  -1  332.47   33.50
   8 -12   1  389.86   31.00
  -8 -12  -1  295.77   34.40
  -8 -12  -1  329.77   33.70
  -8  12  -1  400.76   33.70
   8  12   1  338.87   28.60
  -8  12  -1  336.27   35.40
   8  12   1  388.86   28.50
  -8  12  -1  398.96   38.90
  -9 -12  -1   17.20    8.50
   9 -12   1    5.80    5.30
  -9 -12  -1    7.10    7.30
  -9 -12  -1   -2.20    7.40
  -9  12  -1   -6.30    9.20
  -9  12  -1   10.60    8.60
  -9  12  -1  -11.90    9.00
 -10 -12  -1    9.30    8.90
  10 -12   1    9.00    5.90
 -10 -12  -1    3.80    7.80
 -10  12  -1   15.10   12.70
 -10  12  -1   11.40   12.30
 -10  12  -1    7.80    8.50
  10 -13  -1   37.60   10.40
 -10 -13   1   12.80   10.10
 -10 -13   1   29.80   14.50
  10  13  -1   35.70    8.70
 -10  13   1   46.20   18.40
 -10  13   1   45.20   15.00
 -10  13   1   31.40   11.80
  -9 -13   1   66.89   16.30
   9 -13  -1   50.99   11.00
  -9 -13   1   40.40   12.90
  -9  13   1   82.09   14.90
   9  13  -1   72.19   10.90
  -9  13   1   73.59   18.50
  -9  13   1   60.19   15.50
   8 -13  -1   30.90    8.90
  -8 -13   1   10.70    9.00
  -8 -13   1   11.40    9.50
   8 -13  -1   17.40    8.00
  -8  13   1   -0.20    9.50
   8  13  -1   39.20    9.40
  -8  13   1   24.70   10.10
  -8  13   1   10.50   11.10
   7 -13  -1    5.20    5.00
  -7 -13   1    3.40    8.60
   7 -13  -1    4.30    6.80
  -7 -13   1    5.80    7.80
  -7  13   1   -1.70    8.00
  -7  13   1    4.00    8.60
   7  13  -1    8.30    7.00
  -7  13   1    4.60    6.80
   6 -13  -1  891.11   66.49
  -6 -13   1  727.43   68.39
  -6 -13   1  764.52   68.99
   6 -13  -1  952.40   67.39
  -6  13   1  799.02   70.79
  -6  13   1  916.31   70.89
  -6  13   1  925.51   67.59
   6  13  -1  823.22   68.09
   5 -13  -1   13.30    7.60
  -5 -13   1   11.70    7.40
   5 -13  -1   13.30    6.70
   5 -13  -1   32.30    8.70
  -5 -13   1   23.30    7.70
  -5 -13   1   10.00    7.70
   5 -13  -1   19.80    6.10
   5 -13  -1   -0.50    7.10
  -5 -13   1   26.50    7.90
  -5  13   1   29.00   10.90
  -5  13   1   16.90    6.70
  -5  13   1   27.00   10.00
  -5  13   1   37.40    9.30
   5  13  -1   31.00    9.20
   5  13  -1   17.20    6.60
  -4 -13   1    7.80    6.60
   4 -13  -1   21.70    7.30
  -4 -13   1   27.10    7.10
  -4 -13   1   44.90   11.00
   4 -13  -1   27.60    7.50
  -4 -13   1   22.70    7.60
   4 -13  -1   32.90    9.40
   4 -13  -1   29.50    6.90
   4 -13  -1   32.70    9.50
  -4 -13   1   27.70    8.30
   4  13  -1   16.80    7.30
  -4  13   1   27.20    6.90
  -4  13   1   29.00    8.50
  -4  13   1   18.60    8.70
  -4  13   1   27.10   10.10
   4  13  -1   25.80    6.90
   3 -13  -1 1326.47   89.19
  -3 -13   1 1168.18   89.79
  -3 -13   1 1312.77   89.89
   3 -13  -1 1238.18   88.29
   3 -13  -1 1040.70   90.59
  -3 -13   1 1264.97   91.79
  -3 -13   1 1091.49   88.49
  -3 -13   1 1072.29   89.49
   3 -13  -1 1117.99   90.59
   3  13  -1 1172.18   89.69
   3  13  -1 1018.50   89.49
  -3  13   1 1229.38   91.99
  -3  13   1 1030.40   89.09
  -3  13   1 1149.89   90.69
   3  13  -1 1279.07   88.79
  -2 -13   1  327.97   30.50
   2 -13  -1  324.17   29.40
   2 -13  -1  361.06   32.40
  -2 -13   1  342.57   32.30
  -2 -13   1  387.76   31.30
   2 -13  -1  368.66   29.50
  -2 -13   1  371.46   30.10
   2 -13  -1  403.46   30.70
   2 -13  -1  378.26   32.30
  -2  13   1  333.47   30.50
   2  13  -1  340.87   31.20
  -2  13   1  370.06   33.60
   2  13  -1  401.16   30.20
  -2  13   1  347.47   31.70
   2  13  -1  364.46   31.00
   1 -13  -1   96.69   10.10
  -1 -13   1   83.79   11.60
   1 -13  -1   91.29   12.70
   1 -13  -1   95.59   10.00
  -1 -13   1   68.89   12.30
  -1 -13   1   79.09   10.70
   1 -13  -1   95.99   12.90
  -1 -13   1   98.09   11.00
   1  13  -1   99.49   11.90
  -1  13   1   90.79   13.50
  -1  13   1  114.79   11.30
  -1  13   1  108.89   11.50
  -1  13   1  109.59   12.70
   1  13  -1   95.39   10.30
   1  13  -1   83.59   11.10
  -1  13   1   70.19    9.60
   0 -13   1  665.93   48.90
   0 -13   1  539.45   51.79
   0 -13  -1  566.54   51.79
   0 -13  -1  651.13   49.70
   0 -13   1  619.34   49.99
   0 -13  -1  605.14   51.39
   0 -13  -1  697.73   49.60
   0  13  -1  684.63   50.79
   0  13  -1  634.74   50.49
   0  13  -1  674.63   49.90
   0  13   1  711.53   51.19
   0  13   1  606.34   50.29
   0  13   1  642.04   50.19
   0  13   1  596.84   49.50
   0  13  -1  722.83   51.69
   1 -13   1  599.34   47.50
   1 -13   1  551.84   50.49
   1 -13   1  664.43   48.70
  -1 -13  -1  572.54   50.59
  -1 -13  -1  628.84   49.80
  -1 -13  -1  616.94   48.40
   1 -13   1  555.64   50.49
  -1  13  -1  690.83   49.60
  -1  13  -1  592.74   51.09
  -1  13  -1  697.13   50.79
   1  13   1  601.04   48.80
   1  13   1  633.74   51.29
  -1  13  -1  608.74   48.30
  -1  13  -1  645.84   49.10
   1  13   1  657.03   49.80
   1  13   1  615.54   48.90
   1  13   1  656.43   48.50
   2 -13   1  557.84   48.20
  -2 -13  -1  714.43   50.19
  -2 -13  -1  572.14   50.89
   2 -13   1  621.94   51.19
  -2 -13  -1  657.83   49.10
   2 -13   1  581.84   51.59
  -2 -13  -1  613.04   49.00
   2  13   1  674.73   48.80
   2  13   1  650.13   49.10
  -2  13  -1  590.84   50.89
   2  13   1  626.94   49.40
  -2  13  -1  588.44   51.29
  -2  13  -1  592.44   48.40
  -2  13  -1  691.93   49.70
  -2  13  -1  679.83   49.90
   2  13   1  587.44   49.99
  -3 -13  -1  642.44   51.19
  -3 -13  -1  700.13   52.19
   3 -13   1  677.33   53.49
  -3 -13  -1  636.24   51.59
   3 -13   1  649.74   54.49
  -3 -13  -1  626.54   53.49
  -3  13  -1  668.53   54.29
  -3  13  -1  688.63   51.99
   3  13   1  720.63   50.99
  -3  13  -1  636.94   49.90
   3  13   1  600.24   50.69
  -3  13  -1  636.24   53.99
   3  13   1  613.84   51.59
  -4 -13  -1   11.20    6.40
  -4 -13  -1   14.80    7.60
  -4 -13  -1   -2.90    4.20
  -4 -13  -1   -0.60    5.80
  -4 -13  -1    5.70    5.60
   4 -13   1    7.10    7.50
   4 -13   1    7.10    6.90
   4 -13   1    5.40    5.10
   4 -13   1   -1.10    3.90
  -4  13  -1    1.40    7.10
  -4  13  -1    3.10    5.40
  -4  13  -1    5.90    8.10
   4  13   1   17.70    5.90
   4  13   1   -0.90    4.20
  -4  13  -1    4.20    4.30
   4  13   1    4.50    5.70
  -5 -13  -1 2333.57  178.28
  -5 -13  -1 2520.45  176.68
  -5 -13  -1 2195.48  177.08
  -5 -13  -1 2347.47  178.88
  -5 -13  -1 2265.07  177.38
  -5  13  -1 2365.66  177.08
   5  13   1 2581.44  175.78
  -5  13  -1 2193.18  178.48
   5  13   1 2110.69  175.78
  -5  13  -1 2595.24  175.88
  -5  13  -1 2540.65  181.18
  -6 -13  -1   58.09   10.10
  -6 -13  -1   54.49   12.00
  -6 -13  -1   66.79   13.50
   6 -13   1   42.30   10.80
   6 -13   1   51.09    9.00
  -6 -13  -1   51.39   11.40
  -6  13  -1   54.99   14.30
  -6  13  -1   51.79   11.00
   6  13   1   47.70    9.60
  -6  13  -1   56.49   14.10
   6  13   1   51.69    8.80
  -6  13  -1   54.79   10.20
   7 -13   1  496.55   38.50
  -7 -13  -1  435.96   42.60
  -7 -13  -1  453.25   41.70
  -7 -13  -1  421.26   40.90
  -7  13  -1  471.85   45.10
   7  13   1  457.65   37.20
  -7  13  -1  486.15   43.50
  -7  13  -1  504.25   40.10
  -8 -13  -1   21.00    9.20
   8 -13   1   15.40    6.20
  -8 -13  -1   15.50    8.50
  -8 -13  -1   15.90    8.80
  -8  13  -1   -8.30    8.60
  -8  13  -1    7.10   10.10
  -8  13  -1   10.30    7.10
   8  13   1    9.10    4.50
   8  13   1   12.20    4.30
  -9 -13  -1  112.69   16.30
   9 -13   1  100.09   12.80
  -9 -13  -1  119.39   17.80
  -9  13  -1  111.79   23.40
  -9  13  -1  105.79   15.80
  -9  13  -1   81.19   18.80
  10 -13   1   70.99   11.30
 -10 -13  -1   46.50   12.20
 -10 -13  -1   52.69   14.20
 -10  13  -1   46.80   15.50
 -10  13  -1   75.29   14.30
 -10 -14   1    6.90    8.90
 -10 -14   1   -8.00    9.40
  10 -14  -1   -2.20    6.40
 -10  14   1   -2.70    8.70
  10  14  -1   21.20    7.40
 -10  14   1   -2.70   11.30
  -9 -14   1   19.40   10.40
  -9 -14   1   14.90   10.50
   9 -14  -1   23.80    8.30
  -9  14   1    3.10   11.60
  -9  14   1    9.70    8.30
  -9  14   1   14.10   14.30
   9  14  -1   34.00    8.60
  -8 -14   1  462.15   49.80
   8 -14  -1  582.84   47.10
  -8 -14   1  565.14   51.49
  -8  14   1  606.84   49.20
   8  14  -1  515.95   47.80
  -8  14   1  653.63   55.79
  -8  14   1  641.74   53.59
  -7 -14   1  478.65   46.30
   7 -14  -1  544.95   43.10
   7 -14  -1  587.44   43.60
  -7  14   1  491.65   43.50
  -7  14   1  517.45   48.70
   7  14  -1  426.96   43.50
  -7  14   1  568.24   48.30
  -6 -14   1  342.47   35.40
   6 -14  -1  409.16   33.20
  -6 -14   1  342.47   35.50
   6 -14  -1  411.96   33.80
  -6  14   1  364.46   37.90
  -6  14   1  409.06   38.00
  -6  14   1  436.06   34.10
   6  14  -1  360.86   34.60
  -5 -14   1  562.54   46.10
   5 -14  -1  458.75   42.60
   5 -14  -1  583.44   42.00
  -5 -14   1  463.95   43.80
  -5 -14   1  497.65   42.70
  -5 -14   1  482.05   44.00
   5 -14  -1  440.66   45.80
  -5  14   1  509.35   48.50
   5  14  -1  457.55   43.00
  -5  14   1  559.94   46.50
  -5  14   1  605.64   42.70
  -5  14   1  522.35   46.00
  -4 -14   1  716.43   59.69
  -4 -14   1  793.02   59.59
   4 -14  -1  794.82   58.59
  -4 -14   1  691.43   59.59
   4 -14  -1  691.03   61.39
   4 -14  -1  733.63   60.79
  -4 -14   1  705.53   58.29
  -4 -14   1  791.72   61.69
   4 -14  -1  642.14   57.99
   4 -14  -1  801.62   57.89
   4  14  -1  710.23   59.49
  -4  14   1  763.22   61.79
  -4  14   1  692.23   59.39
  -4  14   1  715.03   60.99
   4  14  -1  842.52   58.69
  -3 -14   1  157.18   17.20
   3 -14  -1  138.19   17.90
   3 -14  -1  157.58   16.10
   3 -14  -1  165.08   18.70
  -3 -14   1  135.69   15.70
  -3 -14   1  145.49   16.70
   3 -14  -1  171.68   16.70
   3 -14  -1  158.68   15.50
  -3 -14   1  157.88   18.90
  -3 -14   1  161.88   16.90
   3  14  -1  151.78   15.80
  -3  14   1  176.18   15.60
  -3  14   1  137.19   18.80
  -3  14   1  159.48   18.40
  -3  14   1  139.59   16.90
   3  14  -1  151.28   16.60
   2 -14  -1  366.56   29.00
   2 -14  -1  363.16   31.90
   2 -14  -1  322.07   29.00
  -2 -14   1  347.57   29.30
  -2 -14   1  354.06   32.10
  -2 -14   1  342.47   30.30
  -2 -14   1  378.76   30.80
   2  14  -1  342.97   30.20
  -2  14   1  360.26   31.10
  -2  14   1  324.67   32.30
  -2  14   1  314.97   29.80
   2  14  -1  358.56   31.00
   1 -14  -1 1921.01  145.59
   1 -14  -1 2063.29  142.89
  -1 -14   1 1907.11  144.59
  -1 -14   1 1930.51  143.19
   1 -14  -1 1923.91  142.59
   1 -14  -1 1751.42  144.79
  -1 -14   1 1895.81  143.59
  -1  14   1 1831.32  143.69
   1  14  -1 1955.50  143.89
  -1  14   1 1748.23  145.59
   1  14  -1 2012.10  144.59
  -1  14   1 2099.49  143.69
  -1  14   1 1721.13  142.49
   1  14  -1 2147.19  143.19
   0 -14  -1 1429.56  115.19
   0 -14   1 1379.76  115.39
   0 -14   1 1642.44  112.69
   0 -14  -1 1604.84  113.19
   0 -14   1 1564.04  113.99
   0 -14  -1 1523.45  116.29
   0 -14  -1 1553.04  113.39
   0  14   1 1495.35  113.99
   0  14   1 1405.66  113.29
   0  14   1 1438.16  114.09
   0  14  -1 1598.14  114.39
   0  14  -1 1540.45  114.29
   0  14   1 1405.96  116.19
   0  14  -1 1652.53  113.79
  -1 -14  -1   44.80   10.50
  -1 -14  -1   50.09    9.50
   1 -14   1   38.80    6.80
   1 -14   1   43.70    6.20
   1 -14   1   48.60   10.40
   1 -14   1   33.70    9.90
  -1 -14  -1   34.60    7.10
   1  14   1   45.10    8.80
  -1  14  -1   37.30   10.10
  -1  14  -1   33.80    6.90
  -1  14  -1   46.20    8.00
   1  14   1   36.40   11.00
  -1  14  -1   50.99    9.80
   1  14   1   39.10    7.10
   1  14   1   26.70    7.30
  -1  14  -1   45.50    9.10
   1  14   1   33.80    8.40
   2 -14   1   74.79    9.30
  -2 -14  -1   52.09    9.10
  -2 -14  -1   79.09   14.30
   2 -14   1   67.89   12.30
   2 -14   1   85.59   10.00
  -2 -14  -1  101.29   12.10
   2 -14   1   64.69   13.00
  -2 -14  -1   76.09    9.70
  -2  14  -1   78.39   10.30
  -2  14  -1   88.49   13.10
   2  14   1   71.79    9.00
  -2  14  -1   89.99   12.70
   2  14   1   75.19    9.90
  -2  14  -1   70.39    9.10
   2  14   1   66.69   10.60
  -2  14  -1   81.99   11.10
   2  14   1   97.39   11.20
  -3 -14  -1  306.67   27.80
  -3 -14  -1  346.07   28.90
   3 -14   1  347.87   27.20
   3 -14   1  266.27   30.00
  -3 -14  -1  271.87   29.70
   3 -14   1  357.96   30.20
  -3 -14  -1  298.47   27.40
   3  14   1  347.57   27.30
  -3  14  -1  278.07   29.90
   3  14   1  308.87   28.20
  -3  14  -1  365.16   31.30
   3  14   1  317.37   27.50
  -3  14  -1  376.56   29.20
  -4 -14  -1  330.17   31.00
   4 -14   1  342.47   32.90
   4 -14   1  294.77   33.30
  -4 -14  -1  378.26   33.80
  -4 -14  -1  374.56   30.90
  -4 -14  -1  381.86   33.20
   4 -14   1  395.46   30.10
  -4 -14  -1  370.46   32.00
  -4  14  -1  310.07   33.00
  -4  14  -1  373.46   34.80
  -4  14  -1  354.76   31.40
   4  14   1  401.36   30.30
   4  14   1  349.87   31.30
   4  14   1  352.96   30.20
  -5 -14  -1    9.50    6.50
   5 -14   1   11.90    6.50
  -5 -14  -1   13.30    8.20
   5 -14   1   13.50    6.20
  -5 -14  -1    6.90    7.90
  -5 -14  -1   19.50   10.60
  -5 -14  -1   22.00    7.70
  -5  14  -1   20.40    7.70
   5  14   1   15.80    6.90
  -5  14  -1   12.40    5.90
  -5  14  -1   12.90    9.40
   5  14   1   11.10    6.50
  -5  14  -1    8.70    8.30
   6 -14   1    5.80    5.60
  -6 -14  -1    3.40    6.30
  -6 -14  -1   14.20    8.20
   6 -14   1    0.90    6.40
  -6 -14  -1    9.80    8.90
  -6 -14  -1    6.00    7.80
  -6  14  -1   21.70    7.10
  -6  14  -1    6.60    9.00
   6  14   1    8.90    6.20
   6  14   1   -0.40    5.60
  -6  14  -1    0.00    8.20
   7 -14   1    2.50    4.80
  -7 -14  -1    6.50    8.00
  -7 -14  -1   -0.80    5.80
  -7 -14  -1   18.00    8.50
   7  14   1   -2.90    4.80
  -7  14  -1    5.90    9.50
   7  14   1    1.90    5.20
  -7  14  -1    3.30    6.50
  -7  14  -1    6.80    8.60
   8 -14   1   27.80    7.40
  -8 -14  -1   11.00    8.40
  -8 -14  -1   -0.90    6.20
  -8 -14  -1    4.80    9.10
  -8  14  -1   10.40   10.10
  -8  14  -1    8.50   10.60
   8  14   1   12.40    5.30
   8  14   1   21.80    5.50
  -8  14  -1    9.50    7.80
   9 -14   1    1.80    5.40
  -9 -14  -1   -1.20    6.60
  -9 -14  -1   18.90    9.50
  -9 -14  -1    3.60    8.50
  -9  14  -1   13.90   11.50
  -9  14  -1   11.50    7.50
  -9  14  -1   -7.50    9.10
  -9 -15   1  146.69   22.00
   9 -15  -1  122.49   16.60
  -9 -15   1  119.89   19.80
  -9  15   1  161.18   25.20
  -9  15   1  157.28   19.80
  -9  15   1  155.28   24.00
   8 -15  -1  426.06   37.70
  -8  15   1  442.36   44.60
   8  15  -1  406.66   38.90
  -8  15   1  429.36   38.90
  -8  15   1  511.25   44.80
  -7 -15   1   50.09   13.70
   7 -15  -1   70.19   10.40
  -7 -15   1   35.50   12.30
  -7  15   1   72.69   11.70
  -7  15   1   47.30   15.00
   7  15  -1   54.19   12.30
  -7  15   1   58.09   16.00
  -6 -15   1  125.69   17.50
  -6 -15   1  163.88   19.00
  -6 -15   1  107.09   17.40
   6 -15  -1  147.19   15.40
  -6  15   1  132.29   19.30
  -6  15   1  129.99   20.80
   6  15  -1  114.89   17.00
  -6  15   1  155.58   16.10
  -5 -15   1    5.50    6.80
   5 -15  -1    7.80    7.10
  -5 -15   1   10.70    8.00
   5 -15  -1   11.00    5.40
   5 -15  -1   15.00    7.50
  -5 -15   1    3.80    6.10
  -5  15   1   10.00    8.50
  -5  15   1   13.40    9.60
  -5  15   1    4.20    5.80
   5  15  -1    9.90    7.40
   4 -15  -1  459.85   44.20
  -4 -15   1  516.15   42.30
  -4 -15   1  484.45   42.60
   4 -15  -1  558.14   40.90
  -4 -15   1  501.15   42.70
  -4 -15   1  514.45   44.70
   4 -15  -1  436.06   40.90
   4 -15  -1  468.35   43.40
  -4 -15   1  487.75   41.20
   4  15  -1  530.45   41.10
  -4  15   1  463.75   42.10
  -4  15   1  504.35   44.90
  -4  15   1  512.75   44.30
   4  15  -1  539.25   42.90
  -3 -15   1 1629.44  129.39
   3 -15  -1 1907.41  128.39
  -3 -15   1 1685.43  129.89
   3 -15  -1 1850.71  131.69
   3 -15  -1 1520.55  128.19
  -3 -15   1 1726.33  128.69
  -3 -15   1 1644.94  131.39
  -3 -15   1 1929.51  130.29
  -3  15   1 1686.13  129.79
  -3  15   1 1647.84  131.79
  -3  15   1 1635.24  130.49
   3  15  -1 1673.53  129.69
  -2 -15   1 1745.43  120.09
   2 -15  -1 1737.73  118.19
   2 -15  -1 1490.45  117.89
   2 -15  -1 1672.93  121.29
  -2 -15   1 1492.55  118.99
  -2 -15   1 1520.75  118.19
  -2 -15   1 1380.96  120.39
   2 -15  -1 1432.66  120.39
  -2  15   1 1533.65  119.29
  -2  15   1 1653.03  118.89
   2  15  -1 1508.65  119.79
  -2  15   1 1542.85  121.59
   2  15  -1 1559.74  119.29
  -2  15   1 1616.84  119.99
   2  15  -1 1707.53  118.29
  -1 -15   1  153.08   16.70
   1 -15  -1  181.58   16.50
   1 -15  -1  158.58   16.00
  -1 -15   1  195.98   17.30
  -1 -15   1  166.48   19.40
   1 -15  -1  173.08   19.20
  -1 -15   1  154.48   18.60
   1 -15  -1  154.08   18.30
  -1  15   1  186.68   18.20
  -1  15   1  175.58   17.10
  -1  15   1  154.88   20.40
   1  15  -1  193.18   17.60
   1  15  -1  171.68   18.10
  -1  15   1  137.09   15.60
   1  15  -1  179.08   17.80
  -1  15   1  164.88   17.60
   1  15  -1  176.78   16.30
   0 -15   1  234.68   24.00
   0 -15  -1  253.17   21.30
   0 -15  -1  225.28   23.80
   0 -15   1  233.18   21.80
   0 -15  -1  200.48   23.60
   0 -15   1  257.17   25.00
   0 -15  -1  265.97   21.70
   0 -15   1  257.67   20.60
   0  15  -1  264.47   22.90
   0  15   1  241.18   22.60
   0  15  -1  240.68   21.40
   0  15   1  219.28   24.60
   0  15   1  239.38   22.30
   0  15   1  218.78   21.20
   0  15  -1  284.37   23.90
   0  15  -1  249.97   22.40
   1 -15   1 1315.47  112.19
  -1 -15  -1 1402.66  112.59
  -1 -15  -1 1453.75  111.59
  -1 -15  -1 1479.65  109.99
   1 -15   1 1435.06  108.99
   1 -15   1 1531.65  110.19
   1 -15   1 1358.06  112.59
  -1  15  -1 1515.05  109.99
  -1  15  -1 1508.55  113.49
   1  15   1 1579.04  111.69
  -1  15  -1 1496.45  110.69
   1  15   1 1400.46  112.79
   1  15   1 1541.65  109.99
   1  15   1 1433.96  110.49
  -1  15  -1 1500.05  110.89
   1  15   1 1462.65  110.59
   2 -15   1  283.37   26.90
  -2 -15  -1  363.76   29.60
   2 -15   1  361.36   28.00
  -2 -15  -1  285.77   30.30
   2 -15   1  356.56   31.10
  -2 -15  -1  330.27   28.20
  -2 -15  -1  313.47   28.00
  -2  15  -1  375.36   32.50
  -2  15  -1  338.17   30.60
  -2  15  -1  307.17   27.60
   2  15   1  296.77   29.10
   2  15   1  365.56   29.30
  -2  15  -1  330.17   28.60
  -2  15  -1  317.17   28.90
   2  15   1  338.37   27.70
   2  15   1  331.67   28.30
   3 -15   1  892.31   69.39
   3 -15   1  763.92   69.99
  -3 -15  -1  809.82   69.39
  -3 -15  -1  782.82   67.09
  -3 -15  -1  847.42   66.89
  -3  15  -1  923.51   68.09
  -3  15  -1  803.52   69.59
   3  15   1  890.11   66.89
   3  15   1  928.01   67.99
   3  15   1  960.70   66.69
  -3  15  -1  858.51   69.89
  -4 -15  -1   -2.90    5.20
   4 -15   1   -6.30    4.30
   4 -15   1    0.50    4.50
   4 -15   1   -5.10    6.60
  -4 -15  -1   10.40    6.40
  -4 -15  -1    7.50    7.70
   4 -15   1    0.90    6.60
  -4 -15  -1    6.80    8.10
  -4 -15  -1   13.70    6.40
   4  15   1   -4.50    5.90
  -4  15  -1    3.20    5.90
   4  15   1    5.40    4.50
  -4  15  -1    7.20    8.80
  -4  15  -1    3.80    5.00
  -4  15  -1   -1.30    9.00
   4  15   1    3.90    5.70
   5 -15   1   28.60    7.40
  -5 -15  -1   25.30    9.70
  -5 -15  -1   27.70    9.10
  -5 -15  -1   22.40    9.20
  -5 -15  -1   11.30    6.80
   5 -15   1   14.40    7.10
   5  15   1   33.90    8.30
  -5  15  -1   27.60   11.10
  -5  15  -1   13.90    9.80
  -5  15  -1   19.30    6.30
  -5  15  -1   24.80   12.10
   5  15   1   28.20    8.40
  -6 -15  -1    1.70    8.00
   6 -15   1    6.40    5.50
  -6 -15  -1    8.70    7.00
   6 -15   1    7.80    5.60
  -6 -15  -1   -1.70    7.30
  -6  15  -1    5.60    9.60
   6  15   1    9.00    6.20
  -6  15  -1   26.40    7.40
  -6  15  -1   -1.60    9.50
   6  15   1   10.10    6.50
  -7 -15  -1   99.09   19.20
  -7 -15  -1  137.09   17.50
   7 -15   1  123.09   14.10
  -7 -15  -1   90.19   16.30
  -7  15  -1  120.39   20.40
   7  15   1  113.29   13.90
   7  15   1  141.89   13.90
  -7  15  -1  130.19   15.20
  -7  15  -1  114.89   20.60
  -8 -15  -1   16.80    8.10
  -8 -15  -1   16.90    9.10
  -8 -15  -1   -0.80    8.80
   8 -15   1   16.80    6.90
   8  15   1   16.90    5.70
   8  15   1   17.10    5.40
  -8  15  -1   16.00   11.10
  -8  15  -1    6.00    7.60
  -8  15  -1    1.70   10.40
  -9 -15  -1   34.60   12.50
  -9 -15  -1   40.20   11.70
   9 -15   1   54.69   10.50
   9  15   1   56.39    5.60
  -9  15  -1   37.20   11.00
  -9  15  -1   30.80   14.10
  -9  15  -1   48.30   14.90
  -9 -16   1   69.79   16.50
  -9 -16   1   94.19   20.70
   9 -16  -1  106.89   14.90
   9  16  -1   94.19   14.40
  -9  16   1  133.19   22.90
  -9  16   1   75.69   19.30
  -9  16   1  121.89   16.80
  -8 -16   1    9.10    8.30
   8 -16  -1   16.10    7.80
  -8 -16   1    8.00   10.00
  -8 -16   1   32.00   10.30
  -8  16   1   -0.10   10.20
  -8  16   1  -10.20   10.60
   8  16  -1   10.80    7.70
   7 -16  -1   78.69   12.30
  -7 -16   1   84.79   14.90
  -7 -16   1   86.09   16.70
  -7 -16   1   50.69   14.20
   7  16  -1   82.69   15.60
  -7  16   1   72.99   17.90
  -7  16   1   80.49   18.00
  -7  16   1   96.29   13.00
  -6 -16   1   49.80   13.30
  -6 -16   1   39.40   11.50
   6 -16  -1   60.29    9.90
  -6  16   1   45.70    9.80
   6  16  -1   44.70   12.20
  -6  16   1   56.29   15.40
  -6  16   1   41.60   13.10
  -5 -16   1    9.60    9.00
   5 -16  -1   14.60    6.20
  -5 -16   1    1.90    6.20
   5 -16  -1   13.10    6.80
  -5 -16   1    5.10    7.10
  -5  16   1   -2.70    8.80
   5  16  -1    0.20    6.80
  -5  16   1    7.80    6.30
  -5  16   1    2.50    7.70
  -4 -16   1    9.20    8.30
  -4 -16   1    9.30    6.90
   4 -16  -1    6.60    6.30
  -4 -16   1   22.10    8.80
   4 -16  -1   16.30    9.60
   4 -16  -1   12.50    6.10
   4  16  -1   12.70    7.30
  -4  16   1   15.80    6.40
  -4  16   1   -1.10    7.60
  -4  16   1   19.60   10.70
   3 -16  -1  498.45   42.80
   3 -16  -1  461.65   45.60
  -3 -16   1  569.94   44.50
   3 -16  -1  584.54   42.70
  -3 -16   1  583.04   44.80
  -3 -16   1  566.24   46.90
  -3 -16   1  531.05   44.40
   3 -16  -1  489.95   45.10
  -3 -16   1  571.94   43.50
   3  16  -1  484.25   44.00
  -3  16   1  508.55   45.10
   3  16  -1  580.54   43.00
   3  16  -1  442.46   44.10
  -3  16   1  543.95   47.50
  -3  16   1  471.15   43.70
  -2 -16   1    4.50    5.60
  -2 -16   1   -1.20    4.90
  -2 -16   1    4.50    6.40
   2 -16  -1   10.10    5.00
   2 -16  -1    7.50    4.80
   2 -16  -1   17.30    8.60
  -2 -16   1    2.40    8.20
   2 -16  -1   12.80    8.20
  -2  16   1    1.70    5.40
   2  16  -1   12.40    7.20
   2  16  -1    2.00    4.70
   2  16  -1    6.70    6.50
  -2  16   1   -2.80    5.40
  -2  16   1   -5.40    5.80
  -2  16   1    4.70    9.00
  -1 -16   1   61.59   10.30
  -1 -16   1   77.59   15.30
  -1 -16   1  103.89   11.40
   1 -16  -1   77.19    9.90
   1 -16  -1   56.89   12.60
   1 -16  -1   77.79   14.90
   1 -16  -1  101.29   10.60
  -1 -16   1   54.39   12.10
  -1  16   1   72.69   10.70
   1  16  -1   93.59   12.60
  -1  16   1   58.59    9.50
   1  16  -1   96.59   11.80
  -1  16   1   82.69   11.60
  -1  16   1  101.99   13.60
   1  16  -1   83.89   10.20
  -1  16   1   72.99   14.70
   1  16  -1   82.79   11.90
   0 -16  -1  182.58   21.50
   0 -16   1  150.88   22.00
   0 -16  -1  202.48   22.70
   0 -16  -1  229.98   18.80
   0 -16   1  201.68   17.90
   0 -16   1  202.28   22.50
   0 -16  -1  209.58   19.20
   0 -16   1  199.58   19.40
   0  16   1  189.38   22.60
   0  16   1  208.18   20.10
   0  16  -1  209.28   19.80
   0  16   1  192.18   19.40
   0  16  -1  229.78   21.30
   0  16  -1  207.68   19.90
   0  16  -1  195.38   18.90
   0  16   1  221.98   20.70
   1 -16   1  258.37   27.30
   1 -16   1  270.97   23.50
  -1 -16  -1  286.07   26.90
   1 -16   1  249.08   27.30
  -1 -16  -1  276.87   24.70
   1 -16   1  260.27   24.40
  -1 -16  -1  272.87   27.70
   1  16   1  277.37   24.30
   1  16   1  328.47   29.10
  -1  16  -1  283.37   24.60
  -1  16  -1  279.97   25.60
  -1  16  -1  249.18   27.80
  -1  16  -1  311.67   26.20
   1  16   1  286.97   25.60
  -1  16  -1  299.17   26.90
   1  16   1  299.27   25.60
   1  16   1  274.27   26.30
  -2 -16  -1   36.40   11.60
   2 -16   1   37.70   10.70
  -2 -16  -1   16.80    7.20
   2 -16   1   35.10   10.90
   2 -16   1   23.60    6.40
  -2 -16  -1   25.50    7.20
   2 -16   1   21.90    6.90
  -2 -16  -1   50.59    9.30
  -2  16  -1   37.20   11.40
  -2  16  -1   29.10    9.40
  -2  16  -1   26.50    8.20
  -2  16  -1   41.10    9.30
   2  16   1   36.60    8.70
   2  16   1   42.20    7.60
  -2  16  -1   37.10    7.30
   2  16   1   21.20    7.90
   2  16   1   41.40    9.20
   3 -16   1   53.79    9.30
  -3 -16  -1   33.50    8.50
   3 -16   1   39.80   10.30
  -3 -16  -1   48.60   11.70
  -3 -16  -1   65.39   11.20
   3 -16   1   24.20    9.90
   3 -16   1   27.50    7.40
  -3 -16  -1   37.20    9.10
  -3  16  -1   21.80   10.40
   3  16   1   21.20    8.10
  -3  16  -1   53.79   10.30
  -3  16  -1   52.89   11.30
  -3  16  -1   52.29   13.40
   3  16   1   32.00    9.30
   3  16   1   44.70    9.70
   3  16   1   47.70    7.50
  -4 -16  -1   64.49   13.30
  -4 -16  -1   55.89   10.20
   4 -16   1   66.59    9.70
  -4 -16  -1   55.39   11.90
  -4 -16  -1   40.50   11.00
   4 -16   1   30.90    8.10
  -4 -16  -1   39.20   10.40
   4  16   1   51.79   11.20
  -4  16  -1   45.90   12.80
  -4  16  -1   45.70   10.30
  -4  16  -1   53.49   13.40
  -4  16  -1   60.49    8.50
   4  16   1   63.79   10.00
  -5 -16  -1  200.38   24.10
  -5 -16  -1  178.68   23.60
  -5 -16  -1  231.58   23.70
   5 -16   1  219.18   22.30
  -5  16  -1  255.77   27.00
   5  16   1  258.07   22.00
  -5  16  -1  229.48   25.70
  -5  16  -1  257.07   21.30
   5  16   1  227.08   22.60
  -6 -16  -1    1.60    6.40
  -6 -16  -1    2.00    7.50
   6 -16   1   -3.60    4.60
   6 -16   1    4.40    5.70
  -6 -16  -1   -6.10    6.40
  -6  16  -1   -4.20    8.90
  -6  16  -1   14.30   10.00
   6  16   1    0.10    5.90
  -6  16  -1    4.80    5.90
   6  16   1   -7.80    4.80
  -7 -16  -1    7.90    7.40
  -7 -16  -1    1.60    8.00
   7 -16   1   -2.30    5.10
  -7 -16  -1    0.80    8.50
  -7  16  -1    0.90    9.10
   7  16   1   12.00    6.10
   7  16   1   11.20    5.90
  -7  16  -1    2.00    6.60
  -7  16  -1   -6.40    9.00
  -8 -16  -1   88.19   15.40
  -8 -16  -1   85.79   18.30
  -8 -16  -1   68.19   15.10
   8  16   1   70.99   10.00
  -8  16  -1   67.39   12.10
  -8  16  -1   94.19   19.40
  -8  16  -1  122.29   21.70
   9 -16   1   18.30    7.90
  -9 -16  -1    7.40    9.10
  -9 -16  -1   24.40    9.80
  -9  16  -1   27.90   13.30
  -9  16  -1   12.90   11.90
  -9  16  -1   29.20    9.00
  -9 -17   1   -1.90    7.30
  -9 -17   1   13.50   10.30
   9 -17  -1    0.00    6.40
  -9  17   1   -1.40    7.90
  -9  17   1    8.20   13.40
  -9  17   1   10.70   12.50
   9  17  -1   25.50    8.40
  -8 -17   1  110.79   21.60
  -8 -17   1  107.09   18.90
   8 -17  -1  126.59   15.40
  -8  17   1   98.89   22.10
   8  17  -1  142.09   18.30
  -8  17   1  154.58   17.80
  -8  17   1  122.69   21.10
   7 -17  -1   29.20    9.20
  -7 -17   1   63.19   14.60
  -7 -17   1   19.10    9.40
  -7 -17   1   23.80   11.00
  -7  17   1   49.50   11.00
  -7  17   1   42.20   15.10
   7  17  -1   37.40   10.90
  -7  17   1   22.70   13.70
  -6 -17   1   32.10   10.80
  -6 -17   1   29.60   11.90
  -6 -17   1   39.60   12.00
   6 -17  -1   19.60    7.10
  -6  17   1   36.50    8.60
  -6  17   1   13.10   11.20
   6  17  -1   35.80   10.40
  -6  17   1    4.40   11.30
  -5 -17   1   34.50   10.70
  -5 -17   1   46.20   12.60
   5 -17  -1   46.00    9.20
  -5 -17   1   31.00   10.10
  -5  17   1   48.10   13.60
  -5  17   1   38.10    8.60
   5  17  -1   28.50    9.90
  -5  17   1   35.50   13.30
   4 -17  -1    5.70    5.10
   4 -17  -1   -6.00    5.20
  -4 -17   1   -7.30    6.40
  -4 -17   1   -8.90    5.40
  -4 -17   1   -3.90    5.90
  -4  17   1    4.40    5.40
  -4  17   1   -3.10    6.80
  -4  17   1   -0.40    8.80
   3 -17  -1   18.60    8.70
   3 -17  -1   10.60    6.20
  -3 -17   1   29.60    8.40
  -3 -17   1   24.60    9.10
   3 -17  -1   33.00   11.50
  -3 -17   1   31.10   10.90
   3  17  -1   17.00    8.40
  -3  17   1   17.30    8.50
   3  17  -1   17.40    8.40
  -3  17   1   19.80   11.60
   2 -17  -1   44.10   11.90
   2 -17  -1   41.70   11.60
  -2 -17   1   54.89   13.30
  -2 -17   1   51.19   10.10
   2 -17  -1   38.50    8.20
  -2 -17   1   28.00    9.20
  -2 -17   1   36.30   10.00
   2 -17  -1   54.99    9.60
  -2  17   1   46.50   10.40
   2  17  -1   44.60   10.50
   2  17  -1   34.00    9.60
  -2  17   1   37.10   12.60
   2  17  -1   37.10    9.80
   2  17  -1   48.40    8.80
  -2  17   1   39.80    9.30
   1 -17  -1  360.46   35.80
   1 -17  -1  384.16   32.70
   1 -17  -1  432.56   37.00
  -1 -17   1  375.26   35.20
  -1 -17   1  355.06   36.10
   1 -17  -1  439.76   33.20
  -1 -17   1  380.76   33.90
   1  17  -1  422.46   34.40
   1  17  -1  423.16   34.50
  -1  17   1  413.46   37.40
   1  17  -1  399.26   32.90
  -1  17   1  406.96   34.40
   1  17  -1  376.96   34.80
  -1  17   1  356.86   32.70
  -1  17   1  377.26   33.70
   0 -17  -1  583.94   52.59
   0 -17   1  563.54   52.59
   0 -17   1  628.94   50.19
   0 -17  -1  561.34   51.99
   0 -17   1  647.74   48.60
   0 -17  -1  607.54   49.50
   0 -17   1  527.65   52.09
   0 -17  -1  708.53   49.60
   0  17   1  529.15   52.89
   0  17  -1  727.93   52.29
   0  17  -1  670.63   50.99
   0  17  -1  632.04   50.79
   0  17   1  680.13   51.49
   0  17   1  617.74   49.70
   0  17   1  615.44   50.39
   0  17  -1  664.73   49.90
   0  17   1  617.04   50.69
  -1 -17  -1  240.68   21.30
   1 -17   1  243.48   19.90
   1 -17   1  181.88   23.20
   1 -17   1  199.98   23.60
  -1 -17  -1  188.98   23.90
  -1 -17  -1  202.08   22.40
   1 -17   1  210.98   20.60
   1  17   1  216.18   21.40
  -1  17  -1  251.07   22.30
  -1  17  -1  259.27   25.60
   1  17   1  222.68   24.60
  -1  17  -1  218.28   20.50
   1  17   1  229.98   21.60
  -1  17  -1  231.58   22.20
   1  17   1  214.58   22.10
   1  17   1  224.38   20.50
  -2 -17  -1   15.40    7.30
   2 -17   1   15.70    8.50
  -2 -17  -1   26.00   10.90
   2 -17   1   14.30    9.00
  -2 -17  -1   21.90    8.10
  -2 -17  -1   22.00    7.10
   2 -17   1   27.50    7.50
   2 -17   1   16.10    5.80
  -2  17  -1   28.40    9.00
  -2  17  -1   15.10   10.30
   2  17   1   21.20    6.20
   2  17   1   25.90    8.30
  -2  17  -1   12.40    7.10
  -2  17  -1   19.90    6.10
   2  17   1   15.40    7.20
   2  17   1   11.50    7.40
  -2  17  -1   17.30    8.90
  -3 -17  -1 1813.62  149.09
  -3 -17  -1 1812.12  146.59
  -3 -17  -1 1771.12  145.99
  -3 -17  -1 2024.50  147.69
  -3  17  -1 2171.78  147.49
  -3  17  -1 2084.79  149.88
  -3  17  -1 1964.90  150.08
   3  17   1 1987.30  147.39
  -4 -17  -1   45.40   11.80
   4 -17   1   61.39    9.80
  -4 -17  -1   56.19   13.60
  -4 -17  -1   54.19   11.10
   4  17   1   66.49   11.50
   4  17   1   77.49   11.20
  -4  17  -1   52.09   13.70
  -4  17  -1   87.89   17.40
   5 -17   1   95.29   11.70
  -5 -17  -1   77.99   13.90
  -5 -17  -1   67.79   11.90
  -5 -17  -1   73.59   14.50
   5 -17   1   61.29   11.20
   5  17   1   78.89   12.50
  -5  17  -1   93.99   11.00
   5  17   1   92.99   12.20
  -5  17  -1   75.99   16.70
  -5  17  -1   69.29   16.20
  -6 -17  -1  109.99   15.70
  -6 -17  -1   98.39   16.30
  -6 -17  -1   72.79   16.70
   6 -17   1   82.69   13.00
   6 -17   1   97.39   12.70
   6  17   1  102.09   13.80
  -6  17  -1   94.29   19.30
   6  17   1  113.39   13.20
  -6  17  -1  110.39   18.70
  -7 -17  -1  120.29   19.70
   7 -17   1  169.68   16.90
  -7 -17  -1  131.89   20.00
  -7 -17  -1  115.69   18.30
  -7  17  -1  148.09   24.60
  -7  17  -1  176.08   17.30
   7  17   1  139.59   16.40
   7  17   1  154.88   16.40
  -7  17  -1  182.58   23.40
  -8 -17  -1   12.20   10.30
  -8 -17  -1   10.20    9.60
  -8 -17  -1   19.80    9.00
   8 -17   1    8.00    6.20
   8  17   1   10.60    6.80
  -8  17  -1    8.40   10.50
  -8  17  -1   14.80    7.60
  -8  17  -1   -2.30    8.40
   8  17   1    9.60    5.30
  -9 -17  -1   13.80   11.30
  -9 -17  -1   -4.80    6.10
   9 -17   1   -0.30    6.50
  -9  17  -1    0.90   12.20
  -9  17  -1   14.70   11.50
  -9  17  -1    9.70    7.30
  -8 -18   1   16.60   10.30
  -8 -18   1   14.70   10.70
   8 -18  -1   44.20    9.40
   8  18  -1   31.50   10.10
  -8  18   1   41.40   15.20
  -8  18   1   11.90   13.00
  -8  18   1   38.70    9.90
   7 -18  -1   51.09   10.50
  -7 -18   1   58.29   15.20
  -7 -18   1   38.10   11.70
  -7  18   1   23.90   13.20
  -7  18   1   62.79   17.70
  -7  18   1   61.39   12.30
   7  18  -1   59.69   13.70
  -6 -18   1   16.50    9.90
  -6 -18   1   16.20    9.70
  -6 -18   1   13.80    9.90
   6 -18  -1   27.50    8.10
   6  18  -1   19.10    9.10
  -6  18   1   46.80   14.40
  -6  18   1   19.10   11.40
  -6  18   1   35.00    9.30
  -5 -18   1   38.60   10.70
   5 -18  -1   53.09    9.20
  -5 -18   1   62.09   14.20
  -5 -18   1   27.40   10.50
  -5  18   1   73.19   10.70
   5  18  -1   40.20   11.60
  -5  18   1   64.09   15.10
  -5  18   1   51.19   15.10
  -4 -18   1  397.46   37.90
   4 -18  -1  483.95   36.30
  -4 -18   1  420.66   38.30
  -4 -18   1  393.26   40.00
   4  18  -1  448.56   38.60
  -4  18   1  408.86   39.70
  -4  18   1  390.06   40.10
  -3 -18   1    2.80    7.40
  -3 -18   1   10.40    8.80
  -3 -18   1    2.20    5.90
   3 -18  -1   -1.10    4.80
   3 -18  -1    2.20    5.70
   3  18  -1    6.30    7.30
   3  18  -1   -1.60    9.30
  -3  18   1   -7.00    8.30
  -3  18   1    2.60    6.30
  -3  18   1   21.20    8.60
   3  18  -1    0.30    6.00
   2 -18  -1    3.50    5.50
  -2 -18   1    7.20    6.60
   2 -18  -1   16.10    8.60
   2 -18  -1   12.50    6.20
  -2 -18   1   13.00    9.30
   2 -18  -1    3.60    7.30
   2  18  -1    5.30    7.00
   2  18  -1   13.00    8.60
   2  18  -1   11.40    6.90
  -2  18   1   16.30    7.40
  -2  18   1    9.30   10.00
   2  18  -1    3.50    6.60
  -2  18   1   12.70    6.50
   1 -18  -1  282.17   31.10
  -1 -18   1  275.57   31.20
  -1 -18   1  348.17   33.60
   1 -18  -1  366.26   28.90
  -1 -18   1  335.87   29.80
   1 -18  -1  318.47   28.50
   1 -18  -1  386.66   33.40
   1  18  -1  370.46   30.30
  -1  18   1  308.27   28.70
  -1  18   1  359.26   30.10
  -1  18   1  262.37   32.00
   1  18  -1  351.46   30.70
   1  18  -1  332.77   29.00
  -1  18   1  328.47   30.50
  -1  18   1  382.26   31.60
   0 -18  -1  722.53   54.79
   0 -18  -1  686.03   55.29
   0 -18  -1  616.44   57.59
   0 -18   1  673.43   55.69
   0 -18   1  638.94   58.49
   0 -18   1  794.92   54.49
   0 -18  -1  774.32   59.69
   0  18  -1  667.73   56.09
   0  18  -1  753.42   57.69
   0  18   1  726.73   56.79
   0  18  -1  726.43   55.49
   0  18   1  766.22   57.39
   0  18  -1  660.93   56.19
   0  18   1  669.83   55.89
   0  18   1  708.13   59.59
   0  18   1  610.84   54.79
  -1 -18  -1   31.10    7.10
   1 -18   1   20.10   11.90
   1 -18   1   25.00    6.60
  -1 -18  -1   15.20   10.00
  -1 -18  -1   19.80    7.30
   1 -18   1   20.90    7.20
  -1 -18  -1   22.00    9.50
   1 -18   1   20.20   10.00
   1  18   1   12.70    7.60
   1  18   1   20.50    7.80
   1  18   1   20.80    6.60
   1  18   1   32.50    9.40
  -1  18  -1   21.10    8.00
  -1  18  -1   18.70    8.80
  -1  18  -1   21.80    8.70
  -1  18  -1   23.50    7.00
  -1  18  -1   30.60   11.60
   2 -18   1  607.44   45.10
  -2 -18  -1  462.35   47.40
  -2 -18  -1  513.65   46.20
  -2 -18  -1  512.25   44.90
   2 -18   1  543.95   44.00
   2  18   1  571.34   46.00
  -2  18  -1  647.64   46.50
   2  18   1  477.35   46.00
   2  18   1  641.44   46.20
  -2  18  -1  563.64   49.50
  -2  18  -1  513.75   44.40
  -3 -18  -1   46.40   11.10
  -3 -18  -1   59.49   14.50
   3 -18   1   85.99   11.40
  -3  18  -1   84.19   17.10
  -3  18  -1   69.29   11.30
   3  18   1   55.19   11.40
  -3  18  -1   96.39   14.90
   3  18   1   82.69   12.50
  -4 -18  -1  -18.90    6.40
  -4 -18  -1   -6.90    4.70
   4 -18   1    1.20    4.50
   4 -18   1   -0.90    4.10
  -4  18  -1    1.00    8.80
   4  18   1    6.70    6.80
   4  18   1    0.60    6.20
  -4  18  -1   19.20    9.90
   5 -18   1    4.80    5.80
  -5 -18  -1    2.30    6.70
  -5 -18  -1    1.10    6.40
  -5 -18  -1    3.90    8.70
   5 -18   1    1.40    4.70
  -5  18  -1    2.00    9.90
  -5  18  -1    2.60    5.10
  -5  18  -1   13.60    9.70
   5  18   1   -8.40    5.70
   5  18   1   -2.30    6.20
  -6 -18  -1    3.10    9.60
   6 -18   1   -3.30    5.70
  -6 -18  -1   -0.50    7.10
  -6 -18  -1    2.60    5.50
  -6  18  -1   -1.80    9.60
   6  18   1    6.10    7.20
  -6  18  -1    4.90   11.70
   6  18   1    7.80    6.90
  -6  18  -1    1.50    5.40
   7 -18   1   -0.40    6.20
  -7 -18  -1   -1.80    7.20
  -7 -18  -1    9.30   10.60
  -7 -18  -1    4.60    8.30
   7  18   1   11.30    7.60
   7  18   1    9.80    6.90
  -7  18  -1   -0.30   10.10
  -7  18  -1    8.20    6.90
  -7  18  -1    9.50   10.90
  -8 -18  -1   21.30    9.60
   8 -18   1   13.10    7.20
  -8 -18  -1   -5.00    7.50
  -8 -18  -1   -2.50   10.60
  -8  18  -1    6.20    6.70
   8  18   1   10.60    6.70
   8  18   1   23.30    7.40
  -8  18  -1    8.60   11.70
  -8  18  -1    4.80   12.30
  -8 -19   1   10.00   10.40
   8 -19  -1   13.20    7.30
  -8 -19   1   18.80   10.60
  -8  19   1   13.70   14.50
  -8  19   1    4.70    7.90
  -8  19   1   25.50   14.40
  -7 -19   1   -4.80    6.70
   7 -19  -1    6.50    7.00
  -7 -19   1   10.70    8.40
  -7  19   1   -5.10   10.30
   7  19  -1   13.00    8.40
  -7  19   1   -2.70    5.80
  -7  19   1  -12.90   10.00
  -6 -19   1   17.80    9.00
   6 -19  -1   11.80    7.40
  -6 -19   1    0.10    7.00
   6  19  -1    0.00    7.50
  -6  19   1    9.10   10.80
  -6  19   1   10.90    7.70
  -6  19   1   23.40   13.00
  -5 -19   1   41.70   12.30
  -5 -19   1   53.69   16.10
  -5 -19   1   65.49   13.70
   5 -19  -1   54.89    9.60
  -5  19   1   50.69   13.90
   5  19  -1   59.19   13.60
  -5  19   1   40.10   14.90
  -5  19   1   64.59   11.00
  -4 -19   1   34.30   11.30
   4 -19  -1   49.20    9.80
  -4 -19   1   55.39   15.30
  -4 -19   1   49.20   11.20
  -4  19   1   68.19   14.60
  -4  19   1   56.99   14.70
   4  19  -1   49.00   12.50
   3 -19  -1   29.20    7.80
  -3 -19   1    3.50    7.20
  -3 -19   1   24.30    8.60
   3 -19  -1   21.30    7.30
  -3 -19   1   26.20   11.90
  -3  19   1   26.90    9.10
   3  19  -1   27.80   10.50
  -3  19   1   23.20    9.30
  -3  19   1   18.10   11.90
   3  19  -1   15.70    8.90
   2 -19  -1    9.90    6.20
  -2 -19   1    3.90    6.00
   2 -19  -1    0.50    5.40
  -2 -19   1    5.50    9.90
  -2  19   1    7.40    8.70
   2  19  -1   13.90    7.80
  -2  19   1    9.00    6.60
   2  19  -1   16.00    8.00
  -1 -19   1  158.38   22.70
  -1 -19   1  177.08   20.50
   1 -19  -1  219.98   20.40
   1 -19  -1  186.68   23.70
  -1 -19   1  227.88   19.20
   1 -19  -1  225.58   20.30
  -1  19   1  211.48   21.20
   1  19  -1  212.58   21.60
   1  19  -1  200.08   22.30
  -1  19   1  203.68   24.60
  -1  19   1  248.18   22.80
   0 -19   1  310.07   24.10
   0 -19  -1  239.78   28.50
   0 -19  -1  284.57   24.40
   0 -19   1  279.67   25.70
   0 -19  -1  279.47   25.10
   0  19  -1  282.87   27.30
   0  19  -1  258.27   26.00
   0  19  -1  259.87   24.60
   0  19   1  270.27   29.10
   0  19   1  281.07   26.70
   0  19   1  248.88   25.60
   1 -19   1  175.18   18.50
   1 -19   1  178.68   17.40
  -1 -19  -1  147.89   21.70
  -1 -19  -1  159.28   18.10
  -1 -19  -1  186.68   17.30
   1  19   1  176.68   19.20
  -1  19  -1  173.88   22.40
  -1  19  -1  206.48   22.10
  -1  19  -1  213.68   20.30
   1  19   1  179.68   20.10
   1  19   1  163.08   19.10
  -1  19  -1  173.08   18.00
  -2 -19  -1   33.10   12.40
  -2 -19  -1   59.39   11.10
   2 -19   1   44.50    9.00
   2 -19   1   46.10    9.70
   2  19   1   67.59   12.40
  -2  19  -1   37.80    8.90
  -2  19  -1   59.29   13.70
   2  19   1   29.80    9.50
  -2  19  -1   49.99   14.20
  -2  19  -1   47.00   10.40
   2  19   1   45.40   11.10
  -3 -19  -1  813.02   70.59
   3 -19   1  950.40   70.09
   3 -19   1  782.52   68.99
  -3 -19  -1  817.22   73.29
  -3  19  -1  933.41   74.79
  -3  19  -1  970.40   71.49
   3  19   1  954.60   71.69
   3  19   1  944.41   70.79
   4 -19   1    0.80    5.00
  -4 -19  -1    6.30    6.80
   4 -19   1    3.20    5.20
  -4 -19  -1   -4.00    7.00
  -4  19  -1   -7.30    5.70
   4  19   1   11.80    6.90
  -4  19  -1   15.30   10.80
  -4  19  -1   -3.00    8.70
   4  19   1    6.00    7.10
  -5 -19  -1  261.97   29.70
   5 -19   1  296.77   26.60
   5 -19   1  248.38   26.50
  -5 -19  -1  281.27   28.40
   5  19   1  329.37   27.80
  -5  19  -1  315.97   32.50
   5  19   1  324.27   29.20
  -6 -19  -1    3.20    9.40
  -6 -19  -1  -11.40    7.60
   6 -19   1    5.20    5.80
  -6 -19  -1    2.00    6.90
   6  19   1    9.00    7.50
  -6  19  -1    7.40    5.40
   6  19   1    4.90    7.30
  -6  19  -1   -8.20    9.60
  -6  19  -1   -2.80    9.90
   7 -19   1   31.50    8.60
  -7 -19  -1   37.60   12.50
  -7 -19  -1    7.50   11.30
  -7 -19  -1   26.20   11.20
  -7  19  -1   28.80   13.00
  -7  19  -1   27.10   13.40
   7  19   1   33.10    8.90
   7  19   1   48.50   10.40
  -7  19  -1   38.10    9.30
   8 -19   1   53.09   11.30
  -8 -19  -1   50.69   14.40
  -8 -19  -1   50.69   13.30
  -8  19  -1   30.60   14.80
  -8  19  -1   60.19   11.10
  -8  19  -1   72.89   18.80
   8 -20  -1   53.89   11.50
  -8 -20   1   34.80   13.10
  -8 -20   1   51.39   14.90
  -8  20   1   60.09   12.40
   8  20  -1   77.19   13.10
  -8  20   1   14.20   14.10
  -8  20   1   48.60   17.60
  -7 -20   1   17.40    9.60
  -7 -20   1   21.70   11.20
   7 -20  -1   21.30    8.10
   7  20  -1   17.30   10.30
  -7  20   1   38.10   16.70
  -7  20   1   23.20    9.40
  -7  20   1    5.70   11.30
  -6 -20   1   49.10   13.20
  -6 -20   1   61.89   14.40
   6 -20  -1   87.19   12.30
   6  20  -1   42.40   12.20
  -6  20   1   42.00   15.50
  -6  20   1   67.99   11.10
  -6  20   1   81.79   18.50
   5 -20  -1   75.69   10.80
  -5 -20   1   66.49   14.00
  -5 -20   1   51.79   13.30
  -5  20   1   59.69   16.80
   5  20  -1   50.59   13.70
  -5  20   1   54.19   15.70
   4 -20  -1   21.30    7.50
  -4 -20   1   17.00    8.10
  -4 -20   1   35.10   10.80
   4  20  -1   37.50   11.40
  -4  20   1   22.10   12.20
  -4  20   1   22.60   10.50
  -3 -20   1  364.06   31.90
  -3 -20   1  264.17   30.60
   3 -20  -1  373.46   30.10
   3  20  -1  318.77   31.90
  -3  20   1  312.07   34.50
  -3  20   1  346.17   31.10
  -3  20   1  351.46   32.80
   2 -20  -1    3.90    5.10
  -2 -20   1    7.40    7.40
   2 -20  -1    1.80    5.30
   2  20  -1   -6.80    6.20
  -2  20   1    0.80    7.30
  -2  20   1   -4.20    6.20
   2  20  -1   -9.70    5.10
  -2  20   1    6.30    9.80
   1 -20  -1  416.56   37.30
  -1 -20   1  395.56   38.30
  -1 -20   1  520.45   37.00
   1 -20  -1  464.05   38.00
  -1  20   1  394.96   41.80
  -1  20   1  457.45   39.20
  -1  20   1  506.45   40.70
   1  20  -1  421.66   39.80
   1  20  -1  448.26   39.40
   0 -20   1  314.17   25.50
   0 -20  -1  233.58   29.70
   0 -20   1  255.27   26.90
   0 -20  -1  279.77   25.50
   0 -20  -1  327.27   27.40
   0  20  -1  304.27   28.90
   0  20  -1  291.57   28.10
   0  20   1  283.77   30.80
   0  20   1  283.47   27.50
   0  20   1  313.87   29.10
  -1 -20  -1 2197.98  166.98
   1 -20   1 2323.07  167.38
   1 -20   1 2336.07  165.78
  -1 -20  -1 2129.69  170.38
   1  20   1 2244.88  168.78
  -1  20  -1 2342.77  168.18
  -1  20  -1 2009.80  166.88
   1  20   1 2233.88  167.78
  -2 -20  -1    7.90   10.30
  -2 -20  -1   13.60    7.30
   2 -20   1   20.50    7.50
   2 -20   1   10.30    6.00
  -2  20  -1    6.50    5.40
  -2  20  -1    8.90    8.20
   2  20   1   21.80    8.30
   2  20   1    1.30    7.30
  -2  20  -1   35.40   12.90
  -2  20  -1   16.70    8.40
  -3 -20  -1  174.68   20.40
   3 -20   1  218.78   20.90
   3 -20   1  188.38   19.80
   3  20   1  154.28   21.80
   3  20   1  242.38   22.60
  -3  20  -1  226.18   22.30
  -3  20  -1  217.98   25.20
  -4 -20  -1  111.99   18.40
   4 -20   1   87.49   13.00
   4 -20   1  124.89   14.60
  -4 -20  -1  100.49   15.30
  -4  20  -1  142.99   20.50
  -4  20  -1  116.09   19.50
   4  20   1  110.59   15.30
  -4  20  -1  118.59   15.20
   5 -20   1  307.07   26.50
  -5 -20  -1  281.87   29.80
  -5 -20  -1  254.27   27.60
  -5 -20  -1  214.48   29.10
  -5  20  -1  324.77   32.10
  -5  20  -1  314.67   32.90
   5  20   1  257.57   32.70
   5  20   1  277.17   27.90
  -6 -20  -1   24.40   10.10
  -6 -20  -1   10.20    9.00
   6 -20   1   19.20    7.90
  -6 -20  -1    0.60   10.00
  -6  20  -1   11.80   11.10
  -6  20  -1    8.90    6.10
   6  20   1   25.90    8.20
  -6  20  -1    5.50    9.70
   6  20   1   19.80    9.10
   7 -20   1   78.79   12.30
  -7 -20  -1   55.89   13.90
  -7 -20  -1   82.69   16.90
  -7 -20  -1   38.70   14.50
   7  20   1   54.99   12.00
   7  20   1   97.39   13.00
  -7  20  -1   85.89   20.20
  -7  20  -1   65.49   17.30
  -7  20  -1   75.69   11.20
  -8 -20  -1   58.69   16.40
   8 -20   1   38.00   10.60
  -8 -20  -1   38.10   12.40
  -8  20  -1   18.00   14.80
  -8  20  -1   45.00   14.60
   8  20   1   41.50   10.10
  -8  20  -1   43.00   10.20
   7 -21  -1   20.20    8.60
  -7 -21   1   24.80   12.20
  -7 -21   1   26.40   11.20
  -7  21   1   28.50   14.50
  -7  21   1   -3.10   10.60
  -7  21   1   31.30    9.50
   7  21  -1   14.30    9.30
  -6 -21   1   49.00   13.60
  -6 -21   1   58.99   14.80
   6 -21  -1   73.19   12.50
  -6  21   1   65.99   16.80
  -6  21   1   72.89   12.30
   6  21  -1   77.79   15.90
  -6  21   1   59.99   16.30
  -5 -21   1   16.90    9.40
   5 -21  -1   28.10    8.40
  -5 -21   1   11.70    8.40
   5  21  -1   26.80   11.00
  -5  21   1    9.30   10.20
  -5  21   1    7.10   11.40
  -4 -21   1    6.20    7.60
  -4 -21   1   -2.60    5.80
   4 -21  -1    3.60    6.60
   4  21  -1    1.70    7.70
  -4  21   1   -0.70    9.20
  -4  21   1    2.60    8.40
  -4  21   1   10.20    9.70
  -3 -21   1  113.69   16.90
  -3 -21   1  154.58   17.60
  -3  21   1  124.39   18.20
   3  21  -1  133.19   18.10
  -3  21   1  138.99   20.90
  -3  21   1  142.79   17.00
   3  21  -1  108.09   18.20
   2 -21  -1    4.50    6.70
  -2 -21   1   -9.60    5.80
  -2  21   1   -0.30    6.80
   2  21  -1   10.80    8.20
   2  21  -1   -5.70    7.30
  -2  21   1   -3.70    7.10
  -2  21   1    0.70    9.80
  -1 -21   1  686.63   49.80
  -1 -21   1  546.55   51.29
   1 -21  -1  650.13   51.09
   1  21  -1  695.03   54.29
  -1  21   1  589.64   52.49
   1  21  -1  617.24   52.49
  -1  21   1  623.94   51.89
  -1  21   1  572.24   55.69
   0 -21   1  165.18   16.20
   0 -21   1  124.19   16.80
   0 -21  -1  140.59   17.20
   0  21  -1  161.28   18.90
   0  21   1  154.48   18.40
   0  21   1  154.18   22.50
   0  21   1  177.08   20.10
   0  21  -1  130.59   18.70
  -1 -21  -1  836.62   69.99
   1 -21   1  922.41   68.89
   1 -21   1  893.51   70.39
   1  21   1  877.21   71.79
  -1  21  -1  948.51   71.49
   1  21   1  837.62   70.79
  -2 -21  -1   -5.00    8.20
  -2 -21  -1    0.50    5.30
   2 -21   1   -3.50    4.80
   2 -21   1    7.20    7.20
  -2  21  -1    5.90    7.00
  -2  21  -1   11.10   10.10
   2  21   1   -7.10    7.00
   2  21   1   -5.20    6.30
  -2  21  -1    3.40    8.20
  -3 -21  -1   43.10   10.70
  -3 -21  -1   26.00   12.40
   3 -21   1   39.20    8.70
   3 -21   1   48.60    9.90
   3  21   1   32.10   11.50
   3  21   1   36.70   10.60
  -3  21  -1   60.19   14.60
  -3  21  -1   45.00   14.90
  -3  21  -1   56.69   12.90
   4 -21   1    4.70    6.10
  -4 -21  -1   17.60    8.70
   4 -21   1   15.50    7.00
  -4 -21  -1   -6.60    9.40
  -4  21  -1   18.10   11.60
  -4  21  -1   22.80    8.70
   4  21   1   13.10    7.10
  -4  21  -1   16.30   10.30
  -5 -21  -1   69.79   15.60
  -5 -21  -1   61.69   13.20
   5 -21   1   77.59   12.30
  -5 -21  -1   76.59   16.60
  -5  21  -1   70.09   17.10
   5  21   1   72.59   14.50
  -5  21  -1   65.49   14.20
  -5  21  -1   71.49   17.80
  -6 -21  -1  106.49   16.40
  -6 -21  -1   62.29   17.70
  -6 -21  -1  101.29   17.40
   6 -21   1  117.89   15.10
   6  21   1  125.19   16.60
  -6  21  -1  103.19   21.10
  -6  21  -1  112.99   21.70
  -7 -21  -1   -0.50    8.70
   7 -21   1   -1.70    6.30
  -7 -21  -1   15.30    7.90
  -7  21  -1   10.10   14.10
  -7  21  -1    4.70   10.60
  -7  21  -1    8.80    6.50
   7  21   1    6.10    6.60
  -7 -22   1   11.40    8.60
  -7 -22   1    1.00    7.80
   7 -22  -1   -8.00    4.70
   7  22  -1    2.70    8.80
  -7  22   1  -11.50   10.50
  -7  22   1    2.20    6.50
  -7  22   1   24.00   14.40
  -6 -22   1    2.00    9.60
  -6 -22   1    9.80    8.80
   6 -22  -1   -0.70    6.20
  -6  22   1   49.70   16.00
  -6  22   1   -7.90    8.40
   6  22  -1   21.20   10.30
  -5 -22   1   10.00    8.20
   5 -22  -1   16.70    7.80
  -5 -22   1   41.50   11.70
  -5  22   1   34.60   15.70
   5  22  -1   42.70   12.20
  -5  22   1   -9.90    8.80
  -4 -22   1   71.89   15.00
   4 -22  -1   87.09   13.00
  -4 -22   1   61.39   14.00
  -4  22   1   88.89   16.10
  -4  22   1   78.49   18.70
  -4  22   1   75.99   15.60
   4  22  -1   57.39   13.90
   3 -22  -1   10.30    6.70
  -3 -22   1   14.40    8.60
  -3 -22   1    3.00    6.50
   3  22  -1    8.20    8.50
   3  22  -1   -4.70    5.90
  -3  22   1   10.50   10.80
  -3  22   1    7.90    8.90
  -3  22   1    2.60    7.20
   2 -22  -1   66.59   11.10
  -2 -22   1   51.69   12.40
   2  22  -1   57.99   13.70
  -2  22   1   58.19   13.70
   2  22  -1   43.00   12.20
  -2  22   1   45.30   15.70
  -2  22   1   49.20   12.70
  -1 -22   1   18.50    8.60
   1 -22  -1   31.10    8.90
  -1 -22   1   24.20    7.00
   1  22  -1   38.20   10.60
  -1  22   1   40.90   11.60
  -1  22   1   27.80   12.50
   1  22  -1   28.90   10.60
  -1  22   1   22.60    9.40
   0 -22  -1   32.10    9.00
   0 -22   1   21.20    8.40
   0 -22   1   14.80    5.90
   0  22   1   15.70    8.90
   0  22   1    4.70   10.20
   0  22  -1   38.30   11.10
   0  22  -1   11.80    8.60
   0  22   1    6.80    7.50
   1 -22   1  169.08   18.30
   1 -22   1  151.18   16.40
  -1 -22  -1  152.38   18.00
  -1  22  -1  157.18   18.70
   1  22   1  155.48   20.10
   1  22   1  159.58   19.20
  -2 -22  -1  152.08   18.10
   2 -22   1  164.18   17.60
   2 -22   1  124.09   15.20
   2  22   1  110.59   18.00
   2  22   1  130.99   17.40
  -2  22  -1  143.59   21.20
  -2  22  -1  176.78   21.40
  -2  22  -1  166.48   19.10
   3 -22   1   10.10    6.50
   3 -22   1   15.30    7.40
  -3 -22  -1   15.50    8.50
   3  22   1   15.70    9.20
  -3  22  -1   15.60   11.10
  -3  22  -1   23.10   11.00
  -3  22  -1   22.30    9.20
   3  22   1   14.30    8.50
   4 -22   1   19.80    8.40
  -4 -22  -1   15.20    8.40
  -4 -22  -1   19.70    9.20
  -4  22  -1   24.00   12.60
   4  22   1   14.60    8.80
  -4  22  -1   23.80   10.30
  -4  22  -1   22.20   12.70
  -5 -22  -1  156.78   21.40
   5 -22   1  206.68   20.70
  -5 -22  -1  179.48   23.60
  -5  22  -1  235.88   23.30
  -5  22  -1  172.28   25.00
  -5  22  -1  214.18   28.00
   5  22   1  191.28   22.30
   6 -22   1   -0.80    5.80
  -6 -22  -1    7.10    8.70
  -6 -22  -1   10.10    8.20
  -6  22  -1   -3.50   10.00
  -6  22  -1    3.50    9.30
  -6  22  -1    4.90   11.10
   6  22   1    1.70    7.70
  -7 -22  -1    4.30    9.30
  -7 -22  -1   32.70   11.10
   7 -22   1   19.60    9.20
  -7  22  -1   11.50   11.70
   7  22   1   14.60    7.90
  -7  22  -1    8.10    5.90
  -7  22  -1    6.50   13.00
   6 -23  -1  152.38   17.70
  -6 -23   1  130.09   20.60
  -6 -23   1  132.89   20.30
  -6  23   1  171.28   25.80
   6  23  -1  131.89   20.50
  -6  23   1  154.98   25.00
  -5 -23   1   -2.10    7.50
   5 -23  -1   -0.70    6.20
  -5 -23   1    4.70    8.00
  -5  23   1  -10.20    9.20
   5  23  -1    7.30    8.40
  -5  23   1   -0.80    8.30
  -5  23   1    5.50   12.90
  -4 -23   1   34.50   10.80
  -4 -23   1   20.10   10.40
   4 -23  -1   38.10   10.00
  -4  23   1   54.99   14.00
  -4  23   1   44.00   16.20
  -4  23   1   57.49   14.50
   4  23  -1   53.99   12.70
  -3 -23   1  137.09   20.60
   3 -23  -1  186.68   19.30
  -3 -23   1  185.58   21.20
  -3  23   1  168.58   20.40
   3  23  -1  166.18   21.80
  -3  23   1  210.28   23.90
   3  23  -1  147.09   21.30
  -3  23   1  171.58   24.40
   2 -23  -1  800.52   62.89
  -2 -23   1  703.83   63.89
   2  23  -1  787.62   64.89
  -2  23   1  875.71   65.59
  -2  23   1  743.33   68.39
  -2  23   1  785.72   63.89
   2  23  -1  716.23   65.19
  -1 -23   1  362.36   38.50
   1 -23  -1  483.95   38.80
   1  23  -1  454.65   40.70
  -1  23   1  442.86   40.00
  -1  23   1  443.46   39.50
   1  23  -1  384.96   38.80
  -1  23   1  479.35   45.10
   0 -23   1  201.08   22.30
   0 -23  -1  184.58   21.20
   0  23  -1  210.38   23.80
   0  23  -1  197.68   23.10
   0  23   1  218.68   24.50
   0  23   1  229.98   23.00
   1 -23   1  172.28   20.10
  -1 -23  -1  182.28   20.50
  -1  23  -1  194.28   23.10
   1  23   1  178.88   22.90
  -1  23  -1  196.68   22.00
   1  23   1  200.38   21.40
   2 -23   1  114.49   15.10
   2 -23   1   80.29   14.40
  -2 -23  -1  101.49   14.60
  -2  23  -1  132.49   17.80
   2  23   1   93.59   15.50
   2  23   1  115.79   16.70
  -2  23  -1   98.99   15.30
   3 -23   1   13.90    8.20
  -3 -23  -1    1.60    6.50
   3  23   1    0.20    6.30
  -3  23  -1    3.40    7.80
   3  23   1    3.60    8.00
  -3  23  -1    7.80    9.30
  -3  23  -1    1.40    9.90
  -4 -23  -1    3.60    7.10
   4 -23   1   10.90    7.40
  -4 -23  -1   14.50    8.60
   4  23   1    7.30    8.60
  -4  23  -1   22.30   13.50
  -4  23  -1    1.90   10.60
  -4  23  -1   22.00   10.80
   5 -23   1   34.00   10.20
  -5 -23  -1   22.40    9.10
  -5 -23  -1   26.40   11.40
  -5  23  -1   46.60   12.50
   5  23   1   43.60   12.30
  -5  23  -1   37.00   15.00
  -5  23  -1   44.90   15.70
   6 -23   1   -1.00    6.50
  -6 -23  -1   -1.60    7.80
  -6 -23  -1   -2.90    6.90
  -6  23  -1  -14.10    7.70
  -6  23  -1    0.30   11.10
  -6  23  -1   -2.40    9.90
   6  23   1    9.60    7.90
   6 -24  -1   51.09   11.60
  -6 -24   1   38.20   12.10
  -6 -24   1   36.10   11.90
  -6  24   1   39.40   16.80
   6  24  -1   23.90   12.30
  -6  24   1   41.00   16.50
  -6  24   1   33.70   12.90
  -5 -24   1   16.10    9.70
   5 -24  -1   35.90   10.80
  -5 -24   1   31.40   11.70
  -5  24   1   16.40   12.40
  -5  24   1   26.70   13.70
   5  24  -1   12.20   10.10
  -5  24   1   12.00   10.50
  -4 -24   1   48.20   13.00
  -4 -24   1   65.19   13.90
   4 -24  -1   66.89   12.80
  -4  24   1   46.00   16.70
  -4  24   1   55.39   14.70
  -4  24   1   77.39   15.80
  -3 -24   1   18.60    8.90
  -3 -24   1    3.20    7.30
   3 -24  -1   13.90    8.30
  -3  24   1    9.80   12.50
   3  24  -1   14.50    8.50
  -3  24   1   11.70   10.20
  -3  24   1    2.20    8.30
   3  24  -1   13.60    8.60
   2 -24  -1    8.50    7.40
  -2 -24   1    9.10    7.90
  -2  24   1    1.40    9.10
   2  24  -1    1.00    7.20
  -2  24   1    4.60   12.20
  -2  24   1   22.90   10.80
   2  24  -1    8.50    8.90
   1 -24  -1  175.18   21.60
  -1 -24   1  173.28   22.60
   1  24  -1  213.78   24.80
  -1  24   1  219.78   23.60
  -1  24   1  202.78   27.00
   1  24  -1  249.18   25.30
  -1  24   1  254.67   26.10
   0 -24   1   -1.30    7.40
   0 -24  -1    2.10    6.50
   0  24   1  -10.70    7.40
   0  24  -1    1.50    8.30
   0  24  -1   10.50    9.00
   0  24   1   11.10    9.10
  -1 -24  -1   10.40    8.10
   1 -24   1   32.70    9.60
   1  24   1   23.60   10.00
  -1  24  -1   28.20   10.60
  -1  24  -1   47.70   12.50
   1  24   1   37.50   11.60
  -2 -24  -1   -1.20    5.80
   2 -24   1    3.70    7.00
  -2  24  -1   -5.50    8.30
   2  24   1    5.30    7.90
   2  24   1    0.80    8.00
  -2  24  -1   -1.70    8.10
  -3 -24  -1   13.70    8.00
   3 -24   1    3.00    6.50
  -3  24  -1   -5.50    7.90
   3  24   1    4.40    6.00
  -3  24  -1   -0.20   10.20
  -3  24  -1   11.00   11.80
   3  24   1   -3.40    6.90
  -4 -24  -1   22.20   10.00
   4 -24   1   20.90    8.60
  -4 -24  -1    9.30    8.40
  -4  24  -1   20.20   11.50
  -4  24  -1   18.00   10.40
   4  24   1   23.90    9.70
  -4  24  -1   41.60   14.10
  -5 -24  -1   16.20    8.80
   5 -24   1   16.50    8.50
  -5  24  -1   -6.30   10.70
  -5  24  -1    3.20    9.40
  -5  24  -1   11.60   11.70
   5  24   1   21.80   10.70
  -6 -24  -1    1.40    8.20
   6 -24   1    1.10    6.90
  -6 -24  -1    3.70    7.90
  -6  24  -1   -3.70   11.10
   6  24   1   12.80    8.50
  -6  24  -1   -1.40    8.50
  -6  24  -1  -11.30    8.80
   5 -25  -1   43.70   12.10
  -5 -25   1    4.00    8.80
  -5 -25   1   34.20   11.60
  -5  25   1   25.30   11.40
  -5  25   1   20.30   13.30
   5  25  -1   25.30   12.10
  -5  25   1   44.20   15.60
  -4 -25   1   12.10    9.50
  -4 -25   1   17.50    8.90
   4 -25  -1    5.20    7.40
  -4  25   1   10.90   11.10
   4  25  -1   11.10   11.70
  -4  25   1   -0.30    8.80
  -4  25   1   -0.10   11.80
   3 -25  -1   67.99   13.30
  -3 -25   1   37.50   11.20
  -3 -25   1   31.60   11.10
   3  25  -1   80.29   16.60
   3  25  -1   40.80   13.40
  -3  25   1   74.29   15.80
  -3  25   1   54.19   18.10
  -3  25   1   48.20   13.30
  -2 -25   1   12.00    9.80
   2 -25  -1    7.20    7.10
   2  25  -1   -2.60    8.30
  -2  25   1    9.20    8.40
  -2  25   1   -7.90    7.40
   2  25  -1   10.90    9.50
  -2  25   1   10.00   11.60
  -1 -25   1   56.09   13.40
   1 -25  -1   58.89   12.60
  -1  25   1   71.49   15.00
  -1  25   1   73.29   19.10
   1  25  -1   51.29   14.00
  -1  25   1   70.39   15.80
   1  25  -1   90.79   16.10
   0 -25   1   34.90   11.10
   0 -25  -1   47.80   11.20
   0  25  -1   20.20   10.90
   0  25   1   31.90   12.50
   0  25  -1   32.20   10.60
   0  25   1   36.00   11.90
  -1 -25  -1   16.90    9.00
   1 -25   1   14.90    8.70
  -1  25  -1   22.00    9.80
   1  25   1   25.10    9.90
   1  25   1   34.80   10.60
  -1  25  -1   14.70    9.50
   2 -25   1   29.90    9.60
  -2 -25  -1   13.80    9.50
  -2  25  -1   10.30    9.70
  -2  25  -1   18.30   10.10
   2  25   1   12.90    8.60
   2  25   1    5.10    8.70
   3 -25   1  185.78   21.20
  -3 -25  -1  177.78   21.60
  -3  25  -1  206.88   23.00
  -3  25  -1  230.28   28.00
  -3  25  -1  202.28   24.70
   3  25   1  149.39   22.80
  -4 -25  -1   30.80   10.90
  -4 -25  -1   32.80   10.80
   4 -25   1   15.60    8.60
  -4  25  -1   20.40   10.00
   4  25   1   25.50   11.50
  -4  25  -1   13.20   11.00
  -4  25  -1   22.30   13.50
  -5 -25  -1    2.80    7.00
  -5 -25  -1    4.80    8.40
   5 -25   1    1.90    6.70
  -5  25  -1    9.80   11.60
  -5  25  -1   -3.90    8.20
  -5  25  -1   -2.90    9.50
   5  25   1   -3.20    7.80
  -4 -26   1  107.69   18.20
  -4 -26   1  137.99   19.50
   4 -26  -1  113.89   16.40
   4  26  -1   99.79   20.20
  -4  26   1  105.49   24.60
  -4  26   1  126.09   18.30
  -4  26   1  135.49   21.90
  -3 -26   1   52.89   13.60
   3 -26  -1   65.19   13.70
  -3 -26   1   44.10   12.60
  -3  26   1   47.80   13.60
   3  26  -1   26.00   10.40
  -3  26   1   55.19   18.00
   3  26  -1   41.60   13.50
   2 -26  -1   91.19   14.70
  -2 -26   1   71.69   16.50
  -2  26   1  134.99   19.40
  -2  26   1  147.29   22.80
  -2  26   1  116.69   18.10
   2  26  -1   86.99   16.60
   2  26  -1   86.89   18.40
  -1 -26   1   14.60   10.20
   1 -26  -1   12.30    8.90
   1  26  -1   19.00   11.20
   1  26  -1   16.80   10.50
  -1  26   1   20.20   12.60
  -1  26   1   10.10    9.00
  -1  26   1   26.30   10.60
   0 -26  -1   18.50    9.60
   0 -26   1   24.10   10.40
   0  26  -1   23.40   10.50
   0  26   1   13.20   10.40
   0  26   1   27.20   10.50
   0  26  -1   28.50   12.30
   1 -26   1   17.40    9.70
  -1 -26  -1   14.00    9.50
  -1  26  -1   17.10   11.20
   1  26   1   10.00    8.30
  -1  26  -1    7.60    8.70
   1  26   1   19.80    9.60
   2 -26   1   -5.80    6.80
  -2 -26  -1   -1.50    8.20
   2  26   1    3.00    7.80
  -2  26  -1   -0.20    9.10
   2  26   1    0.30    9.20
  -3 -26  -1    9.60    8.50
   3 -26   1   10.20    8.50
   3  26   1   20.20   10.00
  -3  26  -1   19.40   11.10
   3  26   1    6.60    8.20
  -3  26  -1   11.80   10.10
  -4 -26  -1    1.60    7.00
  -4 -26  -1   20.00   11.00
   4 -26   1    1.20    7.10
   4  26   1    1.30    8.60
  -4  26  -1    3.90   10.30
  -4  26  -1    9.90    9.50
  -4  26  -1   -2.50   10.50
  -3 -27   1   49.20   12.90
   3 -27  -1   45.20   11.70
  -3 -27   1   33.10   11.60
   3  27  -1   36.40   11.50
  -3  27   1   28.30   12.00
   3  27  -1   42.90   13.20
  -3  27   1   70.69   19.60
  -3  27   1   47.50   15.00
  -2 -27   1   15.60   10.50
   2 -27  -1   10.20    8.50
  -2  27   1    4.30   10.20
  -2  27   1   22.90   10.90
  -2  27   1    7.70   13.10
   2  27  -1   24.80   11.60
   2  27  -1   19.30    9.80
  -1 -27   1  190.08   23.00
   1 -27  -1  173.68   21.60
   1  27  -1  140.79   22.10
  -1  27   1  157.08   22.20
  -1  27   1  168.38   22.60
   1  27  -1  165.68   22.00
   0 -27   1   45.50   12.70
   0 -27  -1   46.50   13.20
   0  27   1   51.99   13.20
   0  27  -1   42.40   12.40
   0  27   1   40.60   13.40
   0  27  -1   33.40   13.50
  -1 -27  -1    4.20    8.20
   1 -27   1   -5.70    6.70
   1  27   1    6.60    7.70
   1  27   1   -6.50    7.50
  -1  27  -1    0.50    9.50
  -1  27  -1    1.90    9.10
  -2 -27  -1    4.00    8.50
   2 -27   1   29.30   11.20
  -2  27  -1   28.90   11.70
   2  27   1   14.60    8.60
  -2  27  -1   31.60   11.70
   2  27   1    6.80    9.70
  -3 -27  -1   49.90   13.10
   3 -27   1   52.89   13.20
   3  27   1   37.30   11.70
  -3  27  -1   88.49   18.50
   3  27   1   76.99   16.30
  -3  27  -1   54.59   14.20
   2 -28  -1   79.99   16.60
  -2 -28   1   45.80   14.20
   2  28  -1   74.19   17.00
  -2  28   1   57.79   15.80
  -2  28   1   67.49   16.10
  -2  28   1   79.89   20.80
   2  28  -1   54.49   15.20
  -1 -28   1   15.80    9.80
   1 -28  -1   14.50    9.40
  -1  28   1    7.50   11.10
   1  28  -1   13.90    9.10
  -1  28   1    9.30   10.10
   1  28  -1   11.90   10.20
   0 -28  -1   68.19   14.70
   0 -28   1   26.00   11.90
   0  28  -1   55.89   13.40
   0  28   1   37.60   12.20
   0  28   1   52.19   14.20
   0  28  -1   19.90   12.10
   1 -28   1  107.69   16.40
  -1 -28  -1  104.49   17.20
  -1  28  -1   99.69   19.50
  -1  28  -1  104.39   17.40
   1  28   1   66.99   16.10
  -2 -28  -1    9.80    8.70
   2 -28   1   14.10    9.40
   2  28   1   12.20    8.40
  -2  28  -1    5.00    9.20
  -2  28  -1   14.90   10.30
   2  28   1   12.20    9.80
 -11   0   2   39.20   14.60
  11   0  -2   63.59   10.60
 -11   0   2   58.89   18.50
 -11   0   2   54.39   15.90
  10   0  -2    3.80    6.50
 -10   0   2   11.40   10.20
 -10   0   2    3.00    9.90
 -10   0   2   -0.90    8.40
   9   0  -2  139.59   17.30
  -9   0   2  171.38   21.60
  -9   0   2  151.88   19.90
  -9   0   2  151.98   24.20
  -8   0   2  615.24   54.99
  -8   0   2  628.14   58.69
  -8   0   2  659.33   56.19
   8   0  -2  699.93   53.39
   7   0  -2  152.58   17.80
  -7   0   2  168.58   19.90
  -7   0   2  138.29   17.90
  -7   0   2  156.58   17.70
   7   0  -2  174.88   17.90
   7   0  -2  139.59   17.50
   6   0  -2  137.19   16.00
  -6   0   2  141.59   17.10
   6   0  -2  137.39   15.90
   6   0  -2  171.88   16.70
  -6   0   2  176.28   17.40
  -6   0   2  114.69   15.60
   5   0  -2   68.99   10.80
  -5   0   2   57.09    9.50
   5   0  -2   68.29    9.90
  -5   0   2   75.89   10.90
  -5   0   2   80.49   11.20
   5   0  -2   73.19   10.10
  -4   0   2 2754.22  197.88
   4   0  -2 2418.76  197.78
   4   0  -2 2525.75  197.48
   4   0  -2 2958.80  198.08
  -4   0   2 2596.94  197.68
  -4   0   2 2803.52  198.78
   3   0  -2  250.47   23.30
   3   0  -2  259.97   22.80
  -3   0   2  290.47   23.50
  -3   0   2  266.27   23.70
  -3   0   2  302.27   23.30
   3   0  -2  283.77   23.40
  -2   0   2  412.66   34.60
   2   0  -2  451.45   35.00
   2   0  -2  414.96   34.10
  -2   0   2  458.55   35.30
  -2   0   2  450.55   34.30
   2   0  -2  476.25   35.00
   0   0   2 1928.41  140.29
   0   0  -2 1905.51  140.19
   1   0   2  306.87   22.50
  -1   0  -2  306.37   22.30
  -1   0  -2  291.87   23.40
  -2   0  -2  180.88   13.60
  -2   0  -2  132.89   13.80
   3   0   2 1832.92  130.09
  -3   0  -2 1871.41  128.09
  -3   0  -2 1858.71  127.59
  -3   0  -2 1586.94  130.79
  -3   0  -2 1752.62  129.99
   3   0   2 1615.84  127.99
   4   0   2 2306.37  155.18
   4   0   2 1902.31  152.68
  -4   0  -2 2012.80  156.48
  -4   0  -2 2215.68  152.88
  -4   0  -2 2049.89  152.48
  -4   0  -2 2041.10  154.88
  -5   0  -2 2003.30  159.38
  -5   0  -2 2155.68  161.88
  -5   0  -2 2388.46  159.88
   5   0   2 1963.60  159.38
   5   0   2 2338.47  162.28
  -5   0  -2 2195.88  164.28
  -6   0  -2 2149.39  165.68
   6   0   2 2091.09  165.28
  -6   0  -2 2199.18  168.18
   6   0   2 2558.64  168.98
  -6   0  -2 2251.37  171.08
  -7   0  -2  291.07   30.90
  -7   0  -2  249.48   26.20
   7   0   2  234.28   23.10
  -7   0  -2  317.47   24.60
  -7   0  -2  246.88   23.90
   7   0   2  318.27   27.60
  -8   0  -2    3.40    7.30
  -8   0  -2    4.20    9.10
  -8   0  -2    6.10    5.10
  -8   0  -2   -4.20    4.50
   8   0   2    7.40    4.70
  -9   0  -2   15.50    7.20
  -9   0  -2    9.50    8.40
  -9   0  -2   29.30    8.10
  -9   0  -2   12.80   11.70
 -10   0  -2  -13.70   10.20
 -10   0  -2    4.50    7.90
 -10   0  -2    5.60    7.40
 -11   0  -2   56.19   17.70
 -11   0  -2   23.50   11.80
 -11   0  -2   27.50    9.50
  11  -1  -2   64.99   11.10
 -11  -1   2   59.59   18.70
 -11  -1   2   48.30   14.70
 -11  -1   2   72.99   17.00
  11   1  -2   78.19   11.40
 -11   1   2   81.99   20.60
 -11   1   2   50.29   15.70
 -11   1   2   50.99   14.30
  10  -1  -2  110.29   14.00
 -10  -1   2   83.39   17.90
 -10  -1   2  106.19   22.70
 -10  -1   2  111.39   18.80
 -10   1   2   86.49   21.50
 -10   1   2  109.59   20.30
  10   1  -2  100.79   14.00
 -10   1   2  114.19   18.30
  -9  -1   2  110.69   21.70
   9  -1  -2   85.39   13.30
  -9  -1   2   82.69   16.40
  -9  -1   2   81.69   16.70
  -9   1   2  109.99   17.60
  -9   1   2   99.49   15.70
  -9   1   2   80.69   19.00
   9   1  -2   82.99   13.30
  -8  -1   2    1.80    6.70
   8  -1  -2   17.60    6.80
  -8  -1   2   11.50    7.90
  -8   1   2    2.50    6.90
  -8   1   2    5.40    7.90
  -8   1   2   -1.40    8.80
   8   1  -2    2.30    6.20
   7  -1  -2   77.59   13.70
  -7  -1   2   60.99   12.90
   7  -1  -2   83.39   12.50
   7  -1  -2   77.19   12.10
  -7  -1   2   72.29   12.80
  -7  -1   2   85.69   14.40
  -7   1   2   77.89   16.10
  -7   1   2   80.99   14.90
   7   1  -2   70.09   13.40
  -7   1   2   76.29   12.40
   7   1  -2   72.29   12.10
  -7   1   2  109.99   14.80
   7   1  -2   68.79   12.20
   6  -1  -2  477.85   38.40
  -6  -1   2  481.95   39.30
  -6  -1   2  446.76   38.70
   6  -1  -2  428.46   38.70
  -6  -1   2  482.55   40.00
   6  -1  -2  436.16   38.70
   6   1  -2  479.35   38.50
  -6   1   2  467.75   39.10
   6   1  -2  444.06   38.80
   6   1  -2  415.36   38.50
  -6   1   2  513.25   40.60
  -6   1   2  412.06   38.20
   5  -1  -2  766.62   63.89
   5  -1  -2  715.03   63.29
  -5  -1   2  840.92   63.99
  -5  -1   2  836.02   64.79
  -5  -1   2  775.72   63.49
   5  -1  -2  839.72   63.59
   5   1  -2  827.12   63.59
   5   1  -2  818.22   63.99
  -5   1   2  780.42   63.59
   5   1  -2  822.12   64.19
  -5   1   2  851.21   64.79
  -5   1   2  894.51   64.19
   4  -1  -2    4.10    4.10
  -4  -1   2   10.30    5.00
   4  -1  -2    9.40    4.70
   4  -1  -2    8.20    4.30
  -4  -1   2    2.70    3.90
  -4  -1   2    7.30    4.40
  -4   1   2   -1.20    3.90
  -4   1   2    4.60    4.10
   4   1  -2   11.70    5.00
   4   1  -2   14.50    5.20
   4   1  -2   21.90    5.70
  -4   1   2    5.60    4.10
   3  -1  -2  278.87   23.00
  -3  -1   2  264.47   22.60
  -3  -1   2  281.27   23.00
   3  -1  -2  255.27   22.40
   3  -1  -2  270.87   23.20
  -3  -1   2  290.47   23.70
  -3   1   2  272.77   22.60
   3   1  -2  306.47   23.30
  -3   1   2  273.27   23.50
   3   1  -2  263.07   22.60
  -3   1   2  235.38   22.60
   3   1  -2  258.67   23.10
  -2  -1   2  513.05   39.50
   2  -1  -2  535.05   39.20
  -2  -1   2  490.65   38.90
  -2  -1   2  495.35   38.50
   2  -1  -2  494.05   39.20
   2  -1  -2  491.55   38.50
  -2   1   2  536.15   39.60
   2   1  -2  490.95   38.50
   2   1  -2  473.65   38.90
  -2   1   2  523.65   38.60
  -2   1   2  464.95   38.80
   2   1  -2  523.05   39.40
  -1  -1  -2   43.20    4.20
  -1   1  -2   42.90    5.60
   1   1   2   49.20    4.30
  -1   1  -2   53.39    4.10
  -2  -1  -2 3039.90  203.58
   2  -1   2 2664.03  201.68
  -2   1  -2 2636.64  203.88
  -2   1  -2 2778.22  202.98
   3  -1   2    8.30    2.20
   3  -1   2   14.30    4.00
  -3  -1  -2    7.50    2.10
  -3  -1  -2    5.00    1.50
  -3  -1  -2    8.50    3.80
  -3   1  -2    9.90    1.70
  -3   1  -2    7.90    4.60
  -3   1  -2    9.90    3.60
   3   1   2   12.10    2.10
  -3   1  -2   14.00    2.50
   4  -1   2 2300.07  161.28
   4  -1   2 1959.90  159.08
  -4  -1  -2 2124.99  161.28
  -4  -1  -2 2208.48  158.98
  -4  -1  -2 2241.68  159.18
   4   1   2 2095.69  158.88
  -4   1  -2 2048.00  162.58
  -4   1  -2 2136.29  161.08
  -4   1  -2 2248.48  158.88
   4   1   2 2380.86  161.58
  -5  -1  -2  380.36   30.20
   5  -1   2  367.26   30.20
  -5  -1  -2  384.36   32.60
   5  -1   2  402.06   32.40
  -5  -1  -2  394.26   30.30
  -5   1  -2  410.56   34.90
  -5   1  -2  382.56   32.30
   5   1   2  351.56   29.80
  -5   1  -2  382.76   30.10
  -6  -1  -2  181.98   15.40
  -6  -1  -2  155.48   14.90
   6  -1   2  129.89   14.20
  -6  -1  -2  167.48   17.40
   6  -1   2  136.49   16.90
  -6  -1  -2  129.99   19.90
  -6   1  -2  171.68   20.80
  -6   1  -2  159.28   17.70
  -6   1  -2  165.88   15.20
   6   1   2  180.98   18.10
   6   1   2  135.39   14.10
  -6   1  -2  147.79   14.90
  -7  -1  -2  404.86   37.80
   7  -1   2  535.15   41.40
  -7  -1  -2  444.66   40.60
  -7  -1  -2  529.45   38.50
   7  -1   2  432.96   37.50
  -7  -1  -2  453.75   44.40
  -7   1  -2  487.75   44.80
   7   1   2  559.24   41.90
  -7   1  -2  459.55   40.50
  -7   1  -2  431.26   38.00
   7   1   2  455.45   37.40
  -8  -1  -2  227.58   25.00
  -8  -1  -2  247.58   22.80
   8  -1   2  226.68   21.70
  -8  -1  -2  249.58   29.10
  -8  -1  -2  267.97   22.90
  -8   1  -2  220.38   25.00
  -8   1  -2  209.88   22.10
   8   1   2  232.28   21.50
  -8   1  -2  240.28   28.30
  -8   1  -2  278.27   23.20
  -9  -1  -2  149.88   18.30
  -9  -1  -2  213.18   19.60
  -9  -1  -2  169.68   22.10
  -9  -1  -2  170.78   25.50
  -9   1  -2  213.18   19.80
  -9   1  -2  182.68   22.20
  -9   1  -2  140.89   18.00
  -9   1  -2  159.98   25.00
 -10  -1  -2  151.18   18.00
 -10  -1  -2  130.79   19.90
 -10  -1  -2  148.29   26.60
 -10   1  -2  162.68   18.50
 -10   1  -2  159.18   25.00
 -10   1  -2  162.58   21.50
 -11  -1  -2    6.90    7.40
 -11  -1  -2    9.20   10.40
 -11  -1  -2   23.80   13.00
 -11   1  -2   14.60   10.90
 -11   1  -2   13.00    8.50
 -11   1  -2   -1.30    8.50
 -11  -2   2   58.29   15.50
 -11  -2   2   38.30   16.40
  11  -2  -2   62.39   10.60
 -11  -2   2   43.50   14.30
 -11   2   2   30.30   12.50
 -11   2   2   34.10   12.90
 -11   2   2   29.10   13.90
  11   2  -2   44.60    9.80
 -10  -2   2   31.10   13.30
  10  -2  -2   33.30    9.20
 -10  -2   2   42.20   12.80
 -10  -2   2   37.80   16.00
 -10   2   2   20.50   10.10
  10   2  -2   26.70    8.40
 -10   2   2   30.30   14.10
   9  -2  -2   -3.40    6.30
  -9  -2   2   -3.50    7.60
  -9  -2   2   -5.30    6.80
  -9   2   2   -3.80   10.20
  -9   2   2   -0.10    6.80
  -9   2   2    0.60    7.70
   9   2  -2    5.30    7.10
  -8  -2   2  193.48   23.60
   8  -2  -2  208.78   20.70
  -8  -2   2  199.98   23.10
  -8   2   2  206.38   22.70
  -8   2   2  223.38   24.20
   8   2  -2  193.78   20.80
  -8   2   2  221.78   27.40
  -7  -2   2 1130.69   90.99
   7  -2  -2 1031.80   90.29
   7  -2  -2 1051.69   90.39
  -7  -2   2 1234.98   92.29
   7  -2  -2 1307.37   90.09
  -7  -2   2 1177.58   90.79
  -7   2   2 1199.58   91.29
  -7   2   2 1231.38   92.29
   7   2  -2 1093.99   90.49
  -7   2   2 1093.29   90.29
  -7   2   2 1166.58   94.19
   7   2  -2 1235.98   90.09
   7   2  -2 1141.19   90.99
   6  -2  -2    3.40    5.20
   6  -2  -2   10.50    6.00
  -6  -2   2    0.90    5.10
  -6  -2   2   -1.90    5.40
  -6  -2   2   10.60    6.60
   6  -2  -2    2.20    5.80
   6   2  -2    5.20    5.90
  -6   2   2   -1.20    6.20
  -6   2   2    9.30    5.80
  -6   2   2    4.20    6.40
   6   2  -2   -5.20    5.40
  -6   2   2    9.70    5.70
   6   2  -2    7.10    5.70
  -5  -2   2  348.87   29.30
   5  -2  -2  306.47   28.10
  -5  -2   2  371.26   30.30
   5  -2  -2  308.37   28.60
   5  -2  -2  296.27   28.60
  -5  -2   2  337.37   28.90
   5   2  -2  334.27   28.80
   5   2  -2  310.27   28.50
  -5   2   2  306.17   30.40
   5   2  -2  313.67   28.90
  -5   2   2  334.37   28.70
  -5   2   2  354.26   29.00
  -5   2   2  341.77   29.90
   4  -2  -2  348.17   26.80
  -4  -2   2  329.67   26.60
   4  -2  -2  289.17   26.50
   4  -2  -2  265.67   25.80
  -4  -2   2  304.87   27.10
  -4  -2   2  313.87   26.60
  -4   2   2  324.67   26.40
  -4   2   2  299.67   26.30
   4   2  -2  316.17   26.40
  -4   2   2  324.67   27.30
   4   2  -2  314.27   26.60
   4   2  -2  296.17   26.60
  -4   2   2  290.87   27.20
  -3  -2   2 3605.94  260.07
   3  -2  -2 3292.27  259.47
   3  -2  -2 3802.42  260.27
  -3  -2   2 3580.44  259.77
   3  -2  -2 3302.17  260.17
  -3  -2   2 3693.03  260.77
   3   2  -2 3656.43  260.27
  -3   2   2 3347.17  259.87
   3   2  -2 3465.65  259.77
  -3   2   2 3568.64  260.57
  -3   2   2 3750.82  260.87
   3   2  -2 3470.95  260.27
   2  -2  -2  379.06   28.60
   2  -2  -2  333.27   28.50
  -2  -2   2  333.57   28.10
  -2  -2   2  377.26   28.00
   2  -2  -2  324.57   27.70
  -2  -2   2  362.46   28.90
  -2   2   2  355.96   27.80
  -2   2   2  382.86   29.00
   2   2  -2  341.37   28.60
   2   2  -2  390.86   28.10
  -2   2   2  339.97   28.30
  -2   2   2  349.57   28.20
   2   2  -2  347.57   28.40
   0  -2   2  778.72   57.19
   0  -2  -2  704.33   57.19
   0  -2  -2  726.63   57.29
   0  -2   2  839.62   56.89
   0  -2   2  726.83   57.29
   0  -2  -2  828.52   56.29
   0   2  -2  774.12   56.99
   0   2   2  816.22   57.49
   0   2  -2  823.42   57.29
   0   2   2  735.93   57.09
   0   2  -2  734.03   56.29
   2  -2   2   55.79    7.50
  -2  -2  -2   57.79    5.10
   2  -2   2   64.29    5.60
   2  -2   2   58.89    6.20
  -2  -2  -2   60.29    5.30
   2  -2   2   49.99    5.40
  -2   2  -2   63.89    7.70
   2   2   2   68.59    4.90
  -2   2  -2   64.19    5.60
  -2   2  -2   57.29    6.10
  -4  -2  -2 6497.55  465.45
   4  -2   2 6039.40  465.65
  -4  -2  -2 6812.32  468.05
   4  -2   2 5668.23  466.85
  -4   2  -2 6730.63  469.45
  -4   2  -2 6540.15  467.35
   4   2   2 6537.25  465.25
  -5  -2  -2  202.38   17.50
  -5  -2  -2  199.88   17.60
  -5  -2  -2  209.68   19.90
   5  -2   2  228.28   19.80
   5  -2   2  190.18   17.40
  -5   2  -2  207.28   19.70
   5   2   2  185.88   16.80
  -5   2  -2  230.88   22.10
  -5   2  -2  204.08   17.40
  -6  -2  -2  547.35   43.50
  -6  -2  -2  594.24   43.60
   6  -2   2  491.15   42.90
  -6  -2  -2  564.34   46.20
   6  -2   2  535.95   45.20
   6   2   2  553.64   42.70
  -6   2  -2  543.45   45.50
  -6   2  -2  577.04   43.40
  -6   2  -2  536.25   48.10
  -7  -2  -2  247.58   22.30
  -7  -2  -2  215.28   22.00
  -7  -2  -2  281.07   25.90
   7  -2   2  274.87   25.20
   7  -2   2  217.78   21.50
  -7   2  -2  202.38   21.60
  -7   2  -2  266.87   25.00
  -7   2  -2  228.58   27.20
   7   2   2  306.17   25.80
   7   2   2  251.57   21.40
  -8  -2  -2    4.70    4.90
  -8  -2  -2    6.50    8.20
  -8  -2  -2   -4.00    7.40
   8  -2   2   12.50    5.40
  -8  -2  -2   -1.00    5.10
  -8   2  -2    5.80    8.10
  -8   2  -2    2.80    5.90
  -8   2  -2    6.10    6.10
   8   2   2    9.90    4.60
  -8   2  -2    3.30    4.80
  -9  -2  -2   67.69   18.40
  -9  -2  -2   68.99   15.60
  -9  -2  -2   47.30   10.50
  -9  -2  -2   74.19   11.20
  -9   2  -2   59.79   10.50
  -9   2  -2   38.60   12.20
  -9   2  -2   58.59   17.70
  -9   2  -2   82.49   12.40
 -10  -2  -2  189.28   28.80
 -10  -2  -2  199.58   20.00
 -10  -2  -2  139.09   21.60
 -10   2  -2  165.98   22.70
 -10   2  -2  198.08   20.20
 -10   2  -2  140.89   25.20
 -11  -2  -2  134.89   16.80
 -11  -2  -2  114.59   20.40
 -11  -2  -2  158.08   24.70
 -11   2  -2  115.99   25.70
 -11   2  -2  116.59   19.90
 -11   2  -2  115.89   17.20
 -11  -3   2   27.20   16.10
  11  -3  -2   36.30    8.80
 -11  -3   2   19.50   11.50
 -11  -3   2   29.50   13.30
 -11   3   2   15.70   11.10
  11   3  -2   23.60    8.30
 -11   3   2   19.40   13.70
 -11   3   2   15.30   11.60
  10  -3  -2    0.10    6.00
 -10  -3   2    3.10    7.40
 -10  -3   2   -6.00    9.30
  10   3  -2    2.30    6.30
 -10   3   2   -3.90    8.10
 -10   3   2    1.40    7.50
 -10   3   2   10.10   10.00
  -9  -3   2  794.32   70.49
  -9  -3   2  789.72   70.99
   9  -3  -2  926.51   67.59
   9   3  -2  855.91   67.69
  -9   3   2  876.71   71.69
  -9   3   2  863.01   74.89
  -9   3   2  832.42   70.49
  -8  -3   2  315.37   35.30
   8  -3  -2  393.46   33.70
  -8  -3   2  383.66   36.40
  -8   3   2  395.16   36.00
   8   3  -2  409.06   34.20
  -8   3   2  368.96   39.20
  -8   3   2  426.76   37.50
  -7  -3   2   83.49   14.00
   7  -3  -2  119.29   13.90
   7  -3  -2   77.49   13.30
  -7  -3   2   94.99   15.20
  -7  -3   2   83.89   13.70
   7  -3  -2   93.29   14.00
  -7   3   2  105.49   14.20
   7   3  -2   93.29   13.90
   7   3  -2   97.79   14.60
  -7   3   2   99.09   14.40
  -7   3   2  113.09   16.40
  -7   3   2   87.59   16.00
   7   3  -2   70.09   14.00
   6  -3  -2  680.33   57.49
  -6  -3   2  669.93   57.29
  -6  -3   2  724.63   58.19
   6  -3  -2  741.23   56.99
   6  -3  -2  655.73   57.59
  -6  -3   2  690.53   58.39
  -6   3   2  837.22   59.69
   6   3  -2  716.53   57.79
   6   3  -2  761.32   58.29
  -6   3   2  709.93   59.99
  -6   3   2  694.43   57.69
  -6   3   2  716.03   57.69
   6   3  -2  729.83   57.29
   5  -3  -2 4098.69  287.67
  -5  -3   2 3929.11  288.17
   5  -3  -2 3703.53  287.67
  -5  -3   2 4130.39  288.27
   5  -3  -2 3633.14  288.07
  -5  -3   2 3843.02  288.77
  -5   3   2 4251.77  289.27
   5   3  -2 3741.73  287.97
  -5   3   2 3911.01  287.97
   5   3  -2 3491.75  287.27
  -5   3   2 4083.99  290.07
  -5   3   2 4000.50  287.97
   5   3  -2 3989.70  288.27
  -4  -3   2   17.90    5.60
  -4  -3   2   14.20    6.40
   4  -3  -2   24.00    6.40
   4  -3  -2   12.40    5.00
  -4  -3   2   19.70    6.00
   4  -3  -2   21.00    5.40
  -4   3   2   17.00    5.40
   4   3  -2   18.70    5.90
  -4   3   2   19.20    5.40
   4   3  -2   19.70    5.40
   4   3  -2   21.20    6.10
  -4   3   2    6.90    5.10
  -4   3   2   11.40    5.60
   3  -3  -2  613.64   44.90
  -3  -3   2  568.04   44.40
   3  -3  -2  564.24   45.10
  -3  -3   2  565.24   45.30
  -3  -3   2  588.44   44.80
  -3   3   2  534.55   44.50
   3   3  -2  556.34   44.70
  -3   3   2  576.04   45.30
   3   3  -2  572.04   44.50
  -3   3   2  586.74   44.40
  -3   3   2  566.14   45.10
   3   3  -2  549.85   44.90
  -2  -3   2  197.58   16.10
   2  -3  -2  190.58   16.20
  -2  -3   2  173.48   15.40
  -2  -3   2  188.88   16.50
   2  -3  -2  165.58   16.30
   2  -3  -2  166.38   15.40
  -2  -3   2  186.78   15.60
  -2   3   2  192.78   16.00
   2   3  -2  188.38   16.30
  -2   3   2  179.98   16.00
  -2   3   2  175.78   16.30
   2   3  -2  195.28   16.30
   2   3  -2  182.88   15.50
  -2   3   2  182.68   15.40
   0  -3  -2 1778.82  139.89
   0  -3  -2 2008.20  139.29
   0  -3  -2 1852.11  140.19
   0  -3   2 1856.71  140.09
   0  -3   2 1880.91  140.09
   0  -3   2 1773.92  138.79
   0   3  -2 2061.39  139.89
   0   3  -2 2063.99  138.89
   0   3  -2 1929.01  139.99
  -1  -3  -2  123.59   10.70
   1  -3   2  141.99   11.50
  -1  -3  -2  140.29   10.50
   1  -3   2  152.08   11.00
  -1  -3  -2  146.49   10.60
   1  -3   2  134.89   12.20
   1  -3   2  137.39   10.40
  -1   3  -2  120.09   10.30
   1   3   2  134.89   11.30
   1   3   2  127.29   10.20
   1   3   2  135.99   10.20
  -1   3  -2  125.89   11.90
  -2  -3  -2 1415.06   95.19
   2  -3   2 1227.08   95.29
  -2  -3  -2 1260.57   94.59
   2  -3   2 1140.09   96.79
   2  -3   2 1351.06   95.29
  -2  -3  -2 1290.87   94.69
  -2  -3  -2 1320.37   94.49
   2   3   2 1398.26   94.49
  -2   3  -2 1344.97   95.29
  -2   3  -2 1279.17   96.99
  -2   3  -2 1206.68   95.29
  -3  -3  -2   15.40    3.10
   3  -3   2   21.80    6.00
  -3  -3  -2   28.60    6.00
   3  -3   2   16.70    4.10
   3  -3   2   21.90    3.70
  -3  -3  -2   16.40    3.20
  -3  -3  -2   14.00    3.20
   3   3   2   18.80    2.70
  -3   3  -2   23.50    4.10
  -3   3  -2   16.80    2.90
  -3   3  -2   13.20    5.10
  -3   3  -2   17.10    4.20
   4  -3   2  312.27   26.20
   4  -3   2  297.17   24.80
  -4  -3  -2  256.57   26.30
  -4  -3  -2  307.77   24.80
  -4  -3  -2  314.17   24.70
  -4   3  -2  342.77   25.20
  -4   3  -2  331.87   24.50
  -4   3  -2  317.07   28.20
  -4   3  -2  307.97   26.20
   4   3   2  319.77   24.20
   5  -3   2 1360.16  110.99
  -5  -3  -2 1531.45  113.69
   5  -3   2 1525.45  112.89
  -5  -3  -2 1515.45  111.19
  -5  -3  -2 1583.94  111.29
  -5   3  -2 1402.06  112.49
  -5   3  -2 1560.44  110.89
  -5   3  -2 1435.86  114.99
   5   3   2 1531.95  110.49
  -6  -3  -2  820.72   62.89
  -6  -3  -2  815.12   60.19
  -6  -3  -2  797.32   60.19
   6  -3   2  676.43   59.59
   6  -3   2  832.02   62.19
   6   3   2  722.63   58.89
  -6   3  -2  779.32   61.89
  -6   3  -2  720.13   59.59
  -6   3  -2  765.02   64.79
  -6   3  -2  881.41   60.39
  -7  -3  -2  139.69   14.30
  -7  -3  -2  118.89   13.70
   7  -3   2  122.39   16.00
  -7  -3  -2  100.39   15.60
   7  -3   2  133.89   13.70
  -7   3  -2  110.79   15.70
  -7   3  -2  136.99   14.30
   7   3   2  127.69   12.70
  -7   3  -2   93.59   17.10
  -8  -3  -2  287.97   25.30
  -8  -3  -2  292.57   25.40
   8  -3   2  244.18   24.10
  -8   3  -2  249.48   24.60
  -8   3  -2  240.78   30.40
   8   3   2  315.87   24.10
  -8   3  -2  244.38   26.60
  -9  -3  -2  121.79   18.90
  -9  -3  -2  163.08   24.10
  -9  -3  -2  142.59   16.50
  -9  -3  -2  141.29   16.60
  -9   3  -2  121.89   16.00
  -9   3  -2  140.49   22.40
  -9   3  -2  155.28   19.60
 -10  -3  -2   -4.20    5.60
 -10  -3  -2   -8.30    9.40
 -10  -3  -2    1.20    8.60
 -10   3  -2   -4.30    6.50
 -10   3  -2    5.60    8.00
 -10   3  -2    5.30    9.90
 -11  -3  -2    2.60    9.50
 -11  -3  -2    9.70    7.40
 -11  -3  -2    2.00    9.90
 -11   3  -2   -1.50    7.70
 -11   3  -2   11.50   12.00
 -11   3  -2    7.90    9.90
 -11  -4   2    9.70   11.10
 -11  -4   2   -9.80    7.10
  11  -4  -2    7.80    7.20
 -11  -4   2    4.40    8.00
 -11   4   2    1.90    9.20
 -11   4   2   19.00   12.10
 -11   4   2    8.60   13.10
  11   4  -2   16.80    7.20
  10  -4  -2   15.60    7.70
 -10  -4   2   11.60   10.00
 -10  -4   2   13.30   10.30
 -10   4   2   21.60   11.70
 -10   4   2   23.80   14.00
 -10   4   2   10.70    9.50
  10   4  -2   16.80    7.80
  -9  -4   2  134.79   19.70
  -9  -4   2  100.59   17.50
   9  -4  -2  157.68   16.20
  -9   4   2  144.59   19.40
   9   4  -2  133.49   16.30
  -9   4   2  114.79   20.50
  -9   4   2  115.99   17.70
  -8  -4   2   53.89   13.10
  -8  -4   2   53.79   13.40
   8  -4  -2   48.20   10.50
   8   4  -2   63.99   11.90
  -8   4   2   53.39   12.60
  -8   4   2   43.40   14.30
  -8   4   2   42.20   10.60
   7  -4  -2  162.88   16.70
  -7  -4   2  168.78   18.80
   7  -4  -2  120.09   16.10
   7  -4  -2  110.89   16.10
  -7  -4   2  128.69   17.00
  -7  -4   2  144.99   18.00
   7   4  -2  127.19   17.40
  -7   4   2  130.99   20.00
  -7   4   2  148.79   17.30
  -7   4   2  132.09   17.30
  -7   4   2  153.88   18.50
   7   4  -2  120.79   15.90
   7   4  -2  151.78   16.90
  -6  -4   2   23.40    8.30
  -6  -4   2   31.00    9.00
   6  -4  -2   34.30    9.40
   6  -4  -2   25.00    7.90
  -6  -4   2   20.00    8.20
   6  -4  -2   34.50    8.90
   6   4  -2   37.90    9.50
  -6   4   2   36.50    8.80
   6   4  -2   26.90    8.40
  -6   4   2   25.90    9.20
  -6   4   2   32.60    8.60
   6   4  -2   29.40    8.80
  -6   4   2   30.60    9.80
  -5  -4   2 1025.60   77.89
   5  -4  -2  912.61   76.99
   5  -4  -2  920.21   77.69
  -5  -4   2 1064.29   77.89
  -5  -4   2  990.60   78.39
   5  -4  -2 1047.60   77.19
  -5   4   2 1037.60   79.49
   5   4  -2  998.20   77.49
   5   4  -2 1013.70   77.79
  -5   4   2  953.40   77.39
  -5   4   2 1075.09   78.69
  -5   4   2 1054.19   77.59
   5   4  -2  931.71   77.39
   4  -4  -2  214.68   21.00
   4  -4  -2  254.97   21.00
  -4  -4   2  248.18   20.90
  -4  -4   2  236.58   21.00
   4  -4  -2  198.38   20.20
  -4  -4   2  225.08   21.40
  -4   4   2  197.38   20.40
  -4   4   2  239.08   20.60
   4   4  -2  229.68   20.70
   4   4  -2  236.08   20.80
  -4   4   2  244.68   22.20
   4   4  -2  212.18   20.80
  -4   4   2  235.38   21.40
  -3  -4   2 2204.48  159.58
   3  -4  -2 2199.38  159.58
   3  -4  -2 1937.31  158.98
  -3  -4   2 2137.49  160.18
   3  -4  -2 2068.09  159.98
  -3  -4   2 2070.89  159.28
   3   4  -2 2279.37  159.58
  -3   4   2 2311.37  160.38
  -3   4   2 2040.70  159.48
   3   4  -2 2145.79  159.68
  -3   4   2 2223.48  159.18
   3   4  -2 2120.99  159.78
  -3   4   2 2294.67  160.48
  -2  -4   2 2022.10  144.79
  -2  -4   2 1813.42  144.29
   2  -4  -2 1943.51  144.49
   2  -4  -2 1903.01  145.39
  -2  -4   2 1870.01  145.19
   2  -4  -2 1898.41  144.79
   2  -4  -2 2012.40  144.99
  -2  -4   2 1876.71  144.29
   2   4  -2 1903.21  144.89
  -2   4   2 2050.09  145.59
   2   4  -2 1998.20  145.09
  -2   4   2 2122.49  145.09
  -2   4   2 1946.21  144.99
   2   4  -2 2015.00  144.49
  -2   4   2 2067.79  144.39
  -1  -4   2 1377.46   99.29
  -1  -4   2 1275.97   99.69
   1  -4  -2 1318.97   99.09
   1  -4  -2 1352.46   99.99
   1  -4  -2 1332.27   99.59
  -1  -4   2 1226.78   98.59
   1  -4  -2 1343.57   99.09
   1   4  -2 1322.27   99.49
  -1   4   2 1487.75   99.09
   1   4  -2 1337.37   99.59
  -1   4   2 1465.65  100.19
   1   4  -2 1424.96   98.79
  -1   4   2 1284.97   98.89
   1   4  -2 1349.27   99.19
  -1   4   2 1272.17   99.49
   1  -4   2   85.69    7.20
   1  -4   2   76.49    6.30
  -1  -4  -2   72.29    7.10
  -1  -4  -2   76.89    6.80
  -1  -4  -2   69.79    7.00
  -1  -4  -2   88.09    6.70
  -1  -4  -2   92.09    7.80
   1  -4   2   75.59    8.30
   1  -4   2   75.69    7.90
   1   4   2   79.19    7.80
  -1   4  -2   80.49    6.20
   1   4   2   65.59    6.80
   1   4   2   66.39    6.60
  -1   4  -2   89.39    8.80
  -1   4  -2   86.39    7.10
  -1   4  -2   90.99    6.90
   1   4   2   80.59    6.70
   2  -4   2  972.40   69.99
  -2  -4  -2  982.40   69.29
  -2  -4  -2  988.30   69.19
  -2  -4  -2  902.31   69.69
  -2  -4  -2  956.00   69.19
   2  -4   2  883.51   71.49
   2  -4   2  857.41   69.49
   2  -4   2  991.40   69.19
   2   4   2 1056.19   69.09
  -2   4  -2  971.50   70.09
  -2   4  -2  857.01   69.39
  -2   4  -2  962.40   71.69
  -2   4  -2  844.22   68.99
   3  -4   2   13.00    2.40
   3  -4   2   12.40    5.20
  -3  -4  -2   11.00    3.00
   3  -4   2   11.70    3.80
   3  -4   2   11.00    3.20
  -3  -4  -2    8.60    4.20
  -3  -4  -2   14.80    3.10
  -3  -4  -2    8.00    3.20
  -3   4  -2    8.70    3.60
   3   4   2   16.60    2.70
  -3   4  -2   16.00    3.10
  -3   4  -2   17.60    5.80
  -3   4  -2   11.30    3.60
   4  -4   2 1615.74  117.79
   4  -4   2 1481.75  118.69
  -4  -4  -2 1556.64  118.59
  -4  -4  -2 1540.45  120.69
  -4  -4  -2 1732.13  118.69
   4  -4   2 1606.24  119.79
  -4   4  -2 1802.52  119.19
   4   4   2 1487.45  117.79
  -4   4  -2 1675.23  118.29
  -4   4  -2 1554.14  121.89
  -4   4  -2 1612.84  119.79
  -5  -4  -2   15.10    6.80
   5  -4   2   19.80    5.10
  -5  -4  -2   14.10    5.10
   5  -4   2   17.30    5.80
  -5  -4  -2   10.30    4.40
  -5   4  -2   12.20    6.90
  -5   4  -2   12.80    6.00
  -5   4  -2   26.60    6.00
  -5   4  -2   24.90    5.20
   5   4   2   14.50    3.70
   6  -4   2   32.80    7.10
  -6  -4  -2   29.90    7.10
  -6  -4  -2   29.40    8.90
   6  -4   2   28.40    8.50
  -6  -4  -2   37.40    7.80
  -6   4  -2   42.90   10.00
  -6   4  -2   26.20    9.40
  -6   4  -2   33.30    7.30
  -6   4  -2   42.00    8.20
   6   4   2   33.10    6.30
  -7  -4  -2    3.00    7.60
  -7  -4  -2   16.40    5.90
   7  -4   2   12.60    4.80
   7  -4   2   16.20    7.30
  -7  -4  -2    4.80    5.60
  -7   4  -2    6.50    5.50
  -7   4  -2    7.10    6.70
  -7   4  -2    6.80    6.10
   7   4   2    5.40    3.80
  -7   4  -2   12.80    8.60
  -8  -4  -2    9.60    6.00
  -8  -4  -2    5.20    7.30
  -8  -4  -2   18.10    7.80
   8  -4   2   17.80    5.80
  -8   4  -2   13.00    8.40
   8   4   2   21.10    6.20
  -8   4  -2   14.80    9.80
  -8   4  -2   22.40    7.70
  -8   4  -2   26.80    6.70
  -9  -4  -2   -2.60    5.70
  -9  -4  -2   -3.90    7.70
  -9  -4  -2   16.10    8.90
  -9  -4  -2    1.10    5.70
  -9   4  -2   -6.00    6.90
  -9   4  -2   15.50    6.00
  -9   4  -2   -6.10    6.60
  -9   4  -2   -3.60    8.10
 -10  -4  -2   11.70    8.80
 -10  -4  -2    5.10    6.40
 -10  -4  -2   16.10   11.90
 -10   4  -2   14.20    8.30
 -10   4  -2   15.30   10.80
 -10   4  -2    9.00   12.90
 -11  -4  -2   -4.50    8.50
 -11  -4  -2    5.00    6.90
 -11  -4  -2   12.60   12.30
 -11   4  -2    3.10   11.10
 -11   4  -2   -8.50    7.00
 -11   4  -2   16.10   10.10
  11  -5  -2    6.90    7.40
 -11  -5   2   -5.60    8.40
 -11  -5   2   -2.80    9.70
  11   5  -2   10.90    6.70
 -11   5   2    1.70   11.50
 -11   5   2   13.60   10.40
 -11   5   2   14.50   12.00
  10  -5  -2    0.80    6.00
 -10  -5   2    5.20    8.80
 -10  -5   2   10.90   10.20
 -10   5   2    2.40   11.10
 -10   5   2    2.20    8.10
  10   5  -2   21.70    7.60
 -10   5   2    6.60    9.80
  -9  -5   2   -2.80    8.20
  -9  -5   2   -8.70    6.70
   9  -5  -2    0.00    6.60
   9   5  -2    9.50    6.30
  -9   5   2    7.50    7.50
  -9   5   2   -2.50    7.70
  -9   5   2   -7.40    9.10
  -8  -5   2   33.70   10.30
  -8  -5   2   28.70   10.50
   8  -5  -2   48.70   10.10
  -8   5   2   27.10    9.90
  -8   5   2   24.80   11.50
  -8   5   2   27.80    9.50
   8   5  -2   27.60    9.10
   7  -5  -2  919.51   66.19
  -7  -5   2  845.42   68.09
  -7  -5   2  847.62   66.99
  -7  -5   2  808.42   67.99
  -7   5   2  790.92   69.59
  -7   5   2  819.12   67.09
   7   5  -2  710.33   66.59
   7   5  -2  875.21   68.79
   7   5  -2  813.42   66.09
  -7   5   2  884.11   67.39
  -6  -5   2  120.39   14.60
   6  -5  -2  110.09   14.30
   6  -5  -2   84.39   13.30
  -6  -5   2   89.69   13.60
  -6  -5   2  103.19   15.20
   6  -5  -2  108.79   13.50
  -6   5   2  112.79   13.90
  -6   5   2   90.39   13.00
   6   5  -2  100.19   13.80
  -6   5   2  122.29   15.70
  -6   5   2  107.29   15.90
   6   5  -2   99.99   13.10
   6   5  -2  122.19   14.50
   5  -5  -2 2613.64  210.58
  -5  -5   2 2686.63  211.68
  -5  -5   2 2840.52  211.38
  -5  -5   2 2933.61  211.28
   5  -5  -2 2674.03  211.48
   5  -5  -2 3150.58  210.88
   5   5  -2 2951.40  211.48
  -5   5   2 2755.62  211.08
   5   5  -2 2713.63  210.78
   5   5  -2 2809.62  211.18
  -5   5   2 2942.81  210.98
  -5   5   2 3064.39  213.38
   4  -5  -2  241.98   24.20
  -4  -5   2  290.87   24.40
  -4  -5   2  261.27   24.80
   4  -5  -2  275.07   24.00
  -4  -5   2  306.47   24.60
   4  -5  -2  238.38   23.40
  -4   5   2  253.57   24.10
  -4   5   2  262.67   23.70
   4   5  -2  283.47   24.50
   4   5  -2  282.27   24.20
   4   5  -2  284.07   24.50
  -4   5   2  308.07   25.20
  -4   5   2  288.47   25.30
   3  -5  -2   76.09    8.80
  -3  -5   2   82.59    8.90
  -3  -5   2   68.79    8.40
   3  -5  -2   56.79    8.10
  -3  -5   2   78.09    8.80
   3  -5  -2   85.19    9.90
  -3  -5   2   66.29    9.20
   3  -5  -2   78.99    9.60
   3   5  -2   62.09    9.00
   3   5  -2   86.29    9.20
  -3   5   2   68.29    8.30
  -3   5   2   75.49    9.00
   3   5  -2   76.49    9.00
  -3   5   2   87.79    9.90
  -3   5   2   66.69    9.40
  -2  -5   2   60.69    6.60
   2  -5  -2   52.69    7.30
   2  -5  -2   60.29    7.30
   2  -5  -2   47.20    6.20
  -2  -5   2   50.89    6.40
   2  -5  -2   47.10    6.60
  -2  -5   2   48.90    6.30
  -2  -5   2   39.30    7.10
   2   5  -2   39.50    6.40
  -2   5   2   64.79    6.70
   2   5  -2   52.49    6.90
  -2   5   2   58.79    8.00
   2   5  -2   64.99    6.70
  -2   5   2   45.00    6.70
  -2   5   2   60.49    7.20
   0  -5  -2  764.82   61.29
   0  -5   2  750.42   61.79
   0  -5  -2  834.62   61.09
   0  -5  -2  882.81   62.19
   0  -5   2  815.52   60.29
   0  -5  -2  860.91   61.19
   0  -5   2  804.02   61.09
   0  -5  -2  783.62   60.89
   0  -5   2  759.52   61.39
   0   5  -2  879.61   61.39
   0   5   2  905.61   60.99
   0   5  -2  824.42   61.29
   0   5  -2  893.31   61.79
   0   5   2  854.21   62.19
   0   5   2  728.83   61.29
  -2  -5  -2 1931.61  135.69
  -2  -5  -2 1943.11  135.59
  -2  -5  -2 1802.72  136.29
   2  -5   2 1706.03  135.69
   2  -5   2 1869.11  136.49
  -2  -5  -2 2052.09  135.69
   2  -5   2 1759.42  137.79
   2  -5   2 1990.80  135.59
   2   5   2 2015.80  135.39
   2   5   2 1785.22  135.09
   2   5   2 1719.23  135.09
  -2   5  -2 1832.22  137.89
  -2   5  -2 1944.81  136.69
  -2   5  -2 1703.53  135.29
  -2   5  -2 1741.23  135.49
  -3  -5  -2    4.00    2.50
  -3  -5  -2    0.30    3.60
   3  -5   2    4.70    4.00
   3  -5   2    1.50    1.70
  -3  -5  -2    5.60    2.50
  -3  -5  -2    8.20    3.30
   3  -5   2    6.80    3.00
   3  -5   2    9.20    3.20
  -3   5  -2    1.20    4.00
  -3   5  -2    5.70    2.90
   3   5   2    2.10    1.80
  -3   5  -2    4.10    2.50
  -3   5  -2    5.90    3.70
  -4  -5  -2 2369.86  172.78
  -4  -5  -2 2574.64  170.98
   4  -5   2 2091.89  171.08
   4  -5   2 2340.17  169.58
   4  -5   2 2188.78  170.68
  -4  -5  -2 2305.47  170.28
  -4  -5  -2 2179.58  170.38
  -4   5  -2 2128.59  170.98
  -4   5  -2 2346.57  173.88
   4   5   2 2463.25  169.78
  -4   5  -2 2425.16  171.08
  -4   5  -2 2410.16  170.18
  -5  -5  -2  178.78   17.60
   5  -5   2  206.68   19.10
  -5  -5  -2  190.18   20.20
  -5  -5  -2  211.08   17.80
   5  -5   2  172.18   17.60
   5  -5   2  203.38   16.40
  -5   5  -2  223.58   22.00
  -5   5  -2  198.88   18.30
  -5   5  -2  196.98   17.40
  -5   5  -2  211.88   19.10
   5   5   2  203.38   16.70
   6  -5   2  277.87   23.30
  -6  -5  -2  312.57   25.40
   6  -5   2  264.77   24.90
  -6  -5  -2  266.87   24.90
   6  -5   2  273.07   26.60
  -6  -5  -2  287.07   27.70
  -6   5  -2  270.67   24.80
  -6   5  -2  332.37   25.90
  -6   5  -2  286.37   26.50
  -6   5  -2  299.87   30.10
   6   5   2  327.77   24.20
   7  -5   2  154.48   18.60
  -7  -5  -2  143.19   16.20
  -7  -5  -2  175.18   16.70
  -7  -5  -2  139.59   18.50
   7  -5   2  143.29   15.90
   7   5   2  174.48   15.10
  -7   5  -2  151.28   20.70
  -7   5  -2  137.79   15.80
  -7   5  -2  143.99   17.70
  -7   5  -2  185.78   17.30
   8  -5   2  379.56   37.40
  -8  -5  -2  494.55   38.80
  -8  -5  -2  423.96   41.10
  -8  -5  -2  434.16   38.30
  -8   5  -2  433.26   38.20
  -8   5  -2  489.35   40.90
  -8   5  -2  500.85   45.30
   8   5   2  443.96   36.60
  -8   5  -2  526.05   39.60
   9  -5   2  187.78   17.40
  -9  -5  -2  194.88   20.50
  -9  -5  -2  179.78   23.50
  -9  -5  -2  175.28   20.20
  -9   5  -2  193.68   26.10
  -9   5  -2  236.58   22.30
  -9   5  -2  176.78   19.80
  -9   5  -2  196.98   22.80
 -10  -5  -2    3.50   11.20
 -10  -5  -2    8.30    6.40
  10  -5   2    2.00    4.20
 -10  -5  -2   29.90   12.10
 -10   5  -2   -9.90    9.40
 -10   5  -2    5.70    8.50
 -10   5  -2   -8.80    6.90
 -11  -6   2  154.48   24.60
 -11  -6   2  169.48   24.60
  11  -6  -2  205.38   20.00
 -11   6   2  177.98   24.70
  11   6  -2  191.98   19.80
 -11   6   2  203.88   26.60
 -11   6   2  256.17   31.80
 -10  -6   2  140.49   21.30
 -10  -6   2  147.79   21.00
  10  -6  -2  134.09   16.70
  10   6  -2  153.08   17.30
 -10   6   2  193.68   27.50
 -10   6   2  163.98   22.10
 -10   6   2  174.68   22.70
  -9  -6   2   67.49   15.50
   9  -6  -2   85.19   12.00
  -9  -6   2   61.59   15.20
  -9   6   2   95.69   19.70
   9   6  -2   48.80   11.40
  -9   6   2   89.09   16.90
  -9   6   2  104.09   17.40
   8  -6  -2    2.60    6.50
  -8  -6   2   -3.40    4.60
  -8  -6   2    1.30    7.40
   8   6  -2    0.20    5.50
  -8   6   2   16.20    8.90
  -8   6   2    4.10    7.60
  -8   6   2   10.70   10.40
  -7  -6   2  173.08   23.00
  -7  -6   2  202.78   22.00
   7  -6  -2  239.38   21.80
   7  -6  -2  194.28   28.60
  -7  -6   2  224.78   24.10
  -7   6   2  235.58   24.20
  -7   6   2  245.48   23.00
   7   6  -2  183.98   21.80
  -7   6   2  228.18   25.70
  -7   6   2  201.58   21.90
   6  -6  -2  625.04   45.40
  -6  -6   2  563.14   45.80
   6  -6  -2  543.95   46.40
  -6  -6   2  501.05   45.80
   6  -6  -2  506.15   45.30
  -6  -6   2  511.75   46.30
   6   6  -2  567.14   45.60
  -6   6   2  589.24   45.80
  -6   6   2  525.55   45.60
   6   6  -2  525.75   45.80
   6   6  -2  538.85   45.50
  -6   6   2  570.74   48.30
   5  -6  -2   50.29    9.90
   5  -6  -2   57.49   10.00
  -5  -6   2   60.59    9.70
   5  -6  -2   60.89   11.60
  -5  -6   2   59.99   10.70
  -5  -6   2   67.59   10.50
   5   6  -2   59.39    9.90
  -5   6   2   67.59    9.80
   5   6  -2   56.89   10.20
  -5   6   2   67.79   11.50
  -5   6   2   72.19   13.30
   5   6  -2   71.99   10.10
  -5   6   2   58.59   10.90
  -4  -6   2  214.68   21.60
  -4  -6   2  257.47   22.40
   4  -6  -2  211.38   21.70
  -4  -6   2  267.67   23.50
   4  -6  -2  217.98   21.60
   4  -6  -2  237.68   22.80
  -4  -6   2  268.07   22.50
  -4   6   2  266.67   22.10
  -4   6   2  214.98   22.90
   4   6  -2  289.27   23.00
   4   6  -2  255.67   22.60
  -4   6   2  230.48   22.20
  -4   6   2  287.57   23.60
   4   6  -2  264.27   22.70
  -3  -6   2  859.81   67.39
  -3  -6   2  845.72   68.19
  -3  -6   2  843.32   67.39
   3  -6  -2  857.01   68.39
   3  -6  -2  770.82   66.89
   3  -6  -2  933.81   67.69
  -3  -6   2  868.91   67.49
   3  -6  -2  847.52   68.19
   3   6  -2  887.91   67.79
  -3   6   2  919.71   67.19
   3   6  -2  883.21   67.79
  -3   6   2  858.41   67.79
   3   6  -2  972.20   67.79
  -3   6   2  951.90   68.59
  -3   6   2  978.90   68.99
  -2  -6   2  268.77   21.00
   2  -6  -2  232.48   21.30
   2  -6  -2  241.68   21.90
  -2  -6   2  237.08   21.60
  -2  -6   2  269.87   21.10
   2  -6  -2  231.08   20.70
  -2  -6   2  228.68   20.60
   2  -6  -2  235.68   21.10
   2   6  -2  218.28   20.80
   2   6  -2  268.07   21.60
   2   6  -2  264.07   21.50
  -2   6   2  276.67   20.70
  -2   6   2  267.57   21.60
   2   6  -2  292.67   21.10
  -2   6   2  271.07   22.30
  -2   6   2  231.68   21.20
   1  -6  -2 5477.45  399.16
   0  -6  -2 2208.18  158.38
   0  -6   2 2084.69  157.68
   0  -6  -2 1983.70  157.48
   0  -6   2 1956.70  158.08
   0  -6   2 2183.58  157.28
   0  -6  -2 2027.70  157.28
   0   6  -2 2194.08  157.58
   0   6   2 1903.61  157.48
   0   6   2 2407.96  157.38
   0   6  -2 2347.77  158.18
   0   6  -2 2322.67  157.48
   0   6   2 2148.58  158.48
  -1  -6  -2 1117.69   77.89
   1  -6   2  930.11   79.49
  -1  -6  -2 1117.99   78.39
   1  -6   2 1127.69   78.39
   1  -6   2  966.10   77.29
  -1  -6  -2 1117.19   79.19
   1  -6   2  949.51   79.09
  -1  -6  -2 1133.89   78.19
   1   6   2  982.40   77.89
   1   6   2  965.80   78.99
  -1   6  -2  979.20   79.39
  -1   6  -2 1153.98   78.09
   1   6   2 1015.10   78.19
  -1   6  -2 1191.88   78.49
   1   6   2 1096.69   78.09
  -2  -6  -2 1680.13  113.59
  -2  -6  -2 1687.23  113.59
   2  -6   2 1473.35  114.39
   2  -6   2 1465.45  115.69
   2  -6   2 1480.15  113.39
  -2  -6  -2 1618.54  113.49
  -2  -6  -2 1395.96  113.99
  -2  -6  -2 1525.95  114.39
   2  -6   2 1730.83  113.49
   2   6   2 1472.05  113.09
   2   6   2 1445.36  113.09
  -2   6  -2 1478.75  113.19
   2   6   2 1533.15  113.19
  -2   6  -2 1544.65  113.09
  -2   6  -2 1586.64  114.69
  -2   6  -2 1585.14  115.89
   3  -6   2  616.44   44.10
  -3  -6  -2  536.75   43.10
   3  -6   2  547.75   43.50
   3  -6   2  485.25   45.50
  -3  -6  -2  568.14   43.80
  -3  -6  -2  584.54   43.10
   3  -6   2  610.44   42.70
  -3   6  -2  567.24   44.10
   3   6   2  551.14   42.50
  -3   6  -2  646.74   46.70
  -3   6  -2  638.84   43.30
  -3   6  -2  543.95   43.20
   3   6   2  548.95   41.90
   3   6   2  514.15   42.00
  -4  -6  -2  191.68   16.20
  -4  -6  -2  194.08   16.90
   4  -6   2  169.18   16.70
  -4  -6  -2  162.98   16.10
  -4  -6  -2  194.18   18.60
   4  -6   2  189.08   19.90
   4  -6   2  173.28   16.90
  -4   6  -2  164.38   17.00
  -4   6  -2  191.58   16.90
  -4   6  -2  195.58   16.10
   4   6   2  220.38   15.70
  -4   6  -2  187.88   19.50
   5  -6   2   59.59    8.60
   5  -6   2   67.89    7.00
   5  -6   2   49.90    8.70
  -5  -6  -2   58.29   11.30
  -5  -6  -2   55.79    8.10
  -5  -6  -2   63.09    8.40
  -5   6  -2   87.19   10.10
  -5   6  -2   53.59    7.90
   5   6   2   77.59    7.50
  -5   6  -2   65.89   11.90
  -5   6  -2   62.59    9.40
  -6  -6  -2  189.28   19.50
  -6  -6  -2  198.88   22.20
   6  -6   2  221.18   21.40
  -6  -6  -2  207.18   19.60
   6  -6   2  206.18   17.80
   6  -6   2  188.88   19.40
  -6   6  -2  250.17   20.80
  -6   6  -2  194.48   20.50
  -6   6  -2  198.58   19.30
   6   6   2  233.78   18.50
  -6   6  -2  223.68   24.20
  -7  -6  -2  459.05   42.70
  -7  -6  -2  459.55   40.00
   7  -6   2  487.55   38.10
   7  -6   2  460.45   40.00
  -7  -6  -2  502.05   40.20
   7  -6   2  506.65   42.20
  -7   6  -2  480.85   41.60
   7   6   2  557.24   39.00
  -7   6  -2  456.75   39.80
  -7   6  -2  476.85   45.00
  -8  -6  -2  157.08   17.50
  -8  -6  -2  139.19   19.30
   8  -6   2  153.18   14.70
  -8  -6  -2  168.28   17.20
  -8   6  -2  138.69   18.50
  -8   6  -2  149.39   16.50
  -8   6  -2  176.58   23.00
  -8   6  -2  191.68   18.70
   8   6   2  140.19   15.20
  -9  -6  -2   43.70   13.70
  -9  -6  -2   45.20   10.20
  -9  -6  -2   36.50   10.30
   9  -6   2   46.70    7.70
  -9   6  -2   50.99   15.80
  -9   6  -2   44.20   11.70
  -9   6  -2   56.99   15.30
  -9   6  -2   53.59   12.30
 -10  -6  -2  114.39   15.80
 -10  -6  -2  123.09   19.40
  10  -6   2  122.29   13.00
 -10   6  -2   98.99   16.70
 -10   6  -2   96.39   22.50
 -10   6  -2  113.29   18.00
 -11  -7   2   71.99   17.50
  11  -7  -2   84.49   13.00
 -11  -7   2   94.59   20.90
 -11   7   2   65.49   20.50
 -11   7   2   87.79   19.80
 -11   7   2   78.99   18.20
  11   7  -2  108.79   13.40
 -10  -7   2   40.00   13.60
 -10  -7   2   49.40   14.30
  10  -7  -2   56.19   11.10
 -10   7   2   43.70   13.90
 -10   7   2   43.70   15.60
 -10   7   2   23.30   11.20
  10   7  -2   35.00    8.60
  -9  -7   2    3.10    7.80
   9  -7  -2    3.90    6.90
  -9  -7   2    7.50    9.10
  -9   7   2    7.40   10.30
  -9   7   2   -0.60    7.10
  -9   7   2   20.90   12.50
   9   7  -2   10.20    6.90
  -8  -7   2  103.49   17.40
  -8  -7   2  109.29   16.90
   8  -7  -2  107.09   13.80
  -8   7   2  109.49   15.70
  -8   7   2  132.39   18.10
  -8   7   2  120.49   20.00
   8   7  -2   92.29   14.10
   7  -7  -2 1289.27   89.39
  -7  -7   2 1076.69   90.99
  -7  -7   2 1120.39   90.19
  -7  -7   2 1088.39   91.09
  -7   7   2 1200.98   90.39
  -7   7   2 1127.99   93.29
   7   7  -2 1142.39   89.59
   6  -7  -2  357.06   33.80
  -6  -7   2  342.27   34.60
   6  -7  -2  375.66   35.00
   6  -7  -2  425.36   33.80
  -6  -7   2  402.66   34.30
  -6  -7   2  340.87   33.50
  -6  -7   2  417.36   35.30
  -6   7   2  358.96   34.30
  -6   7   2  435.16   36.00
   6   7  -2  337.87   33.60
   6   7  -2  363.66   33.70
  -6   7   2  436.96   34.70
  -6   7   2  432.36   37.70
   6   7  -2  446.06   35.80
  -5  -7   2  505.25   45.20
  -5  -7   2  538.05   45.90
   5  -7  -2  475.25   45.90
  -5  -7   2  532.05   46.30
   5  -7  -2  575.84   45.10
   5  -7  -2  487.85   44.90
  -5  -7   2  618.04   46.20
  -5   7   2  595.24   45.50
   5   7  -2  538.25   45.50
   5   7  -2  615.84   46.40
  -5   7   2  593.74   48.00
   5   7  -2  583.04   45.80
  -5   7   2  657.23   47.70
  -5   7   2  525.85   45.60
   4  -7  -2   15.40    6.00
  -4  -7   2   23.30    6.20
   4  -7  -2   19.20    5.90
  -4  -7   2   26.10    7.50
  -4  -7   2   23.40    6.70
   4  -7  -2   16.20    5.70
   4  -7  -2   18.70    7.30
  -4  -7   2   23.30    6.40
   4   7  -2   16.80    6.00
  -4   7   2   17.10    5.50
   4   7  -2   19.30    5.90
  -4   7   2   10.30    6.00
   4   7  -2   25.50    7.10
  -4   7   2   21.30    6.30
  -4   7   2   15.60    6.70
   3  -7  -2  883.71   61.39
  -3  -7   2  782.32   61.89
   3  -7  -2  699.03   60.49
   3  -7  -2  721.83   61.69
  -3  -7   2  747.63   60.79
  -3  -7   2  752.92   60.79
   3  -7  -2  766.82   61.99
  -3  -7   2  724.53   60.79
   3   7  -2  899.41   61.49
  -3   7   2  885.91   62.39
  -3   7   2  791.22   61.49
  -3   7   2  904.11   60.89
   3   7  -2  751.72   61.09
   3   7  -2  810.22   61.59
   2  -7  -2 5060.89  356.46
  -2  -7   2 4792.22  355.06
   2  -7  -2 4462.05  354.76
  -2  -7   2 5166.08  355.06
   2  -7  -2 4856.41  355.76
  -2   7   2 4438.46  355.36
  -2   7   2 5266.87  355.76
   1  -7  -2   17.90    3.80
  -1  -7   2   20.90    4.80
  -1  -7   2   24.30    4.60
   1  -7  -2   12.00    4.10
   1  -7  -2   22.00    5.70
  -1  -7   2   24.40    4.80
   1  -7  -2   15.10    3.60
   1  -7  -2   24.40    5.00
   1   7  -2   18.70    4.40
  -1   7   2   22.90    4.70
  -1   7   2   14.30    3.50
  -1   7   2   15.20    4.50
   1   7  -2   27.20    4.40
  -1   7   2   11.50    5.10
   1   7  -2   25.70    5.30
   0  -7  -2 1036.30   71.89
   0  -7   2  897.41   72.79
   0  -7  -2  979.50   72.19
   0  -7  -2 1027.30   73.19
   0  -7   2  875.71   72.09
   0  -7   2  915.11   73.09
   0  -7  -2  987.40   71.59
   0  -7   2  932.81   71.79
   0  -7  -2  928.31   71.99
   0   7   2  921.31   73.09
   0   7  -2 1044.30   71.99
   0   7  -2  963.40   72.09
   0   7  -2 1072.19   72.89
   0   7   2  874.41   72.09
   0   7   2 1012.30   71.89
   1  -7   2  304.57   22.80
   1  -7   2  268.27   24.20
  -1  -7  -2  309.17   22.80
  -1  -7  -2  313.47   23.00
  -1  -7  -2  285.27   22.80
  -1  -7  -2  306.27   24.00
   1  -7   2  267.57   23.90
  -1  -7  -2  309.77   22.40
   1  -7   2  257.27   21.60
  -1   7  -2  281.17   24.10
   1   7   2  256.97   22.60
  -1   7  -2  308.17   22.90
   1   7   2  247.98   23.60
   1   7   2  274.07   22.30
   1   7   2  253.67   22.70
   1   7   2  291.07   22.60
  -1   7  -2  328.97   22.60
  -2  -7  -2  672.03   54.99
  -2  -7  -2  771.92   53.99
   2  -7   2  656.03   53.59
   2  -7   2  784.72   53.99
   2  -7   2  685.03   55.09
  -2  -7  -2  762.12   54.09
  -2  -7  -2  779.82   54.19
   2  -7   2  684.33   56.39
  -2  -7  -2  713.63   54.59
   2   7   2  700.83   53.79
  -2   7  -2  735.03   53.39
   2   7   2  712.13   53.69
  -2   7  -2  728.63   55.39
  -2   7  -2  721.83   56.39
   2   7   2  685.43   53.69
  -2   7  -2  706.43   53.69
  -3  -7  -2  362.66   32.90
   3  -7   2  391.16   35.00
   3  -7   2  409.86   33.10
   3  -7   2  403.16   32.50
   3  -7   2  459.35   31.80
  -3  -7  -2  418.56   33.20
  -3  -7  -2  387.16   32.20
  -3  -7  -2  429.16   32.20
   3   7   2  447.16   31.70
  -3   7  -2  449.66   32.30
  -3   7  -2  428.16   32.10
   3   7   2  372.56   31.40
   3   7   2  406.56   31.20
  -3   7  -2  401.76   33.40
  -4  -7  -2  381.06   29.20
   4  -7   2  316.97   32.00
  -4  -7  -2  323.17   29.10
  -4  -7  -2  367.86   30.00
   4  -7   2  408.96   28.50
  -4  -7  -2  410.96   32.00
   4  -7   2  357.26   29.90
   4  -7   2  360.36   29.80
   4   7   2  353.66   27.30
  -4   7  -2  398.36   33.10
   4   7   2  406.46   28.60
  -4   7  -2  363.76   30.40
  -4   7  -2  378.06   29.10
  -4   7  -2  322.37   29.20
   4   7   2  332.57   27.40
   5  -7   2  478.25   39.00
   5  -7   2  526.65   36.90
   5  -7   2  391.96   40.90
  -5  -7  -2  543.75   39.10
  -5  -7  -2  489.35   37.90
  -5  -7  -2  421.46   37.80
   5  -7   2  427.56   38.20
  -5  -7  -2  462.05   40.30
  -5   7  -2  503.05   39.10
  -5   7  -2  447.16   38.30
  -5   7  -2  452.65   37.70
   5   7   2  520.95   37.10
  -5   7  -2  497.45   42.40
   6  -7   2  773.22   61.89
  -6  -7  -2  714.23   60.49
   6  -7   2  778.52   58.79
   6  -7   2  702.23   60.49
  -6  -7  -2  733.83   63.19
  -6  -7  -2  833.52   60.69
  -6   7  -2  785.22   60.39
  -6   7  -2  819.82   61.39
   6   7   2  825.92   59.29
  -6   7  -2  824.72   65.49
  -6   7  -2  744.93   61.19
   7  -7   2  249.18   24.80
   7  -7   2  283.67   23.20
  -7  -7  -2  293.07   25.40
  -7  -7  -2  243.38   27.40
   7  -7   2  316.17   27.60
  -7  -7  -2  265.47   25.20
  -7   7  -2  262.67   24.90
  -7   7  -2  255.27   25.90
  -7   7  -2  281.57   30.10
   7   7   2  310.77   23.80
  -8  -7  -2    7.30    7.20
   8  -7   2    2.90    3.70
  -8  -7  -2    2.40    5.30
  -8  -7  -2   10.50    7.00
  -8   7  -2   13.40    5.60
  -8   7  -2   -2.20    5.40
  -8   7  -2   -1.10    6.80
  -8   7  -2    8.70   10.30
   9  -7   2  120.59   12.90
  -9  -7  -2  105.99   15.60
  -9  -7  -2  113.39   23.80
  -9  -7  -2  109.69   18.00
  -9   7  -2  131.99   17.40
  -9   7  -2  131.59   17.20
  -9   7  -2  127.69   21.80
 -10  -7  -2  198.18   22.90
 -10  -7  -2  212.08   26.80
  10  -7   2  248.08   20.80
 -10   7  -2  227.58   25.70
 -10   7  -2  200.58   29.40
 -10   7  -2  215.48   24.30
 -11   8   2   11.10   14.50
 -10  -8   2   -0.70    9.40
 -10  -8   2   -6.80    7.40
  10  -8  -2    2.30    6.90
 -10   8   2  -11.30   12.00
 -10   8   2   -2.20    8.10
 -10   8   2   -0.10   10.00
  10   8  -2    9.00    6.70
  -9  -8   2   33.60   12.30
  -9  -8   2   19.50   11.10
   9  -8  -2   62.49   11.30
  -9   8   2   46.70   14.50
   9   8  -2   43.00   10.60
  -9   8   2   22.30   14.30
  -9   8   2   44.10   12.80
  -8  -8   2   86.39   15.60
  -8  -8   2   93.29   15.40
   8   8  -2   80.59   13.50
  -8   8   2  139.29   18.40
  -8   8   2   99.89   20.10
  -8   8   2   87.09   14.40
  -7  -8   2  559.84   50.69
  -7  -8   2  446.46   43.80
   7  -8  -2  534.15   42.10
  -7  -8   2  461.95   44.00
  -7   8   2  445.86   45.20
   7   8  -2  469.05   42.50
  -7   8   2  599.54   46.20
  -7   8   2  519.95   43.10
  -6  -8   2    3.60    6.00
   6  -8  -2    5.20    6.50
  -6  -8   2   12.70    6.60
   6  -8  -2   10.80    6.80
  -6  -8   2   -0.10    6.20
   6  -8  -2    2.90    5.50
  -6  -8   2   14.20    7.60
  -6   8   2   15.00    8.90
  -6   8   2   19.80    7.50
   6   8  -2   15.40    7.00
  -6   8   2   13.10    8.20
  -6   8   2   10.30    7.60
   6   8  -2   12.40    7.70
   6   8  -2   16.50    8.60
  -5  -8   2  257.77   27.10
  -5  -8   2  267.57   26.00
   5  -8  -2  252.77   26.00
  -5  -8   2  283.97   26.80
   5  -8  -2  280.37   27.10
   5  -8  -2  326.27   26.60
  -5  -8   2  324.97   26.90
   5   8  -2  295.37   26.30
  -5   8   2  297.87   26.00
   5   8  -2  284.37   26.60
  -5   8   2  319.67   28.50
   5   8  -2  313.27   27.30
  -5   8   2  320.37   28.70
  -5   8   2  257.97   26.50
  -4  -8   2  285.37   24.20
   4  -8  -2  225.18   24.20
  -4  -8   2  275.47   23.70
   4  -8  -2  218.18   23.90
  -4  -8   2  280.67   23.70
   4  -8  -2  238.98   23.10
  -4  -8   2  254.97   24.50
  -4   8   2  309.57   25.50
   4   8  -2  281.67   23.70
   4   8  -2  252.57   23.70
  -4   8   2  294.57   23.50
  -4   8   2  274.17   25.00
  -4   8   2  235.58   23.50
  -3  -8   2 3514.35  245.18
  -3  -8   2 3409.16  244.98
  -3  -8   2 3412.26  245.18
   3  -8  -2 3107.89  244.68
   3  -8  -2 3139.29  245.88
   3  -8  -2 3242.08  246.18
   3  -8  -2 3071.89  244.58
  -3   8   2 3569.44  246.18
  -3   8   2 3481.45  244.48
  -3   8   2 3274.17  245.38
   3   8  -2 3405.66  245.18
   3   8  -2 3336.27  245.48
  -2  -8   2  947.71   72.79
   2  -8  -2  999.50   74.49
   2  -8  -2  881.51   73.49
  -2  -8   2 1085.59   73.39
   2  -8  -2 1018.10   73.39
  -2  -8   2  986.50   72.99
   2  -8  -2  925.51   72.69
  -2  -8   2  892.31   73.59
  -2   8   2  985.30   73.59
   2   8  -2  943.71   73.39
   2   8  -2  999.00   73.19
   2   8  -2  922.31   73.29
   1  -8  -2   57.69    7.30
   1  -8  -2   49.80    7.40
  -1  -8   2   50.39    7.20
  -1  -8   2   62.09    8.00
   1  -8  -2   55.79    8.60
   1  -8  -2   56.29    6.40
   1  -8  -2   51.49    6.60
  -1  -8   2   58.09    6.80
  -1  -8   2   56.19    6.50
   1   8  -2   59.39    7.40
  -1   8   2   51.19    7.30
  -1   8   2   68.29    6.80
  -1   8   2   57.19    9.00
   1   8  -2   66.59    7.10
   1   8  -2   65.99    7.60
  -1   8   2   59.39    7.40
   0  -8   2    6.90    3.20
   0  -8  -2    4.00    2.30
   0  -8   2    7.10    3.90
   0  -8  -2    8.60    4.20
   0  -8  -2    6.50    3.30
   0  -8  -2    5.80    2.50
   0  -8   2    5.20    4.20
   0  -8  -2   12.40    3.70
   0  -8   2    7.80    3.00
   0   8   2    4.80    2.30
   0   8   2   22.30    5.90
   0   8   2   13.60    4.10
   0   8   2   13.60    3.60
   0   8  -2    5.20    2.60
   0   8   2   10.50    3.40
   0   8  -2    4.30    3.10
   0   8  -2    3.10    3.30
  -1  -8  -2  285.47   21.40
   1  -8   2  239.28   22.70
  -1  -8  -2  292.47   21.60
   1  -8   2  302.77   21.60
   1  -8   2  239.58   22.50
  -1  -8  -2  281.27   21.40
  -1  -8  -2  249.38   22.40
   1  -8   2  260.47   20.10
  -1  -8  -2  262.57   20.80
  -1   8  -2  278.67   21.50
  -1   8  -2  270.17   21.00
   1   8   2  240.28   21.20
   1   8   2  261.47   21.20
   1   8   2  224.28   21.20
   1   8   2  253.67   22.60
  -1   8  -2  260.37   22.70
   1   8   2  243.58   20.70
   2  -8   2 2699.93  216.78
  -2  -8  -2 2828.42  216.88
  -2  -8  -2 2971.80  216.28
  -2  -8  -2 3117.39  215.68
  -2  -8  -2 3003.60  215.78
   2  -8   2 3154.88  215.68
   2  -8   2 2694.93  217.98
  -2   8  -2 2831.52  217.88
   2   8   2 2913.61  215.58
  -2   8  -2 3181.68  214.98
   2   8   2 2950.20  215.58
   2   8   2 3020.80  217.08
  -2   8  -2 2842.82  215.38
   2   8   2 3058.99  215.48
  -2   8  -2 2915.81  217.18
   3  -8   2   51.39    9.40
  -3  -8  -2   53.89    7.60
  -3  -8  -2   56.89    7.20
   3  -8   2   72.09    6.70
  -3  -8  -2   68.99    8.70
   3  -8   2   56.39    7.20
   3  -8   2   61.69    8.30
  -3  -8  -2   58.99    7.10
   3   8   2   60.69    6.50
   3   8   2   54.89    6.70
  -3   8  -2   63.69   10.00
  -3   8  -2   62.39    6.80
   3   8   2   54.69    6.30
  -3   8  -2   55.09    8.80
  -3   8  -2   73.59    7.50
  -4  -8  -2   91.19    9.20
   4  -8   2   79.69    8.20
  -4  -8  -2   69.69   10.90
   4  -8   2   82.09   10.10
  -4  -8  -2   69.89   10.20
  -4  -8  -2   67.29   10.10
   4  -8   2   90.19    9.70
  -4  -8  -2   71.59    9.10
   4  -8   2   82.39   12.60
   4   8   2   94.19    8.40
  -4   8  -2   72.79   10.60
   4   8   2   84.09    7.60
  -4   8  -2   72.79   12.10
  -4   8  -2   76.79    9.10
  -4   8  -2   86.59    9.30
   4   8   2   83.89    8.00
  -5  -8  -2    3.90    3.90
   5  -8   2   -0.10    2.50
   5  -8   2    0.40    4.80
  -5  -8  -2   -1.80    4.90
   5  -8   2    2.00    4.40
  -5  -8  -2    0.20    4.30
  -5  -8  -2    8.20    6.30
   5  -8   2    0.90    5.30
   5   8   2    3.30    3.20
   5   8   2    3.20    1.90
   5   8   2    4.80    1.90
  -5   8  -2    5.80    5.00
  -5   8  -2    5.60    6.00
  -5   8  -2    7.10    4.80
  -5   8  -2    7.40    6.90
  -6  -8  -2   24.10    6.90
   6  -8   2   12.10    6.00
   6  -8   2   24.80    7.80
   6  -8   2   19.50    5.20
  -6  -8  -2   13.90    8.70
  -6  -8  -2   20.90    6.80
  -6  -8  -2   13.00    6.80
  -6   8  -2    2.40    7.60
  -6   8  -2   14.90    6.90
  -6   8  -2   12.20    6.30
  -6   8  -2   34.50    8.70
   6   8   2   21.60    5.50
  -7  -8  -2  182.58   17.80
   7  -8   2  176.98   15.90
  -7  -8  -2  158.18   17.90
   7  -8   2  157.28   17.80
  -7  -8  -2  192.48   21.60
   7  -8   2  169.78   18.90
  -7   8  -2  181.28   19.70
  -7   8  -2  169.48   18.80
  -7   8  -2  164.68   22.10
   7   8   2  198.78   16.40
  -7   8  -2  143.19   16.80
  -8  -8  -2  342.77   33.00
  -8  -8  -2  305.07   29.40
   8  -8   2  320.17   26.90
  -8  -8  -2  300.87   29.00
  -8   8  -2  342.67   30.90
  -8   8  -2  325.57   30.60
  -8   8  -2  336.27   35.10
  -9  -8  -2  127.99   16.20
   9  -8   2  140.29   13.30
  -9  -8  -2   93.79   19.00
  -9   8  -2   99.69   16.90
  -9   8  -2  103.09   16.40
  -9   8  -2  138.79   22.00
  10  -8   2    1.90    5.00
 -10  -8  -2   12.00    9.50
 -10  -8  -2    0.50    6.40
 -10   8  -2    9.20    9.10
 -10   8  -2  -19.90    9.50
 -10   8  -2   -6.50    7.90
  10  -9  -2   38.20    9.50
 -10  -9   2   49.30   14.40
 -10  -9   2   49.99   13.60
  10   9  -2   54.09   10.60
 -10   9   2   34.80   15.20
 -10   9   2   33.20   11.20
 -10   9   2   50.19   15.50
  -9  -9   2    0.90    8.90
  -9  -9   2    2.90    7.20
   9  -9  -2    4.80    7.40
  -9   9   2    1.80   10.40
   9   9  -2    8.50    7.30
  -9   9   2    0.40    9.10
  -9   9   2    3.80    7.80
  -8  -9   2    1.10    7.00
   8  -9  -2   -3.90    6.10
  -8  -9   2    2.40    7.40
  -8   9   2   -6.40    6.80
  -8   9   2    1.60    8.60
  -8   9   2   15.40   10.30
   8   9  -2   11.50    7.80
   7  -9  -2  237.18   22.20
  -7  -9   2  182.88   23.40
  -7  -9   2  192.18   23.10
   7   9  -2  192.88   22.50
  -7   9   2  251.47   23.80
  -7   9   2  225.38   25.90
  -7   9   2  278.17   26.40
  -6  -9   2  621.44   48.00
   6  -9  -2  505.45   46.90
  -6  -9   2  616.64   49.40
  -6  -9   2  512.35   47.00
  -6  -9   2  547.95   48.00
  -6   9   2  619.14   47.40
   6   9  -2  592.84   47.80
  -6   9   2  547.45   47.80
   6   9  -2  560.64   47.00
  -6   9   2  585.04   50.09
  -5  -9   2   43.00    9.40
  -5  -9   2   47.90   10.70
  -5  -9   2   44.80    9.60
   5  -9  -2   40.30   10.00
  -5  -9   2   44.50   10.50
   5  -9  -2   69.49   11.30
   5  -9  -2   24.30    9.30
   5  -9  -2   43.00    9.40
  -5   9   2   54.99   10.60
   5   9  -2   60.89    9.40
  -5   9   2   42.80   11.00
  -5   9   2   37.50    8.60
   5   9  -2   38.90    9.80
  -5   9   2   59.59   12.50
   4  -9  -2  321.17   29.90
  -4  -9   2  371.16   30.50
   4  -9  -2  305.57   31.40
  -4  -9   2  329.17   30.50
  -4  -9   2  380.56   30.70
   4  -9  -2  392.86   30.70
  -4  -9   2  341.57   31.30
   4  -9  -2  341.97   31.70
  -4   9   2  390.86   30.00
   4   9  -2  317.37   30.40
   4   9  -2  368.96   30.50
  -4   9   2  355.16   31.00
  -4   9   2  382.96   32.40
  -4   9   2  381.26   32.20
  -3  -9   2  423.56   34.20
   3  -9  -2  426.56   35.80
   3  -9  -2  453.35   34.50
   3  -9  -2  389.66   35.10
   3  -9  -2  403.96   34.10
  -3  -9   2  415.76   34.40
  -3  -9   2  352.36   34.60
  -3  -9   2  449.86   34.50
  -3   9   2  419.76   35.30
  -3   9   2  437.86   33.70
   3   9  -2  440.96   35.10
  -3   9   2  387.76   34.50
   3   9  -2  440.46   34.40
  -2  -9   2 1643.74  114.59
  -2  -9   2 1501.55  113.99
   2  -9  -2 1681.73  114.59
   2  -9  -2 1533.05  115.09
   2  -9  -2 1402.86  113.39
  -2  -9   2 1531.65  114.09
   2  -9  -2 1433.26  113.79
  -2  -9   2 1396.06  114.69
   2  -9  -2 1583.84  115.79
  -2   9   2 1646.44  116.19
   2   9  -2 1421.66  114.49
  -2   9   2 1468.95  114.59
   2   9  -2 1618.24  114.99
  -2   9   2 1668.73  113.79
   2   9  -2 1592.14  114.29
  -2   9   2 1390.46  114.39
   1  -9  -2   65.59    7.70
   1  -9  -2   73.49    8.60
   1  -9  -2   58.79    7.60
  -1  -9   2   78.49    9.10
  -1  -9   2   71.49    8.10
   1  -9  -2   82.09   10.30
   1  -9  -2   70.09    8.80
  -1  -9   2   67.99    9.00
  -1   9   2   74.69   10.30
   1   9  -2   66.69    8.00
   1   9  -2   94.59    9.70
  -1   9   2   90.29    9.30
   1   9  -2   87.89    9.30
  -1   9   2   53.19    8.50
   0  -9   2 1047.20   85.39
   0  -9   2 1112.69   83.89
   0  -9  -2 1229.58   83.89
   0  -9  -2 1221.48   85.79
   0  -9  -2 1017.80   84.19
   0  -9  -2 1199.38   83.69
   0  -9   2 1065.69   85.29
   0  -9  -2 1131.39   84.19
   0  -9   2 1121.29   84.29
   0   9  -2 1100.09   84.19
   0   9   2 1143.09   83.89
   0   9   2 1010.40   85.29
   0   9  -2 1211.98   83.99
   0   9  -2 1263.17   85.19
   0   9   2  987.40   83.99
  -1  -9  -2 1533.65  100.49
   1  -9   2 1251.27   98.79
   1  -9   2 1197.48  101.19
  -1  -9  -2 1371.76  101.59
  -1  -9  -2 1409.56   99.69
   1  -9   2 1438.76  100.29
   1  -9   2 1202.48  101.69
   1   9   2 1386.76  100.09
   1   9   2 1304.67   99.69
  -1   9  -2 1477.95   99.99
   1   9   2 1253.77   99.99
  -1   9  -2 1444.66  100.39
   1   9   2 1297.47  100.39
   1   9   2 1276.67  101.39
  -1   9  -2 1361.26  101.59
   2  -9   2 4869.21  382.36
  -2  -9  -2 5803.42  381.96
  -2  -9  -2 4953.40  382.36
   2  -9   2 4810.32  383.46
   2   9   2 5706.63  382.96
   2   9   2 5213.88  380.96
   3  -9   2   11.60    3.30
  -3  -9  -2    8.80    3.80
   3  -9   2   13.20    6.30
  -3  -9  -2   12.20    5.50
  -3  -9  -2    3.60    4.10
   3  -9   2   13.80    5.10
   3  -9   2    7.20    3.40
  -3  -9  -2    8.80    3.90
   3   9   2   10.60    3.50
  -3   9  -2    5.80    5.50
  -3   9  -2   15.80    6.20
   3   9   2    9.20    3.10
  -3   9  -2   13.00    4.60
  -3   9  -2   11.50    3.40
   3   9   2    5.80    3.30
   4  -9   2    2.30    5.30
   4  -9   2    5.90    3.20
  -4  -9  -2    1.00    3.90
  -4  -9  -2    4.40    5.10
   4  -9   2   14.00    4.60
  -4  -9  -2   14.10    5.00
  -4  -9  -2   10.90    4.10
   4  -9   2    1.30    4.50
  -4  -9  -2   12.50    6.20
   4   9   2    6.90    3.10
  -4   9  -2    5.20    5.60
  -4   9  -2    3.30    3.80
   4   9   2    3.00    3.30
  -4   9  -2    4.20    4.20
  -4   9  -2   -1.00    6.00
  -5  -9  -2   35.50    7.00
  -5  -9  -2   15.90    6.80
   5  -9   2   27.10    7.30
  -5  -9  -2   21.50    6.90
   5  -9   2   15.40    8.40
   5  -9   2   15.90    4.80
  -5  -9  -2   36.50    8.30
   5  -9   2   20.60    6.70
  -5  -9  -2   19.30    8.20
  -5   9  -2   17.60    8.90
  -5   9  -2   24.00    8.20
  -5   9  -2   19.20    6.20
   5   9   2   23.90    4.10
   5   9   2   21.10    4.20
  -5   9  -2   15.30    6.10
   5   9   2   28.70    5.80
   6  -9   2 1301.67  112.09
  -6  -9  -2 1575.74  111.99
  -6  -9  -2 1392.06  111.99
   6  -9   2 1403.86  112.69
  -6  -9  -2 1576.84  112.79
  -6  -9  -2 1467.75  114.79
   6  -9   2 1631.74  110.49
  -6   9  -2 1532.05  113.19
  -6   9  -2 1379.46  111.59
  -6   9  -2 1499.95  112.19
  -6   9  -2 1529.15  116.79
   7  -9   2   74.49   12.50
  -7  -9  -2   87.99   11.10
  -7  -9  -2   74.99   11.80
  -7  -9  -2   58.29   11.00
   7  -9   2   87.79    9.40
  -7  -9  -2   85.29   14.10
  -7   9  -2   71.29   13.40
  -7   9  -2   74.79   12.20
  -7   9  -2   77.49   10.60
   7   9   2   89.69    9.80
  -7   9  -2  100.39   17.60
   8  -9   2   63.89    8.50
  -8  -9  -2   57.39   11.30
  -8  -9  -2   65.19   11.30
  -8  -9  -2   56.89   11.60
  -8  -9  -2   56.89   13.10
  -8   9  -2   58.59   12.80
  -8   9  -2   40.40   14.70
  -8   9  -2   70.09   13.50
   9  -9   2  324.97   25.60
  -9  -9  -2  284.27   28.00
  -9  -9  -2  264.37   27.30
  -9   9  -2  310.87   35.40
  -9   9  -2  256.07   28.80
  -9   9  -2  298.37   29.70
 -10  -9  -2   15.70   10.60
  10  -9   2   23.20    6.60
 -10  -9  -2   26.50    8.00
 -10   9  -2   17.60    9.40
 -10   9  -2    0.10    7.90
 -10   9  -2    7.30   13.80
 -10 -10   2    7.80    9.40
  10 -10  -2    5.20    7.00
 -10 -10   2    9.20   10.10
  10  10  -2   32.10    8.90
 -10  10   2  -11.20    9.10
 -10  10   2   -5.50    8.20
 -10  10   2   -1.00   10.80
   9 -10  -2   26.70    8.90
  -9 -10   2   10.30    9.80
  -9 -10   2   18.30   11.10
   9  10  -2   23.40    8.60
  -9  10   2    5.40   10.50
  -9  10   2   18.50   10.70
  -9  10   2   23.60   12.10
   8 -10  -2  296.87   27.20
  -8 -10   2  245.78   29.00
   8  10  -2  238.38   27.00
  -8  10   2  357.86   31.80
  -8  10   2  295.57   32.80
  -8  10   2  299.47   28.60
  -7 -10   2    3.60    6.60
  -7 -10   2    8.60    7.70
   7 -10  -2   -0.40    6.50
  -7  10   2    6.50    7.40
  -7  10   2    3.90    8.20
   7  10  -2   11.90    8.20
  -7  10   2   19.90   10.90
   6 -10  -2    7.00    6.90
  -6 -10   2   12.40    5.90
   6 -10  -2   17.90    6.80
  -6 -10   2    4.90    7.10
  -6 -10   2    3.40    6.10
  -6 -10   2   -0.50    5.70
   6 -10  -2   11.90    7.10
   6  10  -2   -0.30    6.70
  -6  10   2    3.00    7.60
  -6  10   2    1.60    7.80
   6  10  -2   11.60    6.90
  -6  10   2   15.40    7.20
  -6  10   2    7.90    7.00
   5 -10  -2  455.15   44.80
  -5 -10   2  509.15   43.70
   5 -10  -2  499.45   44.80
  -5 -10   2  492.35   44.70
  -5 -10   2  527.05   44.60
  -5 -10   2  566.74   44.10
   5 -10  -2  535.75   43.20
   5  10  -2  558.24   43.70
  -5  10   2  564.74   43.50
   5  10  -2  507.85   43.90
  -5  10   2  584.84   46.70
  -4 -10   2  482.55   42.30
   4 -10  -2  486.25   43.10
  -4 -10   2  466.85   41.40
   4 -10  -2  460.95   43.10
   4 -10  -2  449.06   41.40
  -4 -10   2  567.34   42.60
  -4 -10   2  518.25   43.30
   4 -10  -2  543.55   42.00
   4  10  -2  502.05   42.60
  -4  10   2  547.95   44.00
  -4  10   2  588.64   41.80
  -4  10   2  589.34   44.50
  -4  10   2  474.95   42.30
   4  10  -2  532.85   42.00
  -3 -10   2  766.22   60.49
   3 -10  -2  778.02   59.89
   3 -10  -2  702.63   60.19
  -3 -10   2  763.62   61.69
   3 -10  -2  800.42   62.39
  -3 -10   2  890.21   61.39
   3 -10  -2  760.72   62.09
   3 -10  -2  881.51   61.19
  -3 -10   2  766.42   60.89
   3  10  -2  820.22   60.89
   3  10  -2  714.33   60.99
  -3  10   2  757.92   61.69
   3  10  -2  779.62   61.39
  -2 -10   2   64.19    8.10
  -2 -10   2   50.59    7.60
   2 -10  -2   47.50    8.90
  -2 -10   2   37.00    8.20
   2 -10  -2   48.30    9.30
   2 -10  -2   42.30    6.80
   2 -10  -2   45.00    7.40
   2 -10  -2   44.10    6.60
  -2 -10   2   47.10    6.80
  -2  10   2   53.39    6.70
   2  10  -2   35.40    7.60
  -2  10   2   42.80    8.30
   2  10  -2   53.99    7.60
  -2  10   2   41.90    7.30
  -2  10   2   63.49   11.10
   2  10  -2   56.49    8.20
   1 -10  -2 5318.57  430.36
  -1 -10   2 6128.39  431.86
   1 -10  -2 6192.28  431.76
  -1  10   2 6169.28  432.06
  -1  10   2 5674.33  430.36
   0 -10  -2 6934.81  460.25
   0 -10  -2 5974.40  458.65
   0 -10   2 5959.70  459.85
   0  10   2 6288.77  458.65
  -1 -10  -2    8.70    5.20
  -1 -10  -2   12.00    3.80
  -1 -10  -2    9.80    4.00
   1 -10   2   16.40    5.90
  -1 -10  -2    6.20    4.10
   1 -10   2    9.20    5.70
   1 -10   2   11.20    3.00
  -1  10  -2    5.50    3.10
   1  10   2    4.60    2.80
  -1  10  -2   14.60    5.60
   1  10   2   14.20    4.90
   1  10   2   12.70    4.30
   1  10   2   14.20    6.30
   1  10   2    2.50    3.40
  -1  10  -2    6.10    3.70
  -2 -10  -2    0.40    3.10
  -2 -10  -2    3.80    3.30
   2 -10   2    4.40    2.70
   2 -10   2   -3.80    3.30
   2 -10   2    4.40    2.50
  -2 -10  -2   -1.00    4.50
   2 -10   2   13.80    5.80
  -2 -10  -2    3.20    3.00
   2  10   2   -2.30    2.90
  -2  10  -2   -1.60    2.50
   2  10   2   -2.80    3.10
  -2  10  -2    0.50    1.90
  -2  10  -2    6.10    5.50
   2  10   2   -1.90    2.20
   2  10   2   -1.70    4.80
   2  10   2    1.70    3.10
  -2  10  -2    2.20    3.40
  -2  10  -2    0.70    4.90
  -3 -10  -2 2276.57  168.68
  -3 -10  -2 2338.97  168.98
   3 -10   2 2100.39  171.78
   3 -10   2 2298.47  170.28
  -3 -10  -2 2260.87  169.58
  -3 -10  -2 2117.09  169.98
  -3  10  -2 2137.69  170.38
   3  10   2 2535.25  168.48
  -3  10  -2 2541.95  168.08
   3  10   2 2222.88  168.48
   3  10   2 2231.68  168.18
  -3  10  -2 2275.67  171.78
  -3  10  -2 2381.66  169.18
  -4 -10  -2  892.81   72.79
  -4 -10  -2 1018.60   75.49
   4 -10   2  915.11   72.79
   4 -10   2 1004.80   74.19
  -4 -10  -2 1023.80   72.79
  -4 -10  -2  951.60   74.09
  -4 -10  -2  903.21   73.59
   4 -10   2  825.52   75.69
   4 -10   2 1029.30   71.99
   4  10   2  876.01   71.69
  -4  10  -2  992.60   72.99
   4  10   2  957.80   71.39
  -4  10  -2 1021.70   76.79
  -4  10  -2  923.01   74.29
  -4  10  -2 1005.20   72.19
  -5 -10  -2 1166.18   93.59
  -5 -10  -2 1241.68   96.19
  -5 -10  -2 1129.99   94.49
   5 -10   2 1094.19   93.49
  -5 -10  -2 1290.77   94.69
   5 -10   2 1345.97   92.29
   5 -10   2 1212.68   94.39
   5 -10   2 1154.48   97.29
  -5 -10  -2 1251.47   93.19
  -5  10  -2 1285.27   95.19
   5  10   2 1352.06   91.19
  -5  10  -2 1331.27   98.09
   5  10   2 1143.59   91.39
  -5  10  -2 1215.18   93.39
  -5  10  -2 1260.47   93.09
  -6 -10  -2 1051.49   83.89
   6 -10   2 1039.40   83.99
   6 -10   2 1229.78   81.89
  -6 -10  -2 1111.59   86.59
  -6 -10  -2 1111.49   83.09
   6 -10   2 1037.30   83.79
  -6 -10  -2 1026.80   83.39
  -6  10  -2 1115.09   84.69
   6  10   2 1009.60   79.29
  -6  10  -2 1098.59   83.19
  -6  10  -2 1133.69   88.29
  -6  10  -2 1072.39   83.19
   6  10   2 1056.99   79.29
  -7 -10  -2   94.59   14.10
  -7 -10  -2  111.19   17.60
   7 -10   2  136.69   16.40
  -7 -10  -2  125.19   14.30
   7 -10   2  134.69   12.60
  -7 -10  -2  105.29   14.70
  -7  10  -2  115.09   18.70
  -7  10  -2  117.99   13.80
  -7  10  -2  112.79   16.40
  -7  10  -2  106.89   14.60
   8 -10   2  178.98   17.40
  -8 -10  -2  174.18   19.80
  -8 -10  -2  144.99   21.20
  -8 -10  -2  207.38   20.90
  -8 -10  -2  199.88   20.40
  -8  10  -2  189.88   20.80
  -8  10  -2  189.98   22.10
  -8  10  -2  232.78   26.80
   9 -10   2    6.70    5.00
  -9 -10  -2   -6.00    7.10
  -9 -10  -2   16.10    7.10
  -9 -10  -2    7.20    6.90
  -9  10  -2   -3.00    6.30
  -9  10  -2   11.70    9.80
  -9  10  -2    3.90    9.40
 -10 -10  -2   53.09   11.60
  10 -10   2   67.19    9.90
 -10 -10  -2   43.50   14.00
 -10  10  -2   50.99   13.30
 -10  10  -2   58.59   17.80
 -10  10  -2   48.00   13.60
  10 -11  -2   -6.00    6.10
 -10 -11   2   -8.60    8.90
 -10 -11   2   -0.50    8.80
 -10  11   2   -9.20   11.00
 -10  11   2    0.10    9.00
 -10  11   2   -4.50   10.10
  10  11  -2   12.00    7.60
  -9 -11   2   29.90   11.50
  -9 -11   2   48.10   13.50
   9 -11  -2   42.30   10.60
   9  11  -2   30.10    9.60
  -9  11   2   36.30   15.50
  -9  11   2   21.60    9.70
  -9  11   2   39.00   13.90
   8 -11  -2    2.00    7.30
  -8 -11   2   -7.30    7.80
  -8 -11   2   -3.90    5.90
  -8  11   2    6.10    9.90
  -8  11   2    2.50    6.50
  -8  11   2   -6.90    9.10
   8  11  -2    0.60    7.20
  -7 -11   2   38.10   11.20
  -7 -11   2   14.90    8.80
   7 -11  -2   31.60    9.50
  -7  11   2   21.90    8.40
   7  11  -2   22.90    9.00
  -7  11   2   46.80   12.70
  -7  11   2   39.50   13.30
   6 -11  -2  164.18   19.90
   6 -11  -2  218.88   20.40
  -6 -11   2  190.88   20.20
  -6 -11   2  153.88   20.60
  -6 -11   2  199.18   21.90
  -6  11   2  229.68   24.60
  -6  11   2  173.38   26.50
  -6  11   2  238.68   20.90
   6  11  -2  169.28   20.60
   5 -11  -2  499.95   46.20
  -5 -11   2  454.15   45.50
   5 -11  -2  511.25   47.00
  -5 -11   2  573.74   45.20
   5 -11  -2  635.94   45.10
  -5 -11   2  571.64   45.40
   5 -11  -2  478.15   44.40
  -5 -11   2  473.05   45.00
  -5  11   2  593.54   44.70
  -5  11   2  506.25   45.30
   5  11  -2  584.74   46.10
   5  11  -2  608.14   45.30
  -5  11   2  551.24   47.20
   4 -11  -2   19.40    7.60
   4 -11  -2   23.70    6.80
  -4 -11   2   18.40    7.60
  -4 -11   2   19.60    6.40
   4 -11  -2   20.80    6.20
  -4 -11   2   25.00    6.90
  -4 -11   2   11.50    6.80
   4 -11  -2   14.10    7.00
   4 -11  -2   10.60    6.90
  -4  11   2   40.70   10.10
  -4  11   2    6.40    6.10
   4  11  -2   16.30    7.00
  -4  11   2   25.10    6.50
   4  11  -2   24.00    6.50
  -4  11   2   11.70    6.90
  -3 -11   2   35.60    8.00
   3 -11  -2   48.40    8.00
   3 -11  -2   36.40    7.50
   3 -11  -2   29.70    8.30
  -3 -11   2   50.39    8.90
   3 -11  -2   54.99   10.90
   3 -11  -2   55.89    9.60
  -3 -11   2   40.70    7.80
  -3 -11   2   32.30    8.70
   3  11  -2   45.10    9.10
   3  11  -2   40.10    7.90
  -3  11   2   46.00    9.50
   3  11  -2   27.40    8.00
  -3  11   2   41.70    6.80
  -3  11   2   62.39   11.60
  -3  11   2   48.80   10.00
   2 -11  -2 1514.95  119.79
   2 -11  -2 1692.63  120.49
  -2 -11   2 1618.74  120.19
   2 -11  -2 1442.76  120.99
  -2 -11   2 1485.55  120.89
  -2 -11   2 1736.33  120.99
   2 -11  -2 1573.14  121.89
   2 -11  -2 1654.03  119.69
  -2 -11   2 1697.53  120.39
  -2  11   2 1446.76  120.49
   2  11  -2 1571.74  121.09
   2  11  -2 1732.03  120.39
   2  11  -2 1613.84  120.99
  -2  11   2 1759.02  122.89
   1 -11  -2  430.16   33.30
   1 -11  -2  433.06   33.50
   1 -11  -2  428.76   34.00
   1 -11  -2  378.86   34.50
  -1 -11   2  390.16   35.60
  -1 -11   2  416.66   33.60
  -1 -11   2  423.86   34.80
  -1 -11   2  411.86   34.40
   1 -11  -2  432.76   35.60
  -1  11   2  404.16   35.90
  -1  11   2  469.35   34.60
   1  11  -2  440.96   34.80
  -1  11   2  364.76   33.90
   1  11  -2  446.26   33.70
   1  11  -2  426.86   34.50
   0 -11   2 1563.04  117.89
   0 -11   2 1466.65  119.39
   0 -11  -2 1706.43  120.09
   0 -11  -2 1497.95  118.59
   0 -11  -2 1714.13  117.89
   0 -11  -2 1637.44  117.59
   0 -11   2 1441.26  119.59
   0 -11   2 1686.63  118.59
   0 -11  -2 1539.65  118.09
   0  11  -2 1801.22  118.09
   0  11   2 1415.46  118.09
   0  11  -2 1574.04  118.39
   0  11   2 1582.54  120.19
   1 -11   2 1576.24  109.99
  -1 -11  -2 1631.64  110.59
  -1 -11  -2 1656.93  110.19
   1 -11   2 1292.77  111.49
  -1 -11  -2 1549.05  109.39
   1 -11   2 1324.07  111.19
  -1 -11  -2 1481.75  111.49
   1 -11   2 1492.45  108.39
  -1  11  -2 1302.97  109.59
   1  11   2 1338.37  109.59
  -1  11  -2 1569.04  111.49
   1  11   2 1434.16  111.59
   1  11   2 1424.66  110.09
  -1  11  -2 1601.04  109.59
   1  11   2 1487.35  109.79
   1  11   2 1397.66  109.19
  -2 -11  -2 2928.71  215.68
  -2 -11  -2 3181.18  216.58
  -2 -11  -2 2970.60  215.88
   2 -11   2 2772.12  217.38
   2 -11   2 2806.52  218.58
  -2 -11  -2 2663.23  217.18
   2 -11   2 3174.08  215.78
  -2  11  -2 2791.92  217.98
  -2  11  -2 2846.02  215.38
   2  11   2 3083.89  215.58
  -2  11  -2 3115.89  216.28
   2  11   2 3017.10  217.78
  -2  11  -2 3042.70  218.18
   2  11   2 2724.33  215.58
   2  11   2 2937.11  215.98
   3 -11   2  809.32   61.89
  -3 -11  -2  674.03   61.19
  -3 -11  -2  748.03   59.99
  -3 -11  -2  807.02   60.09
  -3 -11  -2  762.62   60.69
   3 -11   2  819.32   59.59
  -3  11  -2  813.62   60.49
  -3  11  -2  851.61   59.09
   3  11   2  832.62   59.59
   3  11   2  763.82   59.89
  -3  11  -2  744.23   62.89
  -3  11  -2  783.62   62.19
   3  11   2  755.02   59.39
   4 -11   2  442.16   43.00
   4 -11   2  517.85   38.90
  -4 -11  -2  477.35   41.20
   4 -11   2  441.06   39.40
  -4 -11  -2  466.65   39.90
   4 -11   2  519.95   41.30
  -4 -11  -2  498.35   40.90
  -4 -11  -2  542.45   42.60
  -4 -11  -2  471.65   39.40
  -4  11  -2  475.85   39.90
  -4  11  -2  458.45   41.60
  -4  11  -2  524.35   39.00
  -4  11  -2  521.05   43.70
   4  11   2  522.95   38.70
   4  11   2  552.64   39.10
  -5 -11  -2   66.79   11.80
  -5 -11  -2   45.00    9.50
   5 -11   2   52.49    9.90
  -5 -11  -2   53.29    8.60
   5 -11   2   36.40   11.60
  -5 -11  -2   75.09   13.30
  -5 -11  -2   40.00    8.70
   5 -11   2   51.89    7.70
   5 -11   2   41.60   10.00
   5  11   2   45.10    7.00
  -5  11  -2   49.70    9.50
  -5  11  -2   49.80   11.40
   5  11   2   40.30    7.30
  -5  11  -2   61.99   13.60
  -5  11  -2   56.99    9.10
   5  11   2   48.70    7.50
  -6 -11  -2   34.50   10.90
  -6 -11  -2   21.80    8.00
  -6 -11  -2   46.70   13.70
   6 -11   2   35.30    8.50
   6 -11   2   15.50    7.20
  -6 -11  -2   46.10    9.80
   6 -11   2   40.10    7.40
  -6 -11  -2   33.40    8.20
  -6  11  -2   41.40    8.50
   6  11   2   31.50    5.30
  -6  11  -2   37.10    8.60
   6  11   2   31.30    6.60
  -6  11  -2   24.90   10.20
   6  11   2   32.30    4.80
  -6  11  -2   22.50   10.70
  -7 -11  -2    3.20    7.30
  -7 -11  -2    5.00    5.70
   7 -11   2   -3.60    3.30
  -7 -11  -2    0.80    5.90
   7 -11   2   18.80    7.20
  -7 -11  -2   14.60    7.10
  -7  11  -2   10.30    5.20
  -7  11  -2   -1.10    7.50
  -7  11  -2    3.50    5.90
  -7  11  -2    3.60    8.10
  -8 -11  -2   20.60   10.30
  -8 -11  -2    4.00    6.90
  -8 -11  -2   21.50    8.50
   8 -11   2   18.50    6.10
  -8  11  -2   22.10    8.70
  -8  11  -2   28.40   11.00
  -8  11  -2   34.60   13.00
  -9 -11  -2   70.09   14.00
  -9 -11  -2   75.89   17.40
  -9 -11  -2   82.69   13.40
  -9  11  -2   72.99   14.40
  -9  11  -2   78.09   16.20
  -9  11  -2   77.39   19.10
 -10 -11  -2    4.20    7.90
 -10 -11  -2   16.90    7.60
  10 -11   2   18.80    6.70
 -10  11  -2    0.40    8.30
 -10  11  -2  -18.00    7.70
 -10  11  -2   -7.50    9.20
 -10 -12   2   14.40   10.90
  10 -12  -2   19.30    9.00
  10 -12  -2    4.30    7.50
 -10 -12   2   20.80   12.70
 -10  12   2   36.20   14.10
 -10  12   2    1.90   11.20
  10  12  -2   24.50    8.00
  -9 -12   2    5.90    8.90
  -9 -12   2    6.30    9.20
   9 -12  -2   14.10    8.10
  -9  12   2   22.60   12.60
  -9  12   2   12.40    9.50
  -9  12   2    9.30   10.50
   9  12  -2   35.70   10.00
  -8 -12   2  176.88   23.70
   8 -12  -2  230.68   22.20
  -8 -12   2  167.28   23.30
  -8  12   2  260.67   27.90
  -8  12   2  225.68   27.80
   8  12  -2  191.18   22.70
  -8  12   2  230.28   24.10
   7 -12  -2   12.70    8.20
  -7 -12   2   22.40    9.30
  -7 -12   2   10.30    8.30
  -7  12   2   -4.50    8.90
   7  12  -2    5.50    7.90
  -7  12   2   -4.10    5.50
  -7  12   2   27.40   11.20
  -6 -12   2    0.30    5.50
  -6 -12   2   22.30    8.60
   6 -12  -2   12.30    6.30
   6 -12  -2    7.00    7.20
  -6  12   2    7.30    6.00
  -6  12   2   36.20   11.20
  -6  12   2   11.80    8.70
   6  12  -2   17.40    8.30
  -5 -12   2   68.19   11.00
  -5 -12   2   33.80   10.00
   5 -12  -2   65.69   11.30
   5 -12  -2   46.80   12.20
  -5 -12   2   54.29   12.50
  -5 -12   2   56.79   11.50
   5 -12  -2   47.80    8.60
   5 -12  -2   56.99   11.10
   5 -12  -2   58.29   12.50
  -5  12   2   76.49   14.90
  -5  12   2   63.49   11.20
   5  12  -2   43.90   10.10
  -5  12   2   57.49   11.90
  -5  12   2   55.69   13.60
   5  12  -2   66.79   13.00
  -4 -12   2  166.18   17.50
   4 -12  -2  180.08   20.00
   4 -12  -2  197.68   18.30
  -4 -12   2  146.59   18.60
  -4 -12   2  178.58   18.30
   4 -12  -2  180.28   19.80
  -4 -12   2  142.49   17.80
   4 -12  -2  161.38   16.30
   4 -12  -2  143.49   16.80
  -4  12   2  189.28   20.50
   4  12  -2  177.98   18.30
   4  12  -2  167.98   17.50
  -4  12   2  201.18   17.20
  -4  12   2  152.68   18.20
  -4  12   2  173.48   20.10
   3 -12  -2  199.98   17.90
   3 -12  -2  160.08   17.80
  -3 -12   2  212.58   19.20
  -3 -12   2  186.98   18.80
   3 -12  -2  186.58   20.10
   3 -12  -2  201.58   19.00
  -3 -12   2  201.18   18.60
  -3 -12   2  166.18   19.20
   3 -12  -2  174.18   20.00
  -3  12   2  218.68   18.00
   3  12  -2  175.28   19.30
  -3  12   2  225.58   20.60
  -3  12   2  164.58   18.70
   3  12  -2  177.98   19.30
  -3  12   2  215.48   21.60
   3  12  -2  226.88   19.00
   2 -12  -2  432.66   37.30
   2 -12  -2  472.45   37.10
  -2 -12   2  482.25   37.70
  -2 -12   2  470.45   40.00
   2 -12  -2  482.15   38.00
  -2 -12   2  480.25   37.80
  -2 -12   2  507.05   38.80
  -2 -12   2  434.56   38.40
   2 -12  -2  427.46   38.80
   2 -12  -2  444.46   39.40
  -2  12   2  491.95   40.40
   2  12  -2  459.85   38.70
  -2  12   2  528.15   37.30
  -2  12   2  425.66   38.10
   2  12  -2  423.46   38.10
  -2  12   2  450.35   38.50
   2  12  -2  498.75   37.70
   1 -12  -2   93.29   13.00
  -1 -12   2  116.99   11.50
   1 -12  -2  128.29   12.40
  -1 -12   2   88.79   11.60
   1 -12  -2   89.59   10.40
   1 -12  -2  100.49   12.40
   1 -12  -2   93.09   10.70
  -1 -12   2   92.69   13.20
  -1 -12   2  114.59   13.00
  -1  12   2  106.69   14.00
   1  12  -2  123.29   11.60
   1  12  -2   87.19   11.40
   1  12  -2  119.09   12.80
  -1  12   2  108.59   11.40
  -1  12   2   98.09   11.80
  -1  12   2  117.69   12.10
   0 -12   2   59.49    6.10
   0 -12   2   49.80   10.00
   0 -12  -2   51.99    7.30
   0 -12  -2   49.50    9.20
   0 -12   2   50.29   10.40
   0 -12  -2   55.79   10.80
   0 -12  -2   49.90    7.00
   0 -12  -2   54.29    7.80
   0 -12   2   49.00    7.80
   0  12  -2   52.69    7.50
   0  12   2   39.30    8.50
   0  12  -2   56.69    8.00
   0  12   2   46.00    7.80
   0  12  -2   55.69    8.90
   0  12   2   48.90   11.00
   0  12   2   63.19    8.60
   1 -12   2  196.38   21.10
  -1 -12  -2  209.48   21.20
   1 -12   2  183.08   20.50
  -1 -12  -2  218.28   18.50
  -1 -12  -2  210.28   19.90
   1 -12   2  235.18   19.30
   1 -12   2  203.58   17.50
   1  12   2  211.18   19.20
  -1  12  -2  215.28   19.50
   1  12   2  214.08   21.30
  -1  12  -2  235.68   21.00
   1  12   2  212.38   19.10
   1  12   2  232.38   20.00
   1  12   2  222.28   18.70
  -1  12  -2  224.78   18.70
  -2 -12  -2  737.93   54.69
  -2 -12  -2  723.43   53.79
   2 -12   2  625.34   56.39
  -2 -12  -2  678.63   55.89
   2 -12   2  749.03   53.89
   2 -12   2  589.64   55.19
  -2 -12  -2  720.63   53.99
   2  12   2  693.43   54.09
  -2  12  -2  707.83   56.39
  -2  12  -2  732.93   54.49
   2  12   2  714.63   53.49
  -2  12  -2  686.43   56.39
  -2  12  -2  686.53   53.49
   2  12   2  653.23   53.59
  -2  12  -2  751.32   54.49
  -3 -12  -2  124.59   12.60
   3 -12   2  118.49   15.80
  -3 -12  -2  120.49   12.70
   3 -12   2  107.59   13.80
  -3 -12  -2  119.39   13.40
   3 -12   2  106.19   11.80
   3 -12   2  136.39   12.30
  -3 -12  -2  117.89   14.80
  -3  12  -2  128.09   16.10
   3  12   2  105.49   12.40
   3  12   2  128.69   12.40
  -3  12  -2  123.99   13.10
  -3  12  -2  126.19   15.00
  -3  12  -2  107.29   11.70
   3  12   2  126.79   11.70
   4 -12   2   29.10    8.80
   4 -12   2   35.40   10.70
  -4 -12  -2   27.20    7.60
  -4 -12  -2   39.10    8.00
   4 -12   2   43.40    7.30
  -4 -12  -2   25.30    7.00
   4 -12   2   30.30    7.00
  -4 -12  -2   47.50   10.40
   4  12   2   27.10    7.00
  -4  12  -2   49.99   11.90
  -4  12  -2   48.90    9.10
  -4  12  -2   29.80   10.10
   4  12   2   34.80    6.70
   4  12   2   41.50    6.90
  -5 -12  -2   36.20    8.50
   5 -12   2   42.90    7.50
  -5 -12  -2   38.60    9.70
   5 -12   2   14.70    8.90
  -5 -12  -2   27.50   10.40
   5 -12   2   17.10    7.40
  -5 -12  -2   32.20    7.80
  -5 -12  -2   23.90    7.80
   5 -12   2   21.20    8.40
   5  12   2   25.40    6.40
   5  12   2   35.30    6.60
  -5  12  -2   29.10    7.30
  -5  12  -2   30.20    8.10
  -5  12  -2   35.40   11.10
   5  12   2   46.70    7.50
  -5  12  -2   25.00   10.80
  -6 -12  -2 1002.40   77.39
  -6 -12  -2  964.10   78.99
  -6 -12  -2 1010.50   75.79
   6 -12   2  946.51   76.49
  -6 -12  -2  883.61   76.09
  -6  12  -2 1010.40   75.39
  -6  12  -2  999.50   78.19
   6  12   2 1002.80   72.89
  -6  12  -2  938.91   76.09
   6  12   2  895.91   72.99
  -6  12  -2 1141.09   82.19
  -7 -12  -2   27.20    7.50
   7 -12   2   20.70    7.80
   7 -12   2    9.20    4.70
  -7 -12  -2   -6.90    6.90
  -7 -12  -2   13.80    7.20
  -7 -12  -2   10.20    6.40
  -7  12  -2   17.10    8.10
  -7  12  -2   16.00    7.50
  -7  12  -2   -1.40    8.50
  -7  12  -2   16.10   11.10
  -8 -12  -2   30.80    9.60
  -8 -12  -2   51.19   11.20
  -8 -12  -2   31.20   12.20
   8 -12   2   38.20    7.90
  -8  12  -2   46.00   10.20
  -8  12  -2   47.00   14.40
  -8  12  -2   53.59   13.50
  -9 -12  -2    5.70    6.40
  -9 -12  -2   12.40   11.10
  -9 -12  -2    1.90    6.90
   9 -12   2    9.70    5.70
  -9  12  -2   11.80    7.80
  -9  12  -2   22.30   11.60
  -9  12  -2   -6.10   10.30
  10 -12   2    7.90    5.90
 -10 -12  -2    5.70    6.50
 -10 -12  -2   10.30    7.90
 -10  12  -2  -13.20    9.90
 -10  12  -2   -4.80    6.70
 -10  12  -2  -12.80    9.00
  10 -13  -2   -3.00    5.60
  10 -13  -2  -12.00    6.90
 -10 -13   2   11.90   11.80
 -10 -13   2    8.10    8.20
 -10  13   2  -14.50    9.30
  10  13  -2    5.80    6.40
 -10  13   2   -2.40    9.70
 -10  13   2  -14.40   10.80
   9 -13  -2  173.28   18.30
   9 -13  -2  134.39   17.20
  -9 -13   2  152.28   21.20
  -9 -13   2  124.59   20.70
  -9  13   2  125.29   18.50
   9  13  -2  130.79   18.00
  -9  13   2  165.88   24.30
  -9  13   2  134.79   26.00
   8 -13  -2   49.90   10.30
  -8 -13   2   48.20   13.70
  -8 -13   2   37.20   12.60
   8 -13  -2   48.00   11.30
  -8  13   2   60.89   12.90
   8  13  -2   44.90   12.30
  -8  13   2   46.70   14.10
  -8  13   2   47.20   15.50
   7 -13  -2   10.40    7.80
  -7 -13   2    7.60    7.90
  -7 -13   2   -4.20    6.10
   7 -13  -2    9.20    5.80
  -7  13   2   -2.70    6.90
  -7  13   2   -5.80    6.60
  -7  13   2    7.20    7.00
   7  13  -2   -8.70    6.60
  -6 -13   2   45.70   12.00
   6 -13  -2   54.19   11.20
   6 -13  -2   48.80    8.60
  -6 -13   2   47.10   11.60
   6  13  -2   60.59   12.60
  -6  13   2   42.30   12.60
  -6  13   2   54.29   10.50
  -6  13   2   37.20   12.10
   5 -13  -2  231.18   20.00
   5 -13  -2  193.38   18.20
   5 -13  -2  170.88   19.30
   5 -13  -2  166.28   21.00
  -5 -13   2  161.48   20.70
  -5 -13   2  178.38   20.70
  -5 -13   2  203.88   20.50
  -5 -13   2  166.38   18.90
   5  13  -2  176.68   20.50
  -5  13   2  202.98   23.00
  -5  13   2  198.88   20.70
   5  13  -2  203.88   21.00
  -4 -13   2  631.14   53.59
   4 -13  -2  620.34   50.99
   4 -13  -2  606.54   53.69
   4 -13  -2  560.54   51.79
  -4 -13   2  636.94   52.09
   4 -13  -2  707.73   52.39
  -4 -13   2  616.84   52.59
  -4 -13   2  721.03   53.09
   4 -13  -2  567.24   53.59
  -4  13   2  731.53   55.59
   4  13  -2  699.43   52.29
   4  13  -2  634.24   53.19
  -4  13   2  646.34   54.09
  -4  13   2  607.94   52.99
  -4  13   2  747.43   51.79
  -3 -13   2 1045.00   71.69
  -3 -13   2  947.01   73.29
   3 -13  -2  948.51   69.99
  -3 -13   2  930.31   70.49
  -3 -13   2  918.21   71.09
   3 -13  -2  993.40   70.99
   3 -13  -2  796.72   69.99
   3 -13  -2  910.21   72.79
  -3 -13   2  865.61   71.69
   3  13  -2  987.40   70.79
  -3  13   2  823.72   71.49
   3  13  -2  780.92   71.09
  -3  13   2  950.10   73.59
  -3  13   2  906.81   71.49
   3  13  -2  883.61   71.49
  -2 -13   2 1374.46  102.99
  -2 -13   2 1325.27  101.59
   2 -13  -2 1407.96  101.29
  -2 -13   2 1382.46  104.49
   2 -13  -2 1413.86  102.09
   2 -13  -2 1255.57  101.29
   2 -13  -2 1402.36  104.09
  -2  13   2 1328.67  104.39
   2  13  -2 1512.75  101.99
  -2  13   2 1176.58  102.09
  -2  13   2 1273.67  102.39
   2  13  -2 1354.26  102.69
   2  13  -2 1333.67  102.99
   1 -13  -2 2136.19  161.58
   1 -13  -2 2166.48  164.18
  -1 -13   2 2145.49  164.38
  -1 -13   2 2094.19  161.78
  -1 -13   2 2039.60  162.58
  -1 -13   2 2128.69  163.38
   1 -13  -2 2220.78  162.28
   1 -13  -2 2296.27  161.58
  -1  13   2 2299.37  162.78
   1  13  -2 2406.06  163.58
   1  13  -2 2319.87  161.98
   1  13  -2 2157.78  162.68
  -1  13   2 1948.31  162.28
  -1  13   2 2228.28  162.18
   0 -13   2  218.48   17.40
   0 -13   2  182.08   20.90
   0 -13  -2  233.68   18.80
   0 -13  -2  225.98   21.40
   0 -13   2  202.78   21.10
   0 -13  -2  208.18   19.50
   0 -13  -2  214.78   18.40
   0 -13   2  175.88   18.90
   0 -13  -2  177.18   19.90
   0  13   2  191.48   19.40
   0  13   2  193.88   18.80
   0  13  -2  250.87   20.90
   0  13   2  249.38   20.10
   0  13   2  219.48   22.10
   0  13  -2  217.08   19.80
   0  13  -2  209.58   18.60
   1 -13   2 1300.87  107.89
  -1 -13  -2 1346.57  106.29
  -1 -13  -2 1348.57  107.49
  -1 -13  -2 1424.66  105.09
   1 -13   2 1317.37  107.59
   1 -13   2 1555.04  105.99
   1 -13   2 1364.36  104.09
   1  13   2 1408.66  105.19
  -1  13  -2 1442.36  106.09
   1  13   2 1481.85  105.89
   1  13   2 1351.86  106.19
   1  13   2 1395.46  107.99
  -1  13  -2 1488.55  105.39
   1  13   2 1331.87  105.69
  -1  13  -2 1562.34  107.79
   2 -13   2   30.90    6.50
  -2 -13  -2   21.10    6.60
   2 -13   2   21.60    4.90
   2 -13   2   21.90    7.90
  -2 -13  -2   22.90    6.20
  -2 -13  -2   11.90    7.50
   2 -13   2   20.40    8.00
  -2 -13  -2   17.70    5.30
   2  13   2   26.90    6.80
  -2  13  -2   39.00    8.10
  -2  13  -2   35.20    9.10
   2  13   2   16.30    5.00
  -2  13  -2   21.50    8.10
   2  13   2   26.80    6.50
   2  13   2   15.30    6.40
  -2  13  -2   20.50    5.30
  -2  13  -2   30.80    7.50
  -3 -13  -2  328.37   26.10
   3 -13   2  264.07   28.50
  -3 -13  -2  290.17   27.20
   3 -13   2  288.57   24.40
   3 -13   2  292.17   27.20
  -3 -13  -2  277.57   24.90
  -3 -13  -2  283.27   25.10
   3  13   2  283.67   25.20
   3  13   2  261.07   24.50
  -3  13  -2  317.87   26.10
  -3  13  -2  317.67   23.60
  -3  13  -2  252.57   27.70
   3  13   2  307.87   24.50
  -3  13  -2  294.07   28.10
   4 -13   2  195.68   16.90
  -4 -13  -2  150.98   19.00
  -4 -13  -2  194.38   18.40
  -4 -13  -2  169.18   17.20
  -4 -13  -2  148.79   17.30
   4 -13   2  183.08   19.60
   4 -13   2  150.58   20.30
   4  13   2  196.18   16.70
   4  13   2  166.88   16.50
  -4  13  -2  192.78   22.60
  -4  13  -2  177.18   20.10
   4  13   2  172.58   17.20
  -4  13  -2  185.58   18.10
  -4  13  -2  189.78   16.10
   5 -13   2 2143.19  180.88
  -5 -13  -2 2407.26  179.68
  -5 -13  -2 2163.18  180.08
  -5 -13  -2 2430.96  181.68
  -5 -13  -2 2435.86  182.88
  -5 -13  -2 2468.55  181.38
  -5  13  -2 2550.64  184.78
  -5  13  -2 2405.96  182.28
   5  13   2 2428.46  178.18
  -5  13  -2 2659.83  179.08
   5  13   2 2684.23  179.08
  -5  13  -2 2397.06  180.38
   5  13   2 2269.97  178.68
  -6 -13  -2   14.70    8.30
  -6 -13  -2   -2.20    4.50
   6 -13   2    6.80    5.70
  -6 -13  -2    2.80    5.80
  -6 -13  -2   10.70    7.10
   6 -13   2    3.50    4.70
   6  13   2    5.30    3.90
  -6  13  -2    1.40    8.10
  -6  13  -2   12.70    5.90
  -6  13  -2    2.60    5.10
   6  13   2    2.40    4.10
  -6  13  -2   13.10   10.40
  -7 -13  -2   61.89   11.90
  -7 -13  -2   54.39   12.30
   7 -13   2   57.49   11.70
  -7 -13  -2   65.69   13.90
   7 -13   2   56.89    8.70
   7  13   2   51.29    5.40
  -7  13  -2   30.20   13.40
  -7  13  -2   31.30   11.50
   7  13   2   54.99    5.60
  -7  13  -2   64.39   10.60
  -8 -13  -2   74.49   13.80
  -8 -13  -2   47.30   14.30
   8 -13   2   64.89    9.40
  -8 -13  -2   34.00   11.30
  -8  13  -2   60.79   12.10
  -8  13  -2   40.60   12.00
  -8  13  -2   49.60   15.80
  -9 -13  -2   42.50   11.80
   9 -13   2   53.99    9.60
  -9 -13  -2   50.39   11.80
  -9 -13  -2   35.10   13.90
  -9  13  -2   44.10   13.80
  -9  13  -2   50.09   16.70
  -9  13  -2   63.49   13.00
 -10  14   2   73.19   19.40
   9 -14  -2  144.19   17.50
  -9 -14   2  115.39   20.50
   9 -14  -2  121.89   16.30
  -9 -14   2  117.49   19.60
   9  14  -2  117.09   17.20
  -9  14   2  139.49   23.20
  -9  14   2  168.38   24.50
  -9  14   2  137.39   18.90
   8 -14  -2   -5.30    6.20
   8 -14  -2    4.10    7.80
  -8 -14   2    5.50    8.00
  -8 -14   2   -3.10    7.60
  -8  14   2   25.60   12.60
  -8  14   2    4.10   11.00
   8  14  -2   17.20    9.00
  -8  14   2   11.00    8.50
   7 -14  -2  531.25   47.00
  -7 -14   2  513.75   50.29
   7 -14  -2  637.74   48.70
  -7 -14   2  538.65   50.39
  -7  14   2  647.24   49.30
  -7  14   2  635.64   53.79
  -7  14   2  639.14   53.29
   7  14  -2  504.05   49.10
   6 -14  -2  111.49   13.50
   6 -14  -2  147.69   16.00
  -6 -14   2  107.99   17.00
  -6 -14   2   90.69   15.90
  -6  14   2  113.29   18.60
  -6  14   2  142.69   18.90
   6  14  -2  106.09   15.90
  -6  14   2  137.89   15.80
  -5 -14   2   60.79   12.80
   5 -14  -2   89.69   12.30
   5 -14  -2   67.89    9.90
   5 -14  -2   64.89   13.80
  -5 -14   2   71.49   12.60
   5 -14  -2   56.09   11.40
  -5  14   2   90.69   16.40
  -5  14   2   87.99   17.10
  -5  14   2   86.69   11.60
   5  14  -2   59.49   12.70
   4 -14  -2  252.67   21.10
   4 -14  -2  237.48   21.70
  -4 -14   2  237.58   22.10
   4 -14  -2  206.38   21.80
   4 -14  -2  171.98   22.30
  -4 -14   2  193.38   21.90
  -4 -14   2  197.08   23.10
   4 -14  -2  224.78   24.00
  -4 -14   2  221.38   21.60
  -4  14   2  225.08   24.80
   4  14  -2  222.88   22.50
  -4  14   2  229.88   22.80
  -4  14   2  241.48   20.80
  -4  14   2  220.18   23.70
   4  14  -2  224.28   21.10
  -3 -14   2  659.33   50.49
  -3 -14   2  696.93   51.49
  -3 -14   2  552.74   51.19
  -3 -14   2  636.24   53.49
  -3 -14   2  603.24   50.69
   3 -14  -2  697.13   50.89
   3 -14  -2  618.64   52.69
   3 -14  -2  556.44   49.99
   3 -14  -2  569.24   51.99
   3 -14  -2  640.44   49.70
   3  14  -2  627.34   51.49
   3  14  -2  676.13   50.39
  -3  14   2  630.74   52.19
  -3  14   2  719.43   49.99
  -3  14   2  632.84   53.49
  -3  14   2  541.65   50.69
  -2 -14   2    2.60    5.10
  -2 -14   2    6.80    5.10
   2 -14  -2   -6.10    4.30
   2 -14  -2   -0.40    4.70
   2 -14  -2    0.40    3.80
   2 -14  -2   -1.10    4.00
  -2 -14   2   12.60    7.10
   2 -14  -2    8.70    6.70
  -2 -14   2   -4.90    4.50
  -2 -14   2   -4.80    4.30
  -2  14   2    4.60    5.20
   2  14  -2   -2.70    4.60
   2  14  -2    1.60    5.30
  -2  14   2   -3.80    5.70
   2  14  -2    2.00    4.00
  -2  14   2   -4.40    7.30
   1 -14  -2  298.17   23.60
  -1 -14   2  248.58   25.40
  -1 -14   2  270.07   24.10
   1 -14  -2  231.98   24.90
   1 -14  -2  269.27   24.30
  -1 -14   2  268.67   24.80
  -1 -14   2  275.07   26.90
   1 -14  -2  261.97   26.30
   1 -14  -2  249.38   23.40
  -1  14   2  324.77   25.60
  -1  14   2  249.18   27.30
   1  14  -2  282.17   25.10
  -1  14   2  242.58   24.60
   1  14  -2  317.87   26.30
   1  14  -2  299.47   24.00
  -1  14   2  308.77   24.60
   0 -14   2 1194.08   98.39
   0 -14  -2 1350.36   95.89
   0 -14  -2 1132.59   97.19
   0 -14   2 1267.07   96.79
   0 -14  -2 1397.56   96.19
   0 -14  -2 1234.78   98.49
   0  14   2 1325.37   96.59
   0  14  -2 1269.17   96.89
   0  14   2 1224.08   99.09
   0  14   2 1467.75   97.59
   0  14   2 1160.28   96.59
   1 -14   2 2670.93  217.28
  -1 -14  -2 2785.02  216.08
   1 -14   2 2975.20  215.48
  -1 -14  -2 3098.89  214.98
   1 -14   2 2774.92  217.88
   1 -14   2 2853.31  213.68
  -1 -14  -2 2770.12  217.28
  -1  14  -2 2999.60  215.78
   1  14   2 2883.01  214.88
   1  14   2 2897.91  215.58
  -1  14  -2 3128.69  215.08
   1  14   2 2952.70  215.48
   1  14   2 3126.29  218.38
   1  14   2 2934.61  216.08
   2 -14   2  218.18   17.80
  -2 -14  -2  171.28   17.00
  -2 -14  -2  167.98   20.00
   2 -14   2  180.88   21.00
   2 -14   2  165.68   15.90
   2 -14   2  166.58   19.40
  -2 -14  -2  175.98   17.40
  -2 -14  -2  191.78   18.30
  -2  14  -2  184.58   16.80
  -2  14  -2  173.08   19.70
  -2  14  -2  214.18   18.40
   2  14   2  174.98   16.60
   2  14   2  191.38   17.90
   2  14   2  189.38   17.60
  -2  14  -2  178.78   20.50
  -2  14  -2  176.38   17.60
  -3 -14  -2 1065.59   80.49
   3 -14   2  989.40   79.79
  -3 -14  -2  978.60   82.49
   3 -14   2  994.20   84.09
  -3 -14  -2 1138.29   81.49
   3 -14   2 1087.09   82.89
  -3 -14  -2  958.00   80.19
  -3  14  -2 1019.50   83.49
  -3  14  -2 1078.49   83.49
  -3  14  -2 1145.39   81.19
   3  14   2  994.90   80.49
  -3  14  -2 1159.68   81.49
   3  14   2 1007.50   79.99
   3  14   2 1137.29   80.09
  -4 -14  -2   37.30    8.60
  -4 -14  -2   48.10    9.70
  -4 -14  -2   28.90    9.90
  -4 -14  -2   31.70    8.20
   4 -14   2   31.10    9.40
   4 -14   2   27.50    7.20
   4 -14   2   37.40    8.10
   4 -14   2   20.30    9.30
   4  14   2   36.30    8.20
  -4  14  -2   32.10   11.60
   4  14   2   44.90    7.60
   4  14   2   42.00    9.00
  -4  14  -2   45.60    7.30
  -4  14  -2   32.00   11.20
  -4  14  -2   44.10    9.40
  -5 -14  -2  164.58   18.70
  -5 -14  -2  170.38   20.00
   5 -14   2  174.18   16.50
   5 -14   2  136.99   17.00
  -5 -14  -2  174.38   20.20
  -5 -14  -2  171.78   17.50
  -5 -14  -2  151.28   17.80
  -5  14  -2  177.08   23.00
  -5  14  -2  148.69   20.10
  -5  14  -2  162.18   17.90
  -5  14  -2  179.08   16.20
   5  14   2  177.58   16.20
  -6 -14  -2    6.00    7.20
  -6 -14  -2   25.50   10.80
   6 -14   2   16.60    5.70
   6 -14   2   21.30    7.30
  -6 -14  -2   26.70    9.50
  -6 -14  -2   19.20    7.70
  -6  14  -2   31.00    7.10
  -6  14  -2   28.40   12.00
   6  14   2   20.80    5.70
   6  14   2   15.30    5.20
  -6  14  -2   24.00   10.60
  -7 -14  -2   96.59   15.70
   7 -14   2  106.19   12.00
   7 -14   2   86.79   12.90
  -7 -14  -2   81.69   14.30
  -7 -14  -2   91.29   13.80
   7  14   2   91.79    9.00
  -7  14  -2   64.89   17.50
   7  14   2   80.89    8.60
  -7  14  -2  107.69   13.40
  -7  14  -2   83.99   16.70
  -8 -14  -2    6.40    7.50
  -8 -14  -2   -1.80    7.10
  -8 -14  -2    1.60    8.40
   8 -14   2    6.50    5.30
  -8  14  -2    8.80    9.70
  -8  14  -2    7.60    6.50
  -8  14  -2    1.30   10.20
  -9 -14  -2   33.50    9.60
  -9 -14  -2   21.10   12.30
  -9  14  -2    4.10   11.20
  -9  14  -2   32.10    9.20
  -9  14  -2   39.70   12.70
   9 -15  -2   40.50   10.20
  -9 -15   2   30.30   12.60
  -9 -15   2   36.50   13.20
   9 -15  -2   55.89   12.10
  -9  15   2   57.09   12.90
  -9  15   2   70.89   19.20
  -9  15   2   57.39   17.10
   9  15  -2   60.69   13.10
  -8 -15   2  226.58   27.60
  -8 -15   2  263.87   28.10
   8 -15  -2  218.98   23.40
  -8  15   2  273.37   30.80
   8  15  -2  204.98   25.20
  -8  15   2  314.47   31.40
  -8  15   2  238.08   25.50
   7 -15  -2   24.80    9.60
   7 -15  -2   20.40    8.20
  -7 -15   2   14.50    8.60
  -7 -15   2   16.90   10.30
   7  15  -2   16.30    9.10
  -7  15   2   11.80   10.00
  -7  15   2   35.00   13.30
  -7  15   2   30.20    9.30
   6 -15  -2  102.09   13.00
  -6 -15   2   81.39   16.20
  -6 -15   2   74.09   15.20
   6 -15  -2  136.59   15.30
  -6  15   2   98.19   17.30
   6  15  -2  100.59   14.80
  -6  15   2   93.49   18.50
  -5 -15   2  250.57   29.60
   5 -15  -2  326.97   28.00
   5 -15  -2  323.57   28.50
  -5 -15   2  286.37   29.70
  -5  15   2  362.26   28.70
  -5  15   2  295.77   31.50
   5  15  -2  294.27   30.10
  -5  15   2  376.86   33.20
   4 -15  -2    9.20    7.00
   4 -15  -2   -0.50    6.40
  -4 -15   2   32.10    9.10
  -4 -15   2    5.40    6.30
  -4 -15   2    1.20    6.80
  -4 -15   2    7.40    7.60
   4 -15  -2   15.30    7.60
  -4 -15   2   19.30   10.10
   4 -15  -2    8.80    5.50
   4 -15  -2   16.20    6.50
  -4  15   2   19.30    9.30
   4  15  -2    3.60    6.40
  -4  15   2    2.90    5.60
  -4  15   2    8.10   10.20
   4  15  -2    4.70    4.60
  -4  15   2    7.20    9.50
  -3 -15   2   80.49   14.10
   3 -15  -2   75.99   12.80
  -3 -15   2   89.99   12.10
  -3 -15   2   99.09   13.20
   3 -15  -2   79.79   14.30
   3 -15  -2   80.19   10.90
  -3 -15   2  101.39   13.80
   3 -15  -2   91.29   13.00
   3 -15  -2   86.59   11.70
  -3 -15   2  101.89   13.00
   3  15  -2  103.39   13.70
  -3  15   2   95.89   11.20
   3  15  -2   90.29   13.20
  -3  15   2   90.79   15.60
   3  15  -2  108.39   12.00
  -3  15   2   92.29   15.40
  -3  15   2   94.29   14.80
  -2 -15   2   82.09   14.90
   2 -15  -2   93.59   14.00
   2 -15  -2   58.99   10.40
  -2 -15   2   63.29   12.20
  -2 -15   2   78.79   12.70
  -2 -15   2   84.49   11.10
   2 -15  -2   75.99   10.90
   2 -15  -2   75.39    9.70
   2 -15  -2   63.09   12.70
  -2 -15   2   79.39   10.50
   2  15  -2   67.39   11.20
  -2  15   2   92.99   13.30
  -2  15   2   81.39   15.50
   2  15  -2   81.49   10.20
   2  15  -2   86.69   12.30
  -2  15   2   72.19   11.40
  -1 -15   2   -6.40    4.90
   1 -15  -2   -1.70    5.30
   1 -15  -2    8.70    4.50
  -1 -15   2   -6.10    6.40
   1 -15  -2   -3.40    4.60
  -1 -15   2   -0.80    5.20
   1 -15  -2   -2.70    3.80
   1 -15  -2   -4.40    4.70
  -1 -15   2    5.70    6.00
  -1  15   2    2.30    5.00
   1  15  -2    5.30    5.90
  -1  15   2    8.20    7.70
  -1  15   2    8.30    6.00
  -1  15   2    1.90    5.40
   1  15  -2    2.80    4.40
   0 -15   2  383.86   34.50
   0 -15  -2  445.36   37.40
   0 -15   2  370.36   36.50
   0 -15  -2  471.85   34.10
   0 -15   2  361.26   36.20
   0 -15  -2  480.85   34.20
   0 -15  -2  359.86   35.40
   0  15   2  464.05   35.60
   0  15  -2  424.36   33.90
   0  15   2  418.56   34.40
   0  15  -2  447.06   35.40
   0  15   2  381.86   34.60
   0  15   2  371.66   33.60
   1 -15   2  584.44   49.30
   1 -15   2  529.35   45.90
  -1 -15  -2  629.24   46.00
  -1 -15  -2  579.54   48.90
   1 -15   2  522.35   44.30
  -1 -15  -2  513.15   46.90
   1 -15   2  551.04   48.80
   1  15   2  535.05   45.50
  -1  15  -2  642.54   48.40
   1  15   2  573.54   46.50
  -1  15  -2  556.64   46.50
   1  15   2  597.74   47.10
   1  15   2  586.24   49.50
  -1  15  -2  621.04   45.90
   1  15   2  642.44   46.80
  -1  15  -2  611.74   46.90
  -2 -15  -2   70.99   10.90
   2 -15   2   73.29   14.40
  -2 -15  -2   76.59    9.90
   2 -15   2   61.29    8.80
   2 -15   2   74.89   13.20
   2 -15   2   88.19   10.70
  -2 -15  -2   78.39   14.40
   2  15   2   76.79   10.80
  -2  15  -2  107.49   14.10
  -2  15  -2   88.19   11.10
  -2  15  -2   70.79    9.70
   2  15   2   65.49   10.60
   2  15   2   69.89   11.50
  -2  15  -2   79.29   15.00
  -2  15  -2   97.59   12.10
   2  15   2   84.59    9.70
   3 -15   2   -2.20    6.40
  -3 -15  -2    1.10    4.40
   3 -15   2   -1.70    6.50
  -3 -15  -2    8.60    8.40
   3 -15   2    5.30    4.10
  -3 -15  -2   -9.30    3.70
  -3 -15  -2   15.80    6.80
   3 -15   2    2.10    5.20
   3  15   2    6.00    6.10
   3  15   2   -4.00    5.00
  -3  15  -2    6.40    8.10
  -3  15  -2    1.10    4.20
  -3  15  -2   -1.70    7.00
  -3  15  -2   -8.10    5.70
   3  15   2    2.80    3.90
  -3  15  -2    9.50    5.90
   4 -15   2   92.49   12.80
  -4 -15  -2  128.99   14.00
  -4 -15  -2  131.29   14.60
  -4 -15  -2  106.09   14.00
   4 -15   2  137.79   13.70
  -4 -15  -2   98.79   16.00
  -4  15  -2  114.69   18.90
   4  15   2  133.09   13.40
   4  15   2  112.29   13.80
  -4  15  -2  102.39   16.00
   4  15   2  114.09   13.30
  -4  15  -2  136.89   15.10
   5 -15   2   35.20    8.40
  -5 -15  -2   27.00    7.80
  -5 -15  -2   31.30    8.60
  -5 -15  -2   15.40    9.70
   5 -15   2   35.60    7.50
  -5 -15  -2   27.90   10.10
   5  15   2   15.40    6.40
  -5  15  -2   17.10    9.80
  -5  15  -2   32.60    7.00
  -5  15  -2   23.70   10.90
   5  15   2   16.80    6.20
  -5  15  -2   41.30   10.10
  -6 -15  -2   -4.60    5.30
   6 -15   2   -6.10    4.10
  -6 -15  -2   10.40    8.20
  -6 -15  -2    2.80    6.90
   6 -15   2    6.80    5.60
  -6  15  -2   12.20    9.40
   6  15   2   -1.40    3.90
  -6  15  -2    9.90   10.70
  -6  15  -2    2.50    5.10
   6  15   2    2.20    4.40
   7 -15   2   14.80    6.60
  -7 -15  -2   13.20    8.10
  -7 -15  -2   43.80   11.60
   7 -15   2   33.00    8.80
  -7 -15  -2   15.20   10.50
  -7  15  -2   13.50   10.20
   7  15   2   21.20    5.10
  -7  15  -2   42.80    9.20
   7  15   2   27.50    5.30
  -7  15  -2   13.10   11.00
  -8 -15  -2    4.50    6.60
   8 -15   2   -1.90    4.20
  -8 -15  -2   -2.70    8.30
  -8 -15  -2  -11.80    5.50
  -8  15  -2    8.30   10.80
  -8  15  -2   -3.20    8.90
  -8  15  -2   -6.80    6.10
  -9 -15  -2   26.40   11.50
   9 -15   2   14.70    6.70
  -9 -15  -2   20.20    8.10
  -9  15  -2   14.10    8.00
  -9  15  -2   18.50   11.70
  -9  15  -2   27.60   14.30
  -9 -16   2   26.60   12.30
   9 -16  -2   59.59   12.00
  -9 -16   2   43.40   13.00
  -9  16   2   67.49   18.00
  -9  16   2   45.20   16.40
  -9  16   2   48.70   12.40
   9  16  -2   59.79   13.30
   8 -16  -2   92.89   14.30
  -8 -16   2   83.49   17.70
  -8 -16   2   98.99   16.80
   8  16  -2  112.89   16.70
  -8  16   2   72.59   18.90
  -8  16   2  128.79   16.70
  -8  16   2  111.39   23.00
   7 -16  -2  182.18   20.80
   7 -16  -2  192.58   19.60
  -7 -16   2  173.48   22.50
  -7 -16   2  147.39   21.80
   7  16  -2  165.88   21.60
  -7  16   2  210.48   26.00
  -7  16   2  202.98   20.70
  -7  16   2  211.78   27.20
  -6 -16   2   -5.00    5.90
  -6 -16   2   10.20    7.90
   6 -16  -2    5.90    5.60
   6 -16  -2   -0.60    7.20
  -6  16   2    1.20    8.90
   6  16  -2    6.00    8.30
  -6  16   2   -0.80    5.80
  -6  16   2   -5.00    9.10
  -5 -16   2   -3.10    7.00
   5 -16  -2    6.00    5.50
   5 -16  -2    1.10    7.10
  -5 -16   2   -1.00    6.60
  -5 -16   2   -2.40    7.10
  -5  16   2   10.50    9.50
  -5  16   2   -3.40    4.30
   5  16  -2   -8.00    6.30
  -5  16   2    1.20    9.60
   4 -16  -2    2.00    5.10
  -4 -16   2    5.30    6.30
   4 -16  -2   19.90    8.60
  -4 -16   2    2.20    6.90
   4 -16  -2    7.60    5.00
   4 -16  -2    6.50    6.90
  -4 -16   2    4.50    8.00
   4  16  -2   -0.70    6.60
  -4  16   2    2.00    4.80
  -4  16   2   13.60    8.80
  -4  16   2   12.40   10.10
  -3 -16   2  174.08   20.70
   3 -16  -2  199.78   22.10
   3 -16  -2  200.88   20.20
   3 -16  -2  215.28   20.70
  -3 -16   2  228.38   21.60
  -3 -16   2  169.68   19.70
   3 -16  -2  225.08   19.40
   3 -16  -2  204.08   22.10
  -3 -16   2  219.78   23.40
  -3 -16   2  191.28   19.40
  -3  16   2  204.18   21.60
  -3  16   2  182.08   23.10
  -3  16   2  168.58   20.10
   3  16  -2  195.08   21.80
   3  16  -2  216.78   19.60
   3  16  -2  180.88   20.70
  -2 -16   2  106.49   15.50
   2 -16  -2  111.69   16.20
   2 -16  -2  116.29   14.70
  -2 -16   2  140.19   15.30
   2 -16  -2  136.09   17.80
  -2 -16   2  130.69   16.30
   2 -16  -2  148.19   14.90
  -2 -16   2  123.99   18.70
   2 -16  -2  154.38   16.40
   2  16  -2  128.69   16.40
  -2  16   2  148.49   15.60
  -2  16   2  150.18   20.30
  -2  16   2  159.78   17.20
   2  16  -2  153.68   15.30
   2  16  -2  144.49   17.00
  -2  16   2  181.48   18.20
  -1 -16   2  137.99   19.00
   1 -16  -2  151.48   15.50
   1 -16  -2  159.78   18.90
  -1 -16   2  162.38   17.50
  -1 -16   2  125.79   17.40
   1 -16  -2  148.19   18.10
  -1 -16   2  150.28   16.30
   1 -16  -2  164.78   15.60
  -1  16   2  149.59   16.30
  -1  16   2  162.98   21.20
  -1  16   2  170.28   17.40
   1  16  -2  165.18   15.80
  -1  16   2  159.88   17.50
   1  16  -2  150.58   17.40
   1  16  -2  159.08   17.30
   0 -16  -2  224.78   19.70
   0 -16  -2  226.88   19.70
   0 -16   2  216.48   18.40
   0 -16  -2  225.58   23.70
   0 -16   2  180.18   20.40
   0 -16  -2  195.28   21.90
   0 -16   2  209.38   23.30
   0 -16   2  210.58   23.00
   0  16  -2  222.38   22.30
   0  16   2  211.98   20.80
   0  16   2  250.87   21.90
   0  16  -2  201.38   19.50
   0  16   2  178.18   23.10
   0  16   2  220.68   20.50
   0  16  -2  229.58   21.10
  -1 -16  -2    1.70    4.60
   1 -16   2   -2.20    4.60
   1 -16   2    6.50    7.50
  -1 -16  -2    7.10    5.90
  -1 -16  -2   12.40    8.10
   1 -16   2   -0.40    6.50
   1 -16   2    6.90    3.60
   1  16   2   -1.40    3.20
  -1  16  -2    7.90    6.90
   1  16   2   10.00    6.40
  -1  16  -2    9.40    5.90
  -1  16  -2   -1.90    5.90
  -1  16  -2   -1.20    3.60
   1  16   2    0.30    4.90
   1  16   2    4.40    7.80
   1  16   2    5.10    6.30
   2 -16   2    5.30    4.10
   2 -16   2    9.70    7.40
   2 -16   2   -0.50    4.90
  -2 -16  -2   16.90    8.80
  -2 -16  -2    3.20    6.30
   2 -16   2   -3.20    5.60
  -2 -16  -2    5.00    5.00
  -2  16  -2   -4.50    6.50
   2  16   2    8.30    6.80
  -2  16  -2   -3.60    8.00
   2  16   2   11.50    6.70
  -2  16  -2   -6.50    5.60
   2  16   2    4.50    5.50
  -2  16  -2   -0.50    4.00
   2  16   2    2.90    3.60
  -2  16  -2   -1.30    6.20
   3 -16   2  471.25   37.40
  -3 -16  -2  436.86   37.70
  -3 -16  -2  407.66   40.10
  -3 -16  -2  449.76   37.70
  -3 -16  -2  469.25   38.70
   3 -16   2  524.25   50.79
   3  16   2  449.26   38.20
  -3  16  -2  423.96   40.60
  -3  16  -2  483.35   38.60
   3  16   2  447.06   37.10
  -3  16  -2  481.75   39.00
   3  16   2  459.25   37.70
  -3  16  -2  438.86   40.90
  -4 -16  -2   66.79   13.50
  -4 -16  -2   58.69   10.40
  -4 -16  -2   53.29   10.50
   4 -16   2   50.99    9.50
   4 -16   2   56.69    8.80
  -4 -16  -2   49.10   10.40
  -4  16  -2   51.49   11.20
   4  16   2   64.39   11.40
  -4  16  -2   56.39    8.20
   4  16   2   62.69    9.70
  -4  16  -2   67.69   14.40
  -4  16  -2   57.19   13.60
  -5 -16  -2  700.93   58.49
  -5 -16  -2  666.13   57.69
  -5 -16  -2  613.94   55.69
  -5  16  -2  768.02   61.19
   5  16   2  703.73   54.19
  -5  16  -2  744.53   59.39
   5  16   2  663.03   54.79
  -6 -16  -2    4.90    6.90
  -6 -16  -2    9.50    9.20
   6 -16   2    9.70    5.70
   6 -16   2   19.70    7.40
  -6 -16  -2   11.70    9.00
  -6  16  -2   14.00   10.60
  -6  16  -2   14.10    9.90
  -6  16  -2   22.60    6.30
   6  16   2   12.90    5.90
   6  16   2   13.90    5.80
  -7 -16  -2    2.50    8.60
  -7 -16  -2    8.30    7.00
   7 -16   2    8.80    5.60
  -7 -16  -2   -2.00    6.50
   7  16   2    8.40    4.10
  -7  16  -2   -7.10    8.20
   7  16   2   16.10    4.60
  -7  16  -2    4.40   11.30
  -7  16  -2    3.60    5.60
  -8 -16  -2  147.29   19.70
  -8 -16  -2   83.99   17.80
  -8 -16  -2  100.29   16.00
  -8  16  -2   90.19   18.20
  -8  16  -2  119.79   14.40
  -8  16  -2  126.99   24.20
  -9 -16  -2   25.00   11.40
  -9 -16  -2   44.70   11.40
   9 -16   2   51.29   10.10
  -9  16  -2   26.70   13.10
  -9  16  -2   46.40   17.70
  -9  16  -2   34.10    9.10
  -9 -17   2   59.69   15.30
  -9 -17   2   48.10   16.20
   9 -17  -2   69.99   13.60
  -9  17   2   75.09   15.70
  -9  17   2   73.09   21.10
  -9  17   2   53.29   18.60
   9  17  -2   80.99   14.00
   8 -17  -2  166.58   18.70
  -8 -17   2  144.29   22.40
  -8 -17   2  124.79   20.70
  -8  17   2  189.28   20.50
  -8  17   2  148.39   25.20
   8  17  -2  146.29   20.30
  -8  17   2  162.58   24.90
   7 -17  -2   -2.40    7.60
  -7 -17   2   25.70   11.50
  -7 -17   2    3.40    7.60
   7 -17  -2    9.10    7.00
  -7  17   2   10.10   11.10
  -7  17   2   26.00   13.30
  -7  17   2   19.90    8.90
   7  17  -2   26.40   10.80
  -6 -17   2  109.19   16.90
   6 -17  -2   98.19   15.10
  -6 -17   2   80.49   15.30
   6 -17  -2  100.39   13.80
   6  17  -2  150.08   18.40
  -6  17   2  134.29   15.40
  -6  17   2  112.09   19.70
  -6  17   2  128.09   19.70
   5 -17  -2   -0.50    6.90
  -5 -17   2    0.90    6.50
   5 -17  -2   -3.60    4.30
  -5 -17   2   -6.30    7.70
  -5 -17   2  -10.10    5.70
  -5  17   2   22.40   11.90
  -5  17   2   -1.10    5.50
  -5  17   2  -13.00    5.90
   5  17  -2   -9.60    6.20
  -4 -17   2   16.80    7.10
   4 -17  -2   12.70    6.40
   4 -17  -2   14.90    7.30
  -4 -17   2   17.00    7.50
  -4 -17   2    1.80    7.90
  -4  17   2   19.20   10.70
  -4  17   2   15.50    8.70
   4  17  -2   12.80    8.10
  -4  17   2   18.60    7.20
   3 -17  -2    3.40    4.80
   3 -17  -2    7.30    5.40
   3 -17  -2   -5.20    8.40
  -3 -17   2   -0.90    5.30
   3 -17  -2  -11.40    5.80
   3 -17  -2   -1.20    6.00
  -3 -17   2    6.90    8.50
  -3 -17   2   -4.30    6.20
  -3  17   2    7.10    6.80
   3  17  -2   -9.70    4.50
   3  17  -2    7.20    7.30
  -3  17   2   -4.50    8.30
  -2 -17   2   16.70    8.40
   2 -17  -2   38.50    8.60
  -2 -17   2   36.50   11.20
   2 -17  -2   22.70    8.50
  -2 -17   2   16.20    7.50
   2 -17  -2   28.60    9.70
   2 -17  -2   32.60    7.40
  -2 -17   2   19.50    7.70
  -2  17   2   25.80    8.70
   2  17  -2   21.50    8.80
   2  17  -2   31.20    8.90
  -2  17   2   27.70    8.90
  -2  17   2   15.00    8.00
  -2  17   2   14.40   11.80
   2  17  -2   43.20    8.20
   1 -17  -2   48.20   12.00
  -1 -17   2   30.10    7.90
   1 -17  -2   44.70    9.10
   1 -17  -2   50.19    8.80
  -1 -17   2   26.00    9.70
   1 -17  -2   35.00   10.20
  -1 -17   2   23.80   10.00
  -1 -17   2   38.70   10.50
   1  17  -2   48.50    8.10
   1  17  -2   37.50    9.50
   1  17  -2   45.70   10.50
  -1  17   2   37.40   12.70
  -1  17   2   28.70    9.00
  -1  17   2   54.09   10.20
  -1  17   2   35.10    9.00
   0 -17   2  462.75   34.50
   0 -17   2  386.36   39.10
   0 -17  -2  400.16   38.00
   0 -17  -2  438.56   39.30
   0 -17  -2  483.45   36.10
   0 -17   2  371.56   38.60
   0 -17   2  424.06   36.70
   0 -17  -2  429.86   35.70
   0  17   2  473.65   37.50
   0  17   2  458.45   37.00
   0  17  -2  457.75   37.20
   0  17   2  397.36   36.70
   0  17  -2  460.55   37.30
   0  17   2  398.86   39.50
  -1 -17  -2  182.28   16.90
   1 -17   2  169.88   15.50
   1 -17   2  164.98   17.60
  -1 -17  -2  164.48   16.90
  -1 -17  -2  156.58   19.80
   1 -17   2  139.59   19.40
   1 -17   2  162.08   20.10
  -1 -17  -2  165.18   19.20
   1  17   2  166.08   20.80
   1  17   2  145.49   16.90
  -1  17  -2  192.18   18.40
   1  17   2  148.89   16.10
   1  17   2  171.58   18.70
  -1  17  -2  181.28   18.10
  -1  17  -2  156.58   16.70
   1  17   2  173.88   18.00
  -1  17  -2  192.28   19.80
   2 -17   2  123.19   14.20
   2 -17   2  105.69   11.90
  -2 -17  -2  103.49   13.00
  -2 -17  -2  108.79   15.30
  -2 -17  -2   93.79   15.60
   2 -17   2   87.79   24.10
  -2  17  -2  132.59   18.00
   2  17   2  114.69   14.30
  -2  17  -2  108.79   17.60
   2  17   2  135.79   14.90
   2  17   2  106.39   14.90
  -2  17  -2  117.39   13.20
   2  17   2  135.59   18.20
  -2  17  -2  122.09   14.30
  -2  17  -2  102.99   13.80
  -3 -17  -2   67.29   10.40
  -3 -17  -2   72.69   14.30
   3 -17   2   67.79   10.00
   3 -17   2   59.79    9.30
  -3 -17  -2   65.39   11.80
  -3 -17  -2   67.99   10.20
   3  17   2   65.39   10.70
   3  17   2   82.89   11.80
  -3  17  -2   64.09    9.20
  -3  17  -2   66.69   14.20
  -3  17  -2   81.29   15.50
  -3  17  -2   92.89   12.50
  -4 -17  -2    3.40    6.10
   4 -17   2   12.80    6.20
   4 -17   2    5.60    5.10
  -4 -17  -2    6.70    8.30
  -4  17  -2    9.90    9.70
   4  17   2    9.70    6.30
  -4  17  -2   15.80    7.00
   4  17   2   10.80    6.70
  -4  17  -2   11.70    8.90
   5 -17   2   96.89   13.00
   5 -17   2  119.19   13.30
  -5 -17  -2   83.99   17.20
  -5 -17  -2   86.19   13.70
  -5 -17  -2  105.99   18.70
   5  17   2  106.59   13.60
  -5  17  -2  115.89   17.20
  -5  17  -2  134.59   19.00
   5  17   2   96.89   12.60
  -5  17  -2  125.69   12.50
  -6 -17  -2   42.30   12.00
   6 -17   2   31.00    8.90
   6 -17   2   49.10    9.10
  -6 -17  -2   37.70   10.60
  -6 -17  -2   34.70   12.00
   6  17   2   52.29    8.70
   6  17   2   54.19    8.30
  -6  17  -2   19.20   12.00
  -6  17  -2   40.90    8.40
  -6  17  -2   31.80   12.40
   7 -17   2   64.89    9.50
  -7 -17  -2   24.80   11.30
  -7 -17  -2   30.50   10.40
  -7 -17  -2   34.50   12.30
   7  17   2   44.90    7.50
   7  17   2   46.40    7.40
  -7  17  -2   32.80   13.10
  -7  17  -2   13.50   12.40
  -7  17  -2   44.60    9.20
  -8 -17  -2    3.80    7.20
   8 -17   2    2.60    5.80
  -8 -17  -2   -8.00    9.40
  -8 -17  -2    3.80    9.80
  -8  17  -2   -6.30   10.00
  -8  17  -2   -2.80    5.00
  -8  17  -2    3.60    9.30
  -8 -18   2  122.09   19.90
  -8 -18   2  114.39   20.30
   8 -18  -2  121.99   16.40
  -8  18   2  139.99   17.90
   8  18  -2  129.19   18.40
  -8  18   2  152.48   25.00
  -8  18   2  110.89   24.60
  -7 -18   2   95.09   19.20
  -7 -18   2  109.79   18.00
   7 -18  -2  136.99   16.40
   7  18  -2  129.09   18.50
  -7  18   2   97.19   21.70
  -7  18   2  133.29   22.90
  -7  18   2  156.38   17.00
  -6 -18   2  119.39   16.80
   6 -18  -2  116.79   16.20
  -6 -18   2   91.59   16.20
   6 -18  -2  113.79   14.40
  -6  18   2  126.69   21.40
  -6  18   2  112.19   21.20
  -6  18   2  104.09   15.00
   6  18  -2  127.29   18.10
  -5 -18   2   29.90   10.40
  -5 -18   2   27.50    9.30
   5 -18  -2   33.80    8.80
   5 -18  -2   43.30   11.20
  -5  18   2   29.60    8.20
  -5  18   2   48.40   13.50
   5  18  -2   43.20   12.40
  -5  18   2   25.30   12.80
  -4 -18   2  753.62   61.39
   4 -18  -2  798.52   59.69
   4 -18  -2  739.93   60.19
  -4 -18   2  658.03   65.49
  -4  18   2  729.83   62.59
   4  18  -2  669.53   61.49
  -4  18   2  847.52   59.79
  -4  18   2  744.93   64.79
  -3 -18   2  440.06   38.20
  -3 -18   2  387.36   38.40
  -3 -18   2  421.36   40.70
   3 -18  -2  489.15   37.40
  -3  18   2  454.15   42.40
  -3  18   2  500.25   40.20
   3  18  -2  427.76   38.80
   3  18  -2  383.76   38.80
  -2 -18   2   46.90   12.80
   2 -18  -2   54.19   10.10
  -2 -18   2   49.80   11.20
   2 -18  -2   48.50   12.30
   2 -18  -2   49.20   11.60
   2 -18  -2   53.19   10.10
   2  18  -2   42.20   10.70
   2  18  -2   53.99   11.60
  -2  18   2   67.59   12.50
  -2  18   2   46.80   14.60
   2  18  -2   47.60    9.90
  -2  18   2   63.79   12.10
   1 -18  -2   17.80    9.50
   1 -18  -2   15.40    6.20
   1 -18  -2   13.10    7.90
  -1 -18   2   28.50   11.50
   1 -18  -2   33.50    7.80
  -1 -18   2   12.00    7.70
  -1  18   2   22.20    8.00
   1  18  -2   29.40    8.70
  -1  18   2   23.30   11.30
  -1  18   2   15.30    7.80
  -1  18   2   29.10    8.80
   1  18  -2   12.30    8.00
   1  18  -2   26.60    7.80
   0 -18   2  361.06   26.60
   0 -18  -2  329.97   31.60
   0 -18   2  273.37   28.30
   0 -18  -2  317.57   27.80
   0 -18  -2  337.17   28.00
   0 -18  -2  270.07   30.00
   0  18   2  272.37   28.20
   0  18   2  324.07   29.30
   0  18  -2  317.77   29.50
   0  18  -2  373.26   31.30
   0  18  -2  353.06   28.30
   0  18   2  291.67   31.80
   0  18   2  313.37   29.40
   1 -18   2 2205.18  167.88
  -1 -18  -2 2189.18  172.78
  -1 -18  -2 2353.26  169.58
  -1 -18  -2 2390.96  169.28
   1 -18   2 2264.97  169.98
  -1 -18  -2 2133.29  171.08
   1  18   2 2330.67  173.58
  -1  18  -2 2444.66  170.98
   1  18   2 2250.87  170.98
  -1  18  -2 2312.07  169.58
   1  18   2 2246.68  170.08
   1  18   2 2172.18  170.28
   2 -18   2    3.70    4.30
  -2 -18  -2   -4.10    6.10
   2 -18   2    2.70    5.90
  -2 -18  -2   -2.80    4.80
  -2  18  -2    2.10    7.80
  -2  18  -2   10.50    8.20
   2  18   2    7.20    6.50
  -2  18  -2   -0.30    4.20
  -2  18  -2   -2.60    6.50
   2  18   2   -9.90    5.10
   2  18   2   -6.80    5.80
  -3 -18  -2 1153.88   96.29
   3 -18   2 1348.97   96.49
  -3 -18  -2 1121.99   98.69
  -3  18  -2 1234.58   99.49
  -3  18  -2 1316.57  100.69
   3  18   2 1294.07   96.69
  -3  18  -2 1381.46   97.69
   3  18   2 1221.68   96.89
  -4 -18  -2   34.10    9.40
  -4 -18  -2   34.30   12.00
   4 -18   2   44.70    9.00
   4 -18   2   36.50    8.60
  -4  18  -2   29.20   11.50
  -4  18  -2   39.90    9.90
   4  18   2   57.99   10.60
  -4  18  -2   46.20   12.40
   4  18   2   51.89   10.60
   5 -18   2   63.19   10.10
   5 -18   2   54.99   11.00
  -5 -18  -2   76.79   12.10
  -5 -18  -2   70.29   14.80
  -5 -18  -2   63.49   14.60
   5  18   2   70.29   11.70
  -5  18  -2   73.79   16.30
   5  18   2   85.29   11.20
  -5  18  -2   61.59   15.70
   6 -18   2   38.70    8.10
   6 -18   2   26.70    7.90
  -6 -18  -2   18.20    8.60
  -6 -18  -2   19.20   10.70
  -6 -18  -2   10.10    8.50
  -6  18  -2    4.30   10.40
   6  18   2   15.00    7.00
   6  18   2   20.30    6.50
  -6  18  -2   15.90    6.20
  -6  18  -2   22.10   11.40
  -7 -18  -2  195.08   24.50
  -7 -18  -2  172.98   22.00
   7 -18   2  207.08   20.10
  -7 -18  -2  150.58   23.20
   7  18   2  192.48   18.50
  -7  18  -2  207.48   27.40
  -7  18  -2  201.58   19.60
  -7  18  -2  201.08   25.50
   7  18   2  229.48   18.90
   8 -18   2   73.39   11.50
  -8 -18  -2   38.80   14.10
  -8 -18  -2   73.79   15.20
  -8  18  -2   57.99   18.40
  -8  18  -2   69.69   11.30
  -8  18  -2   83.49   17.70
  -8 -19   2   36.40   13.10
  -8 -19   2   43.10   12.60
   8 -19  -2   50.69   11.30
  -8  19   2   26.40   16.20
   8  19  -2   59.69   14.10
  -8  19   2   42.20   11.60
  -8  19   2   41.20   17.50
   7 -19  -2    4.80    7.30
  -7 -19   2    1.40    7.20
  -7 -19   2   15.10   10.00
  -7  19   2   -1.90   10.00
   7  19  -2   13.50    9.00
  -7  19   2   -3.20    9.40
  -7  19   2   13.40    8.00
  -6 -19   2  169.28   21.90
   6 -19  -2  165.18   18.60
  -6 -19   2  142.39   21.50
  -6  19   2  188.08   24.20
  -6  19   2  210.88   20.30
   6  19  -2  175.68   22.50
  -6  19   2  168.18   25.30
  -5 -19   2  120.19   18.10
   5 -19  -2  145.09   16.60
  -5 -19   2  120.49   18.60
  -5  19   2  151.28   16.50
   5  19  -2  128.59   18.80
  -5  19   2  141.69   21.50
  -5  19   2  132.09   19.90
  -4 -19   2   51.59   12.60
  -4 -19   2   43.60   11.00
   4 -19  -2   71.69   10.10
   4  19  -2   69.39   14.40
  -4  19   2   70.19   15.00
  -4  19   2   60.19   17.00
  -3 -19   2  210.08   25.10
  -3 -19   2  251.47   25.10
   3 -19  -2  307.27   24.60
   3  19  -2  214.78   25.40
  -3  19   2  302.87   26.30
   3  19  -2  217.08   25.10
  -3  19   2  269.17   30.10
   2 -19  -2  628.14   49.50
   2  19  -2  565.94   50.89
  -2  19   2  573.24   54.29
  -2  19   2  645.04   50.89
  -2  19   2  662.43   51.59
   2  19  -2  581.44   51.99
   1 -19  -2 1052.29   81.09
   1 -19  -2  993.80   84.69
  -1 -19   2 1142.09   79.89
  -1 -19   2  945.21   82.19
   1  19  -2 1134.69   84.09
  -1  19   2  995.40   81.89
   1  19  -2 1099.39   82.09
  -1  19   2 1021.60   85.79
   1  19  -2 1063.59   82.99
   0 -19  -2  409.86   33.50
   0 -19  -2  424.26   37.70
   0 -19   2  423.16   31.80
   0 -19   2  336.37   33.90
   0  19   2  337.17   36.70
   0  19   2  321.27   35.90
   0  19   2  443.86   35.50
   0  19  -2  376.36   34.20
   0  19  -2  385.66   33.30
   0  19  -2  382.66   35.60
   0  19   2  375.86   33.70
  -1 -19  -2 1222.38   99.59
   1 -19   2 1249.18   96.69
   1 -19   2 1179.08   94.39
  -1 -19  -2 1212.38   95.89
   1  19   2 1322.67   97.19
   1  19   2 1170.48   96.79
   1  19   2 1323.77   97.99
   1  19   2 1300.07  100.49
  -1  19  -2 1274.97   96.19
  -1  19  -2 1330.87   97.69
   2 -19   2  566.64   43.40
   2 -19   2  448.96   40.80
  -2 -19  -2  467.95   42.40
  -2 -19  -2  467.95   45.20
  -2  19  -2  598.94   46.30
   2  19   2  584.34   44.00
  -2  19  -2  542.85   43.80
   2  19   2  486.05   44.20
  -2  19  -2  470.25   41.90
   2  19   2  548.45   43.50
  -3 -19  -2  252.37   27.30
  -3 -19  -2  234.88   23.90
   3 -19   2  209.98   21.90
   3 -19   2  269.97   23.80
   3  19   2  269.37   24.90
  -3  19  -2  305.17   28.30
  -3  19  -2  241.08   27.40
  -3  19  -2  220.18   23.90
   3  19   2  255.87   24.00
   4 -19   2    4.20    5.50
   4 -19   2    3.20    5.40
  -4 -19  -2   14.10    9.50
  -4 -19  -2    9.70    6.90
  -4  19  -2   -1.50    6.40
   4  19   2    4.70    6.00
  -4  19  -2    0.30    8.10
  -4  19  -2    0.10    8.70
   4  19   2   10.10    7.30
  -5 -19  -2  547.85   51.59
  -5 -19  -2  636.94   54.49
   5 -19   2  536.45   50.09
  -5  19  -2  626.84   56.09
  -5  19  -2  702.43   52.79
  -5  19  -2  710.23   56.69
   5  19   2  590.54   51.19
   5  19   2  675.03   50.89
  -6 -19  -2   38.70   11.20
  -6 -19  -2   61.09   13.90
   6 -19   2   23.60    8.50
  -6 -19  -2   26.80   13.10
   6 -19   2   28.20    9.00
   6  19   2   33.10    8.50
   6  19   2   43.40    9.10
  -6  19  -2   41.80   13.40
  -6  19  -2   23.30   13.00
  -6  19  -2   34.00    7.70
   7 -19   2   -1.00    5.20
  -7 -19  -2   -1.40    9.50
  -7 -19  -2  -17.20    8.50
  -7 -19  -2   -1.80    6.10
   7  19   2    6.30    5.40
   7  19   2   13.40    6.10
  -7  19  -2  -11.50    4.40
  -7  19  -2    4.00    9.50
  -7  19  -2   -5.70    9.00
   8 -19   2   54.59   10.30
  -8 -19  -2   34.80   11.60
  -8 -19  -2   19.40   12.30
  -8  19  -2   30.20    9.10
  -8  19  -2   28.30   14.00
  -8  19  -2   25.50   12.90
  -8 -20   2   10.70    8.80
   8 -20  -2    2.40    6.40
  -8 -20   2    5.50    9.90
   8  20  -2   14.20   10.10
  -8  20   2    2.50   12.50
  -8  20   2   -0.50    7.80
  -8  20   2    3.80   12.00
  -7 -20   2   -7.90    9.10
  -7 -20   2   -2.30    8.20
   7 -20  -2    1.30    7.00
   7  20  -2    1.40    8.50
  -7  20   2   12.50   13.00
  -7  20   2   -8.30   11.00
  -7  20   2   10.60    7.50
  -6 -20   2   14.30    9.10
   6 -20  -2   20.60    8.10
  -6 -20   2   14.90    8.60
   6  20  -2   10.20    9.30
  -6  20   2   14.40   11.30
  -6  20   2   22.60   14.20
  -6  20   2   25.80    8.70
   5 -20  -2    1.90    5.60
  -5 -20   2    1.90    7.10
  -5 -20   2    1.20    6.80
   5  20  -2   -3.60    6.90
  -5  20   2   -2.70    5.00
  -5  20   2   -8.80    7.50
  -5  20   2    9.20   11.40
  -4 -20   2   42.70   12.80
   4 -20  -2   80.09   11.20
  -4 -20   2   68.59   13.50
  -4  20   2   34.20   16.00
   4  20  -2   64.69   14.80
  -4  20   2   58.49   14.70
  -3 -20   2   80.69   13.50
  -3 -20   2   60.69   14.10
   3 -20  -2  114.69   13.70
   3  20  -2   88.19   14.60
  -3  20   2   84.29   16.00
  -3  20   2   98.69   19.90
   3  20  -2  106.09   15.60
  -3  20   2  108.79   15.30
   2 -20  -2   29.80    7.90
  -2 -20   2   20.30    9.10
   2  20  -2   20.60    8.40
  -2  20   2   37.40   10.80
   2  20  -2   20.80   10.00
  -2  20   2   23.20   12.60
  -2  20   2   25.30    9.30
  -1 -20   2  133.39   18.40
  -1 -20   2  184.78   16.40
   1 -20  -2  191.48   18.10
  -1  20   2  143.99   22.90
   1  20  -2  188.98   19.80
  -1  20   2  141.89   18.00
   1  20  -2  179.38   21.00
  -1  20   2  178.28   19.50
   0 -20  -2   62.99   15.10
   0 -20   2   84.89   10.10
   0 -20   2   68.39   12.60
   0 -20  -2   84.09   11.70
   0  20   2   98.39   13.80
   0  20  -2  112.59   15.70
   0  20  -2   70.39   12.60
   0  20   2   72.59   13.50
   0  20   2  108.09   19.00
   1 -20   2   42.60    8.40
   1 -20   2   53.29   11.70
  -1 -20  -2   66.59   11.50
  -1 -20  -2   46.00   13.30
  -1  20  -2   53.49   12.00
   1  20   2   49.10   11.90
  -1  20  -2   62.09   12.70
   1  20   2   53.39   14.30
  -1  20  -2   65.09   11.20
   1  20   2   72.19   12.00
  -2 -20  -2   11.60    6.50
   2 -20   2   10.70    7.20
  -2 -20  -2   19.60   10.50
   2 -20   2   10.20    5.30
  -2  20  -2   22.70    8.90
   2  20   2   26.20    8.90
  -2  20  -2   14.40    9.20
  -2  20  -2   16.90    6.30
   2  20   2   15.60    8.00
   2  20   2   13.10    7.30
   3 -20   2  136.99   14.80
  -3 -20  -2  110.89   14.10
  -3 -20  -2   95.59   18.50
   3 -20   2   91.19   12.40
  -3  20  -2  131.39   19.30
   3  20   2   87.09   14.10
   3  20   2  107.49   15.20
   3  20   2  134.39   15.20
  -3  20  -2   92.79   12.40
  -3  20  -2  120.59   15.10
   4 -20   2   -9.70    5.10
  -4 -20  -2    1.00    9.20
  -4 -20  -2    2.30    6.20
   4 -20   2   -4.30    4.50
  -4  20  -2   -1.00    6.60
   4  20   2    1.30    6.90
  -4  20  -2   -7.90    7.70
   4  20   2   10.30    7.20
  -4  20  -2    5.20    9.70
  -5 -20  -2    6.90    8.40
   5 -20   2   11.10    6.40
  -5 -20  -2   14.10    7.80
   5 -20   2   20.10    7.70
  -5 -20  -2   10.30   10.20
  -5  20  -2   31.30   10.20
  -5  20  -2   22.00   12.20
  -5  20  -2   24.60   11.60
   5  20   2    8.30    7.50
   5  20   2   25.10    8.30
  -6 -20  -2   17.90   12.20
   6 -20   2   43.00    9.00
  -6 -20  -2   53.19   13.90
  -6 -20  -2   22.50    9.50
   6  20   2   41.30    9.50
  -6  20  -2   34.70    7.80
  -6  20  -2   35.30   13.40
  -6  20  -2   37.80   14.00
   7 -20   2    2.50    6.10
  -7 -20  -2   10.00    8.20
  -7 -20  -2   12.00    7.80
  -7  20  -2    2.50   10.70
  -7  20  -2    2.30    5.40
  -7  20  -2   10.00   10.20
   7  20   2   11.70    6.10
   7  20   2   13.20    8.00
  -7 -21   2   21.30   10.40
   7 -21  -2    0.60    7.10
  -7 -21   2    6.30    7.70
  -7  21   2   -8.60   10.90
  -7  21   2   11.20    8.70
  -7  21   2   25.30   15.00
   7  21  -2   13.00   10.50
  -6 -21   2   62.69   15.10
  -6 -21   2   63.29   15.40
   6 -21  -2   53.19   11.30
  -6  21   2   81.89   18.30
  -6  21   2   46.20   18.10
   6  21  -2   53.79   13.80
  -5 -21   2   30.60   12.60
   5 -21  -2   34.90    9.50
  -5 -21   2   21.80    9.90
  -5  21   2   37.20   15.30
   5  21  -2   38.10   13.00
  -5  21   2   25.50   12.70
  -4 -21   2   93.99   16.50
   4 -21  -2  105.29   14.20
  -4 -21   2  125.99   16.60
   4  21  -2  124.19   17.60
  -4  21   2  103.59   22.30
  -4  21   2  140.99   18.70
  -4  21   2  126.79   16.70
  -3 -21   2    9.50    8.80
  -3 -21   2   -3.30    4.80
   3 -21  -2    0.50    5.40
  -3  21   2   -0.60    7.30
   3  21  -2   -7.70    5.40
  -3  21   2   -5.50   10.80
   3  21  -2    1.90    7.90
  -3  21   2    4.10    8.40
  -2 -21   2   18.70    9.80
   2 -21  -2   29.00    8.40
   2  21  -2   42.50   11.90
  -2  21   2   45.70   14.30
   2  21  -2   26.00    9.80
  -2  21   2   23.20    9.20
  -2  21   2   40.60   10.80
  -1 -21   2  172.48   16.10
   1 -21  -2  178.38   17.90
   1  21  -2  153.88   19.60
  -1  21   2  142.79   18.70
  -1  21   2  141.69   22.30
   1  21  -2  158.18   20.00
  -1  21   2  188.08   20.40
   0 -21   2   47.30    8.10
   0 -21   2   48.30   11.40
   0 -21  -2   54.69   11.10
   0  21   2   56.99   12.50
   0  21   2   68.99   16.80
   0  21   2   54.59   12.50
   0  21  -2   79.59   14.40
   0  21  -2   54.69   12.10
  -1 -21  -2   62.69   11.10
  -1 -21  -2   58.99   15.70
   1 -21   2   78.09   12.40
   1 -21   2   71.49   10.00
  -1  21  -2  104.79   15.00
  -1  21  -2   80.69   14.80
   1  21   2   75.59   13.00
   1  21   2   74.09   12.70
  -2 -21  -2   -1.30    8.60
  -2 -21  -2   -0.80    4.70
   2 -21   2   -2.10    4.60
   2 -21   2    1.30    6.00
   2  21   2    8.70    8.20
  -2  21  -2   -0.90    7.20
   2  21   2    7.60    7.10
  -2  21  -2   -1.50    7.10
   3 -21   2    0.10    4.60
  -3 -21  -2    0.30    5.90
   3 -21   2    4.00    5.70
  -3 -21  -2   -9.90    8.80
  -3  21  -2    2.00    9.20
   3  21   2   -1.50    6.20
  -3  21  -2   -2.50    7.20
  -3  21  -2   -0.40    7.30
   3  21   2    0.00    6.50
  -4 -21  -2  112.59   17.00
   4 -21   2  188.98   18.30
   4 -21   2  118.69   15.90
  -4 -21  -2  111.29   20.40
  -4  21  -2  176.48   22.20
  -4  21  -2  180.68   22.00
   4  21   2  161.18   18.70
  -4  21  -2  149.79   19.10
   4  21   2  181.78   25.50
  -5 -21  -2  116.49   17.50
   5 -21   2   69.99   13.60
   5 -21   2  125.09   15.00
  -5 -21  -2   88.39   19.60
  -5 -21  -2   88.99   14.80
  -5  21  -2  138.09   20.80
   5  21   2  115.29   14.30
  -5  21  -2   83.09   15.10
   5  21   2   91.59   14.60
  -5  21  -2  142.49   20.60
  -6 -21  -2    2.80    7.30
  -6 -21  -2  -10.30   11.00
   6 -21   2    7.90    6.70
  -6 -21  -2   -0.80    6.90
   6  21   2    0.20    6.80
  -6  21  -2    4.90   10.00
   6  21   2   22.90    8.00
  -6  21  -2    3.50   10.70
  -6  21  -2   16.00    9.20
   7 -21   2   43.70   10.40
  -7 -21  -2   43.20   11.50
  -7 -21  -2   33.00   12.90
  -7  21  -2   31.20   14.90
   7  21   2   65.29   10.30
  -7  21  -2   46.20    9.30
  -7  21  -2   50.79   14.40
   7 -22  -2   14.40    8.30
  -7 -22   2    8.50    7.80
  -7 -22   2   26.20   11.70
   7  22  -2   16.20   10.50
  -7  22   2   10.00   13.70
  -7  22   2  -18.20   10.30
  -7  22   2    4.90    6.20
   6 -22  -2   25.20    9.30
  -6 -22   2   48.30   13.50
  -6 -22   2   30.30   11.60
  -6  22   2   14.90   14.80
  -6  22   2   31.70   13.50
   6  22  -2   40.80   13.90
   5 -22  -2    7.00    6.80
  -5 -22   2   -3.60    8.00
  -5 -22   2   -9.70    6.10
  -5  22   2    3.00   10.20
   5  22  -2   -1.70    7.90
  -5  22   2    0.10   10.00
   4 -22  -2   53.09   11.00
  -4 -22   2   41.20   13.20
  -4 -22   2   63.19   13.80
  -4  22   2   47.70   13.70
  -4  22   2   70.79   13.80
   4  22  -2   56.49   14.40
  -4  22   2   59.69   18.70
  -3 -22   2   84.89   15.30
   3 -22  -2   94.89   13.50
  -3 -22   2   79.39   14.20
  -3  22   2   98.69   16.10
  -3  22   2  119.69   17.00
   3  22  -2  106.09   16.30
  -3  22   2   81.19   20.20
   3  22  -2  111.89   16.90
   2 -22  -2   96.09   14.00
  -2 -22   2   73.69   15.90
  -2  22   2   99.79   21.80
   2  22  -2   97.39   15.80
   2  22  -2   97.49   16.40
  -2  22   2  129.59   16.90
  -2  22   2  122.09   15.80
  -1 -22   2  244.78   27.00
  -1 -22   2  281.07   23.90
   1 -22  -2  275.77   25.80
  -1  22   2  290.77   32.40
  -1  22   2  286.47   28.20
  -1  22   2  281.47   27.10
   1  22  -2  285.27   28.50
   1  22  -2  234.28   26.80
   0 -22  -2  304.77   28.40
   0 -22   2  320.97   26.40
   0 -22   2  279.67   28.90
   0  22  -2  309.17   29.80
   0  22   2  301.47   29.90
   0  22   2  279.07   32.60
   0  22   2  301.87   29.20
  -1 -22  -2   20.40    8.30
   1 -22   2   18.40    8.50
   1 -22   2   13.60    5.90
   1  22   2   35.30   10.90
   1  22   2   31.90   10.50
  -1  22  -2   39.90   12.00
  -1  22  -2   28.00   11.00
   2 -22   2   26.80    7.20
  -2 -22  -2   36.70   10.20
   2 -22   2   45.60   10.40
  -2  22  -2   34.70    9.90
   2  22   2   10.70    7.90
  -2  22  -2   28.80   11.30
   2  22   2   49.60   11.70
  -3 -22  -2  120.59   24.00
  -3 -22  -2  154.88   18.20
   3 -22   2  195.28   18.90
   3 -22   2  133.59   16.50
  -3  22  -2  177.78   19.70
  -3  22  -2  196.18   23.50
   3  22   2  114.69   18.30
   3  22   2  187.88   20.00
   4 -22   2    4.60    5.20
  -4 -22  -2  -13.10    7.40
   4 -22   2    4.30    6.10
  -4 -22  -2    3.40    6.30
  -4  22  -2   -5.60    7.80
   4  22   2   14.10    8.50
  -4  22  -2   -6.60    8.10
  -4  22  -2   -7.20    8.40
   5 -22   2   -3.20    6.40
  -5 -22  -2  -14.70    9.50
  -5 -22  -2    5.10    7.30
  -5 -22  -2   -4.20    6.50
  -5  22  -2    5.10    9.90
   5  22   2   -3.60    7.00
  -5  22  -2   -1.80    8.30
  -5  22  -2    5.80    8.50
  -6 -22  -2   62.09   15.50
  -6 -22  -2   50.79   13.90
  -6 -22  -2   27.30   15.50
   6 -22   2   67.59   11.70
   6  22   2   87.49   13.40
   6  22   2   89.39   13.60
  -6  22  -2  109.49   15.70
  -6  22  -2   84.89   18.90
  -6  22  -2   64.29   17.50
   6 -23  -2   -2.50    5.60
  -6 -23   2    4.40    8.90
  -6 -23   2    7.20   10.20
  -6  23   2    5.90   12.70
  -6  23   2   -7.80    9.50
   6  23  -2    7.20    9.90
   5 -23  -2    7.70    7.80
  -5 -23   2   14.30   10.40
  -5 -23   2    9.10    9.10
   5  23  -2   17.50   10.20
  -5  23   2   18.90   10.90
  -5  23   2   24.00   13.50
  -5  23   2   -7.00    9.30
  -4 -23   2    2.80    7.00
   4 -23  -2   11.90    7.60
  -4 -23   2    2.40    7.30
   4  23  -2   -4.10    6.80
  -4  23   2    7.90   13.20
  -4  23   2   -5.50    6.70
  -4  23   2    2.80    8.20
  -3 -23   2   24.10   10.70
  -3 -23   2   16.80    8.30
   3 -23  -2   34.80    9.80
  -3  23   2   12.40   12.90
   3  23  -2   20.60   11.10
   3  23  -2   34.20   11.80
  -3  23   2   32.90   12.10
  -3  23   2   11.30    8.90
   2 -23  -2  293.07   26.30
  -2 -23   2  232.38   27.50
  -2  23   2  281.87   32.00
   2  23  -2  243.48   28.20
   2  23  -2  231.98   27.60
  -2  23   2  312.57   29.20
  -2  23   2  277.77   27.90
  -1 -23   2   10.00    5.10
  -1 -23   2   -1.70    6.90
   1 -23  -2   14.70    7.40
  -1  23   2    1.10    9.30
   1  23  -2   -5.20    6.50
  -1  23   2    2.80    7.30
   1  23  -2   12.00    7.80
  -1  23   2    8.30    9.20
   0 -23  -2   18.50    8.50
   0 -23   2   18.70    8.60
   0 -23   2   19.30    6.40
   0  23   2   12.30    8.30
   0  23  -2   25.90   10.20
   0  23  -2   11.40    9.40
   0  23   2   34.90   14.40
   0  23   2   31.10   10.80
  -1 -23  -2   43.00   10.10
   1 -23   2   29.20    7.80
   1 -23   2   30.10   10.20
  -1  23  -2   56.49   12.50
  -1  23  -2   44.70   12.40
   1  23   2   48.00   11.40
   1  23   2   42.60   11.50
   2 -23   2    7.60    5.90
  -2 -23  -2    8.20    7.20
   2 -23   2    9.40    6.80
   2  23   2   -0.30    7.40
  -2  23  -2    4.50    8.40
   2  23   2   14.30    7.30
  -2  23  -2    4.30    8.20
  -3 -23  -2   -2.90    5.90
   3 -23   2    0.90    5.60
   3 -23   2   -6.70    4.70
   3  23   2   14.90    8.60
  -3  23  -2    6.10    8.50
   3  23   2    1.00    5.70
  -3  23  -2   -1.70    8.30
  -4 -23  -2   14.70    7.50
   4 -23   2   19.90    8.10
   4 -23   2    9.50    6.20
  -4  23  -2   -4.00    8.50
  -4  23  -2    7.50   11.50
   4  23   2   -1.40    6.60
  -4  23  -2   13.50   10.20
  -5 -23  -2   15.90    9.30
   5 -23   2   27.50    9.00
  -5 -23  -2   13.20   10.60
  -5  23  -2   13.50   10.70
  -5  23  -2   29.40   12.80
   5  23   2   32.20   10.80
  -5  23  -2   14.10   12.40
  -6 -23  -2   29.30   10.40
  -6 -23  -2   50.49   14.40
   6 -23   2   52.69   11.80
   6  23   2   40.30   11.10
  -6  23  -2   26.80   14.00
  -6  23  -2   55.99   16.60
  -6  23  -2   47.20   13.00
  -6 -24   2   27.10   11.60
   6 -24  -2   36.10   10.40
  -6 -24   2   40.10   12.80
   6  24  -2   50.29   13.70
  -6  24   2   17.60   12.50
  -6  24   2   41.10   17.40
  -5 -24   2   -0.20    8.60
  -5 -24   2   24.50   10.50
   5 -24  -2   22.00    8.80
  -5  24   2   25.30   13.20
   5  24  -2   23.40   11.50
  -5  24   2   29.80   11.30
  -5  24   2    1.60   11.80
   4 -24  -2    4.40    7.20
  -4 -24   2   -7.30    6.90
  -4 -24   2   -5.70    6.20
   4  24  -2   -4.90    7.40
  -4  24   2   18.40   14.10
  -4  24   2    9.40    9.50
  -4  24   2   14.50    9.60
   3 -24  -2  288.07   26.90
  -3 -24   2  205.58   27.50
  -3  24   2  324.87   30.50
  -3  24   2  234.08   31.20
  -3  24   2  295.97   29.10
   3  24  -2  240.88   28.30
   3  24  -2  272.77   29.30
   2 -24  -2   69.49   11.60
  -2 -24   2   60.89   13.00
  -2 -24   2   45.80   12.40
   2  24  -2   59.49   15.00
  -2  24   2   45.60   13.40
   2  24  -2   57.79   14.50
  -2  24   2   43.30   12.30
  -2  24   2   43.30   15.80
  -1 -24   2  276.67   31.60
   1 -24  -2  357.86   31.40
  -1  24   2  353.16   38.00
  -1  24   2  321.77   31.90
   1  24  -2  327.87   33.40
   1  24  -2  371.86   34.80
   0 -24   2   -5.30    4.30
   0 -24   2   11.30    9.50
   0 -24  -2   -2.30    6.00
   0  24   2    6.20    8.60
   0  24   2    2.10    8.00
   0  24  -2   -0.30    7.80
   0  24  -2   -5.80    7.20
   0  24   2   -6.40    9.60
   1 -24   2   -1.70    5.00
  -1 -24  -2   -3.20    5.30
   1 -24   2  -12.90    5.10
  -1  24  -2    6.80    8.40
   1  24   2    3.90    7.20
   1  24   2   -9.40    6.50
  -1  24  -2   -0.80    7.20
  -2 -24  -2    8.20    7.90
   2 -24   2   16.30    8.20
   2 -24   2    3.50    5.70
  -2  24  -2    8.20    9.60
  -2  24  -2   10.80    8.10
   2  24   2   11.50    8.80
   2  24   2    5.50    7.60
   3 -24   2   13.40    7.00
  -3 -24  -2   27.10    9.90
   3 -24   2   33.30    9.90
  -3  24  -2   31.50   11.60
   3  24   2   23.30    8.60
   3  24   2   25.30   10.70
  -3  24  -2   24.50   10.60
  -4 -24  -2   -1.10    6.40
   4 -24   2    8.80    7.80
   4  24   2   22.30   10.10
  -4  24  -2    5.10    8.60
  -4  24  -2   -0.40   10.10
   5 -24   2   -3.10    6.50
  -5 -24  -2    3.90    7.30
  -5 -24  -2   -7.00    8.30
  -5  24  -2  -12.20    8.90
   5  24   2   -3.10    6.70
  -5  24  -2   -2.40    9.50
  -5  24  -2   24.40   12.60
  -5 -25   2   -5.90    8.50
  -5 -25   2    7.30    8.60
   5 -25  -2   -7.00    6.70
  -5  25   2    4.70   11.70
   5  25  -2    2.70    8.80
  -5  25   2    3.60   10.20
  -5  25   2   -0.80   11.20
  -4 -25   2   33.00   11.30
  -4 -25   2   49.70   12.90
   4 -25  -2   56.29   12.80
  -4  25   2   44.80   13.20
  -4  25   2   61.99   18.30
   4  25  -2   27.70   10.70
  -4  25   2   32.20   13.70
  -3 -25   2    2.00    9.00
  -3 -25   2   -4.10    6.30
   3 -25  -2   12.90    7.60
   3  25  -2    1.70    6.70
  -3  25   2   -5.70   11.70
   3  25  -2   -4.20    8.40
  -3  25   2    2.20    8.40
  -3  25   2   14.50   10.00
   2 -25  -2   93.59   15.50
  -2 -25   2   95.19   18.70
  -2 -25   2  103.59   15.70
   2  25  -2  121.49   18.40
  -2  25   2   93.09   22.00
  -2  25   2  107.59   17.50
  -2  25   2  106.19   16.50
   1 -25  -2   18.90    8.50
  -1 -25   2   23.70   10.10
  -1  25   2   29.90   10.80
   1  25  -2   13.60    8.40
  -1  25   2   26.00   13.90
   1  25  -2   26.70   11.80
  -1  25   2   52.09   13.20
   0 -25  -2   10.40    8.70
   0 -25   2    9.50    9.40
   0  25   2    8.30   11.00
   0  25  -2    7.60    8.60
   0  25   2    6.10    9.10
   0  25  -2   14.90    9.00
   0  25   2   21.80   10.10
   1 -25   2    9.20    8.90
  -1 -25  -2    8.50    8.10
  -1  25  -2   10.40    7.70
  -1  25  -2    7.40    8.50
   1  25   2   10.40    8.30
   1  25   2   24.10   10.80
  -2 -25  -2   46.10   12.00
   2 -25   2   64.39   13.80
  -2  25  -2   63.29   14.50
   2  25   2   53.89   13.40
   2  25   2   40.00   11.30
  -2  25  -2   54.79   14.00
  -3 -25  -2   42.90   12.00
   3 -25   2   58.49   13.30
  -3  25  -2   66.89   15.60
  -3  25  -2   98.39   17.60
   3  25   2   78.29   15.80
  -4 -25  -2   18.60    8.90
   4 -25   2   -1.60    6.40
  -4  25  -2    3.50    9.30
  -4  25  -2    7.30    9.60
   4  25   2   10.40    8.80
   5 -25   2   49.10   11.40
  -5 -25  -2   18.70   10.00
  -5 -25  -2   42.10   13.20
  -5  25  -2   46.00   15.80
   5  25   2   26.80   10.40
  -5  25  -2   60.39   16.50
  -5  25  -2   31.60   11.90
   4 -26  -2   38.50   11.00
  -4 -26   2   24.10   10.60
  -4  26   2   51.19   15.40
  -4  26   2   60.89   19.00
  -4  26   2   37.30   12.90
   4  26  -2   15.60   10.60
  -3 -26   2  124.89   18.50
  -3 -26   2  127.99   20.60
   3 -26  -2  124.39   17.40
  -3  26   2  145.19   19.60
   3  26  -2  134.09   20.60
   3  26  -2  146.89   20.50
  -3  26   2  126.09   25.90
  -2 -26   2   90.49   15.50
  -2 -26   2   99.99   17.20
   2 -26  -2  110.79   16.00
  -2  26   2  127.39   19.10
   2  26  -2   91.19   16.90
   2  26  -2  108.39   18.70
  -2  26   2  108.39   23.90
  -2  26   2  136.49   18.50
  -1 -26   2   95.39   16.60
   1 -26  -2  128.09   17.80
   1  26  -2  143.39   19.30
  -1  26   2  104.19   17.00
  -1  26   2  128.49   25.70
   1  26  -2   84.89   18.10
  -1  26   2  144.19   19.70
   0 -26   2   57.69   14.10
   0 -26  -2   47.20   12.80
   0  26   2   47.40   12.90
   0  26  -2   50.59   13.50
   0  26   2   50.79   13.30
   0  26  -2   43.50   13.20
   1 -26   2    3.30    8.70
  -1 -26  -2  -11.00    5.70
  -1  26  -2    6.30    8.90
   1  26   2    0.20    8.90
   1  26   2    4.70    7.70
  -1  26  -2    8.60    8.60
  -2 -26  -2   34.10   10.80
   2 -26   2   39.30   12.10
  -2  26  -2   49.00   14.80
   2  26   2   62.89   15.10
   2  26   2   56.39   13.60
  -2  26  -2   58.69   14.70
  -3 -26  -2   64.59   14.50
   3 -26   2   86.29   14.60
   3  26   2   57.89   14.00
  -3  26  -2   61.19   14.80
  -3  26  -2   76.29   16.40
   4 -26   2   14.50    8.60
  -4 -26  -2   24.30    9.80
   4  26   2   10.90    9.20
  -4  26  -2   30.70   13.10
  -4  26  -2   30.10   11.90
   3 -27  -2  242.18   26.50
  -3 -27   2  184.28   25.10
  -3 -27   2  247.48   28.20
   3  27  -2  245.38   28.20
  -3  27   2  243.38   29.10
  -3  27   2  257.17   34.30
   3  27  -2  251.97   29.30
  -3  27   2  282.67   29.10
  -2 -27   2  124.29   21.20
   2 -27  -2  170.48   21.10
  -2  27   2  188.88   23.50
   2  27  -2  126.89   21.50
  -2  27   2  205.88   23.90
   2  27  -2  166.48   23.60
   1 -27  -2    6.30    8.10
  -1 -27   2   27.70   12.60
  -1  27   2   16.20   11.20
  -1  27   2   23.60   13.20
  -1  27   2   16.80   10.70
   1  27  -2    8.20    8.30
   1  27  -2   15.40   10.50
   0 -27   2  -10.50    6.40
   0 -27  -2   -2.80    6.20
   0  27  -2   -8.10    7.70
   0  27   2    8.40    9.60
   0  27  -2    9.60    8.80
   0  27   2   -0.50    8.70
  -1 -27  -2   59.89   14.40
   1 -27   2   91.49   17.40
  -1  27  -2  105.29   18.10
   1  27   2   98.19   16.50
  -1  27  -2  101.39   17.10
   1  27   2   91.49   16.30
  -2 -27  -2   20.20    8.20
   2 -27   2   11.10    9.30
  -2  27  -2   12.50    9.90
  -2  27  -2   22.70   11.40
   2  27   2    6.50    9.70
   2  27   2    6.30    8.10
  -3 -27  -2   10.20    7.30
   3 -27   2    2.30    8.00
   3  27   2    0.60    9.10
  -3  27  -2    4.30   10.30
  -3  27  -2    4.20    9.10
   1 -28  -2   -4.40    8.30
  -1 -28   2   -1.20    8.20
   1  28  -2    7.70    7.50
  -1  28   2    0.30    8.40
   1  28  -2    4.70   10.20
  -1  28   2    8.50   10.00
   0 -28   2   12.60    9.70
   0 -28  -2   16.80    9.20
   0  28   2   19.20   11.40
   0  28   2   18.10   11.10
   0  28  -2   20.80    9.60
  -1 -28  -2    0.70    8.20
   1 -28   2    2.10    8.30
   1  28   2   -6.00    8.50
   1  28   2    2.60    7.80
  -1  28  -2   -1.00    9.40
  -1  28  -2   12.60    8.60
 -11   0   3   12.20   12.70
 -11   0   3    3.90    9.70
  11   0  -3    4.10    7.40
 -11   0   3   13.60   10.50
 -10   0   3  -13.40    5.70
  10   0  -3    3.80    6.80
 -10   0   3  -12.70    9.10
 -10   0   3    4.80    8.40
  -9   0   3   -4.20    7.30
   9   0  -3    7.70    8.40
  -9   0   3   -6.40    7.90
  -9   0   3    0.10    8.90
   8   0  -3    7.40    7.40
  -8   0   3    4.70    8.40
  -8   0   3    0.30    5.80
  -8   0   3   -1.10    5.90
  -7   0   3    3.10    7.20
   7   0  -3   -9.20    6.90
   7   0  -3   -4.40    5.50
  -7   0   3    2.50    6.20
  -7   0   3   -4.40    7.80
   7   0  -3    7.60    6.40
   6   0  -3    6.30    5.70
   6   0  -3    4.70    7.40
  -6   0   3   -0.40    5.60
  -6   0   3   14.50    7.80
  -6   0   3    2.50    5.30
   6   0  -3    4.00    6.00
   5   0  -3   -2.70    5.00
   5   0  -3   11.60    6.70
   5   0  -3    0.50    5.10
  -5   0   3    1.70    5.80
  -5   0   3    0.90    6.20
  -5   0   3   -3.30    4.00
  -4   0   3   -4.20    3.40
   4   0  -3    1.50    4.00
   4   0  -3   -4.90    4.50
  -4   0   3   -0.40    5.00
   4   0  -3   -0.70    3.30
  -4   0   3   -1.40    3.60
  -3   0   3    0.00    2.70
  -3   0   3    2.10    3.60
  -3   0   3   -6.50    4.00
   3   0  -3   -2.90    3.40
   3   0  -3   -2.50    3.50
   3   0  -3    0.20    2.80
  -2   0   3    1.90    2.30
   2   0  -3   -2.20    3.00
   2   0  -3   -3.70    2.80
  -2   0   3    1.30    3.10
  -2   0   3    0.30    3.40
   2   0  -3    0.30    2.30
   1   0  -3   10.90    4.00
   1   0  -3   13.30    3.10
  -1   0   3   12.80    3.70
  -1   0   3   17.50    4.90
  -1   0   3   15.20    3.10
  -1   0   3   12.90    2.20
   1   0  -3   13.10    4.00
   0   0   3    1.00    2.50
   0   0  -3    0.70    2.30
   0   0  -3    2.50    2.60
   0   0   3    4.40    1.40
   0   0  -3    1.10    1.50
   0   0   3    5.30    2.00
  -1   0  -3    1.40    1.10
  -1   0  -3    1.10    1.50
  -1   0  -3    1.10    1.90
  -2   0  -3    2.40    2.30
  -2   0  -3    1.00    2.70
  -3   0  -3    7.20    3.70
  -3   0  -3    4.40    3.90
  -4   0  -3    3.80    4.20
   4   0   3    0.20    1.10
  -4   0  -3   -1.10    4.50
   4   0   3   -0.20    0.90
  -4   0  -3   -0.20    1.30
  -5   0  -3    2.20    2.30
  -5   0  -3    2.70    5.90
  -5   0  -3    3.50    5.10
  -5   0  -3    0.90    2.40
   5   0   3    3.30    2.10
  -6   0  -3   10.20    5.90
  -6   0  -3   -2.50    3.50
  -6   0  -3    0.80    3.30
   6   0   3   -2.00    2.70
  -6   0  -3   -2.80    7.30
  -7   0  -3  -12.60    5.60
  -7   0  -3   -0.50    6.20
  -7   0  -3   -3.50    3.30
  -7   0  -3   -2.30    3.80
   7   0   3   -1.80    3.00
  -8   0  -3   -7.70    3.90
  -8   0  -3    2.60    4.30
  -8   0  -3    5.00    9.80
  -8   0  -3   -3.20    5.40
   8   0   3    2.20    3.40
  -9   0  -3    7.30   10.00
  -9   0  -3   -4.90    6.70
  -9   0  -3   11.90    5.80
  -9   0  -3   -1.80    5.20
 -10   0  -3   -2.20    9.50
 -10   0  -3    6.60    9.60
 -10   0  -3   -3.50    5.30
 -11  -1   3    7.30   13.50
  11  -1  -3   18.20    7.90
 -11  -1   3    0.50    8.60
 -11  -1   3  -12.50    7.00
  11   1  -3   10.10    7.60
 -11   1   3    0.50    9.50
 -11   1   3    0.30    8.50
 -11   1   3   10.80   12.90
 -10  -1   3   26.00   14.10
  10  -1  -3   25.90    9.00
 -10  -1   3   -2.60    7.80
 -10  -1   3   -1.60    9.20
 -10   1   3    9.10    9.10
 -10   1   3   -2.10    9.20
 -10   1   3   -3.90    7.90
  10   1  -3   22.50    8.70
  -9  -1   3   44.50   11.90
   9  -1  -3   43.20   11.70
  -9  -1   3   51.19   14.80
  -9  -1   3   73.69   16.40
  -9   1   3   44.50   16.80
   9   1  -3   39.50   11.40
  -9   1   3   39.90   12.90
  -9   1   3   60.29   14.90
  -8  -1   3   46.90   13.80
   8  -1  -3   66.29   12.80
  -8  -1   3   53.69   12.90
   8   1  -3   57.29   12.60
  -8   1   3   43.20   13.00
  -8   1   3   52.19   12.90
  -8   1   3   56.59   14.70
  -7  -1   3  356.96   32.20
   7  -1  -3  299.37   33.70
   7  -1  -3  349.17   31.90
   7  -1  -3  326.87   32.30
  -7  -1   3  347.17   32.30
  -7  -1   3  388.06   34.40
   7   1  -3  321.27   31.80
  -7   1   3  304.67   31.10
  -7   1   3  384.96   35.70
   7   1  -3  282.27   33.00
   7   1  -3  398.96   32.70
  -7   1   3  349.07   32.10
  -7   1   3  375.26   34.70
   6  -1  -3  321.57   28.30
  -6  -1   3  336.97   28.70
   6  -1  -3  250.17   27.80
  -6  -1   3  310.97   28.20
  -6  -1   3  325.97   30.20
   6  -1  -3  300.87   28.00
   6   1  -3  303.67   28.10
   6   1  -3  292.07   28.10
  -6   1   3  280.17   27.80
   6   1  -3  336.77   29.00
  -6   1   3  255.87   27.60
  -6   1   3  337.57   30.10
  -5  -1   3  395.16   35.70
  -5  -1   3  409.16   34.70
   5  -1  -3  364.86   34.00
   5  -1  -3  445.66   35.40
   5  -1  -3  348.97   34.50
  -5  -1   3  451.85   35.20
  -5   1   3  418.26   34.50
  -5   1   3  407.56   34.90
   5   1  -3  399.96   34.70
  -5   1   3  435.36   36.30
   5   1  -3  387.96   34.30
   5   1  -3  407.26   35.40
   4  -1  -3 2142.29  164.08
   4  -1  -3 2245.68  164.88
  -4  -1   3 2463.65  164.68
  -4  -1   3 2124.19  165.48
  -4  -1   3 2294.87  164.88
   4  -1  -3 2103.09  164.88
  -4   1   3 2178.48  164.68
  -4   1   3 2314.37  164.38
   4   1  -3 2107.69  164.68
   4   1  -3 2118.09  164.88
  -4   1   3 2179.78  165.58
   4   1  -3 2251.87  164.38
  -3  -1   3 1729.43  129.39
   3  -1  -3 1675.43  129.39
  -3  -1   3 1771.22  130.99
  -3  -1   3 1761.32  130.19
   3  -1  -3 1779.22  130.39
   3  -1  -3 1594.74  130.19
   3   1  -3 1760.22  130.59
  -3   1   3 1869.51  129.59
   3   1  -3 1719.73  129.49
   3   1  -3 1833.12  130.49
  -3   1   3 1817.42  131.09
  -3   1   3 1617.44  129.89
  -2  -1   3  120.59   12.40
  -2  -1   3  140.39   13.70
   2  -1  -3  110.89   11.70
   2  -1  -3  130.39   12.90
  -2  -1   3  141.89   11.90
   2  -1  -3  124.69   13.00
   2   1  -3  140.19   13.00
   2   1  -3  118.89   12.90
  -2   1   3  137.19   13.40
  -2   1   3  157.78   12.30
  -2   1   3  130.79   12.70
   2   1  -3  132.69   12.00
   1  -1   3  185.38   16.70
  -1  -1  -3  176.18   16.00
  -1  -1  -3  203.78   15.60
  -1  -1  -3  210.98   16.40
  -1   1  -3  209.48   15.90
  -1   1  -3  225.98   15.60
  -1   1  -3  221.98   16.90
   2  -1   3  312.87   23.30
   2  -1   3  298.67   23.20
  -2  -1  -3  294.07   25.40
  -2   1  -3  329.87   25.80
  -2   1  -3  345.97   24.90
  -3  -1  -3  239.18   19.40
  -3  -1  -3  208.58   19.90
  -3   1  -3  222.28   18.90
  -3   1  -3  213.78   20.10
   4  -1   3 1298.57   86.79
  -4  -1  -3 1180.78   86.99
  -4  -1  -3 1169.68   90.29
  -4  -1  -3 1115.79   91.59
   4  -1   3 1092.19   87.09
   4   1   3 1288.47   86.79
  -4   1  -3 1203.28   86.99
  -4   1  -3 1160.18   86.89
  -4   1  -3 1187.58   89.99
  -5  -1  -3   95.69    9.30
  -5  -1  -3  111.79    8.80
  -5  -1  -3   89.69   12.00
  -5  -1  -3   91.89   14.10
  -5   1  -3  101.79    9.00
   5   1   3  100.49    8.60
  -5   1  -3   95.99    9.20
  -5   1  -3   98.89   13.90
  -5   1  -3  102.69   12.40
   6  -1   3 1120.99   88.49
  -6  -1  -3 1193.68   89.29
  -6  -1  -3 1177.08   95.09
  -6  -1  -3 1261.27   92.89
  -6   1  -3 1081.49   88.29
  -6   1  -3 1253.37   92.49
  -6   1  -3 1239.68   95.29
  -6   1  -3 1239.48   89.29
   6   1   3 1212.98   88.19
  -7  -1  -3  178.28   14.50
   7  -1   3  183.28   19.20
  -7  -1  -3  120.89   17.80
  -7  -1  -3  161.88   15.50
   7  -1   3  144.39   14.00
  -7  -1  -3  137.69   20.30
  -7   1  -3  143.99   15.10
  -7   1  -3  139.69   18.00
  -7   1  -3  159.68   14.50
   7   1   3  155.68   13.80
  -7   1  -3  143.59   20.60
   8  -1   3   10.80    4.40
  -8  -1  -3   19.80   11.40
  -8  -1  -3   28.50   10.40
  -8  -1  -3   29.70    7.30
  -8  -1  -3   25.30    6.20
  -8   1  -3   15.40    6.00
  -8   1  -3   17.60   10.60
   8   1   3   22.00    5.10
  -8   1  -3   22.50    6.40
  -8   1  -3    7.00    7.90
  -9  -1  -3  164.98   24.90
  -9  -1  -3  196.18   16.80
  -9  -1  -3  130.09   20.70
   9  -1   3  159.78   16.20
  -9  -1  -3  136.79   16.80
  -9   1  -3  178.28   21.60
   9   1   3  171.68   15.10
  -9   1  -3  174.88   16.80
  -9   1  -3  151.28   17.10
  -9   1  -3  128.59   24.20
 -10  -1  -3  191.88   24.90
 -10  -1  -3  222.48   30.20
 -10  -1  -3  231.38   20.30
 -10  -1  -3  180.18   26.00
 -10   1  -3  211.98   20.10
 -10   1  -3  214.48   24.90
 -11  -2   3   31.00   11.70
  11  -2  -3   49.20   10.70
 -11  -2   3   25.50   14.70
 -11  -2   3   13.20   11.10
 -11   2   3   23.20   13.20
  11   2  -3   38.50   10.10
 -11   2   3   26.90   11.70
 -11   2   3   21.90   16.00
 -10  -2   3    0.30    7.50
  10  -2  -3    8.50    7.60
 -10  -2   3   17.60   10.70
 -10  -2   3   -1.40   10.10
 -10   2   3   10.90    9.60
 -10   2   3   -1.20    8.40
  10   2  -3   22.20    8.20
 -10   2   3   -9.40    8.70
   9  -2  -3   11.80    8.60
  -9  -2   3    8.80    9.40
  -9  -2   3   21.80   10.50
  -9   2   3   12.10    9.80
  -9   2   3    5.00    9.30
  -9   2   3   -3.20    7.40
   9   2  -3   15.20    9.60
  -8  -2   3   -2.00    6.20
   8  -2  -3    3.00    6.70
  -8  -2   3    2.60    8.30
  -8   2   3   -4.30    6.90
   8   2  -3   12.70    8.20
  -8   2   3   -9.00    6.40
  -8   2   3    1.40    6.40
  -7  -2   3  682.23   55.09
   7  -2  -3  588.24   59.69
   7  -2  -3  677.03   62.79
   7  -2  -3  667.73   52.59
  -7  -2   3  659.83   53.59
  -7  -2   3  599.84   52.39
  -7   2   3  648.04   55.69
  -7   2   3  581.24   52.19
  -7   2   3  719.03   55.29
   7   2  -3  602.84   60.59
  -7   2   3  553.44   51.89
   7   2  -3  646.34   52.49
   7   2  -3  597.44   53.19
   6  -2  -3   13.30    6.70
  -6  -2   3    6.50    7.10
  -6  -2   3   15.60    7.00
   6  -2  -3   14.00    8.20
  -6  -2   3    7.30    7.00
   6  -2  -3    8.40    6.40
   6   2  -3   13.80    6.60
  -6   2   3    7.70    6.30
   6   2  -3   16.40    6.80
  -6   2   3   10.80    6.60
  -6   2   3    7.00    7.20
  -6   2   3    4.70    8.40
   6   2  -3    7.10    7.20
  -5  -2   3 1041.10   84.89
  -5  -2   3 1061.39   83.69
   5  -2  -3 1209.98   84.59
  -5  -2   3 1041.80   83.79
   5  -2  -3 1128.89   83.89
   5  -2  -3 1078.79   84.49
  -5   2   3 1006.00   83.69
  -5   2   3 1161.28   83.99
  -5   2   3 1075.89   85.09
   5   2  -3 1093.69   83.79
  -5   2   3 1126.19   85.29
   5   2  -3 1078.19   83.99
   5   2  -3 1006.90   83.99
  -4  -2   3    6.40    4.60
  -4  -2   3   -3.60    4.10
   4  -2  -3   -2.60    4.30
  -4  -2   3    1.10    4.20
   4  -2  -3   -8.00    3.80
   4  -2  -3    5.70    4.20
   4   2  -3   -3.90    4.20
   4   2  -3   -0.20    4.30
  -4   2   3   -3.20    4.10
  -4   2   3   -5.60    3.50
  -4   2   3    4.10    5.00
  -4   2   3   -2.70    4.20
   4   2  -3   -0.70    3.30
  -3  -2   3  411.36   34.80
   3  -2  -3  386.66   33.20
   3  -2  -3  387.56   34.20
   3  -2  -3  435.56   34.40
  -3  -2   3  422.86   33.40
  -3  -2   3  408.36   34.00
  -3   2   3  377.36   33.80
  -3   2   3  467.85   33.60
   3   2  -3  411.16   33.40
   3   2  -3  402.46   34.20
  -3   2   3  445.86   34.20
  -3   2   3  429.66   35.00
   3   2  -3  424.46   34.60
  -2  -2   3 2381.66  168.48
  -2  -2   3 2133.09  167.98
   2  -2  -3 2047.50  168.38
   2  -2  -3 2364.36  169.58
   2  -2  -3 2119.19  169.48
  -2  -2   3 2336.77  169.98
  -2  -2   3 2381.56  169.28
   2   2  -3 2467.95  169.68
  -2   2   3 2270.87  168.48
   2   2  -3 2316.47  168.48
   2   2  -3 2191.68  169.48
  -2   2   3 2297.37  169.88
  -2   2   3 2523.45  168.68
  -2   2   3 2292.97  169.38
  -1  -2   3 3495.75  261.87
  -1  -2   3 3636.74  261.07
   1  -2  -3 3355.26  261.67
  -1   2   3 3689.33  261.97
   1   2  -3 3517.75  260.47
  -1   2   3 3819.52  259.97
   1   2  -3 3524.05  261.67
   1   2  -3 3554.74  261.47
   0  -2  -3 4107.69  304.77
   0  -2  -3 4250.37  304.67
  -1  -2  -3 2635.54  196.58
  -1  -2  -3 2729.53  196.38
   1  -2   3 2404.76  197.08
   1  -2   3 2757.82  197.48
  -1   2  -3 2953.40  197.48
  -2  -2  -3 2815.02  206.78
  -2  -2  -3 2995.60  206.58
   2  -2   3 2542.65  209.08
   2  -2   3 2563.44  207.08
   2  -2   3 2878.31  207.08
  -2   2  -3 3037.90  209.48
   2   2   3 3035.80  206.88
  -2   2  -3 2866.51  206.68
  -2   2  -3 2874.61  207.88
   3  -2   3  339.07   27.70
  -3  -2  -3  403.96   30.50
   3  -2   3  399.16   27.50
  -3   2  -3  360.86   31.10
  -3   2  -3  353.96   29.40
   4  -2   3 2088.49  166.38
  -4  -2  -3 2113.19  164.18
  -4  -2  -3 2311.47  163.88
   4  -2   3 2084.69  164.38
  -4   2  -3 2255.57  166.78
  -4   2  -3 2348.57  164.28
  -4   2  -3 2246.38  168.78
   4   2   3 2556.64  163.78
   5  -2   3  120.79   11.10
  -5  -2  -3  117.09   11.30
  -5  -2  -3  121.79   14.60
   5  -2   3  125.99   13.60
   5  -2   3  136.19   10.30
  -5  -2  -3  132.89   10.80
  -5   2  -3  113.59   13.70
  -5   2  -3  127.99   11.10
   5   2   3  116.99   10.30
  -5   2  -3  116.39   15.60
  -5   2  -3  134.99   11.20
  -6  -2  -3   -0.40    4.00
   6  -2   3    2.80    2.10
  -6  -2  -3   -3.10    7.20
   6  -2   3    0.10    5.10
  -6  -2  -3    4.80    3.40
  -6  -2  -3    2.40    6.20
   6  -2   3   -1.10    2.80
  -6   2  -3   -5.10    3.00
  -6   2  -3   -3.00    4.90
  -6   2  -3    8.10    7.90
   6   2   3    1.10    2.50
  -6   2  -3   -3.80    3.60
  -7  -2  -3  978.30   65.99
   7  -2   3  780.42   65.59
   7  -2   3  975.30   70.39
  -7  -2  -3  795.02   69.59
  -7  -2  -3  841.22   73.09
  -7  -2  -3  839.72   66.69
   7   2   3  882.81   65.19
  -7   2  -3  954.80   66.09
  -7   2  -3  806.32   69.19
  -7   2  -3  915.81   73.39
  -7   2  -3  785.62   66.39
   8  -2   3  371.16   30.70
  -8  -2  -3  380.26   39.40
  -8  -2  -3  373.16   35.70
  -8  -2  -3  340.77   31.80
  -8   2  -3  330.37   31.50
  -8   2  -3  367.46   39.10
   8   2   3  434.76   30.30
  -8   2  -3  360.06   34.60
  -8   2  -3  405.26   31.30
  -9  -2  -3   22.40    7.10
  -9  -2  -3   25.40    6.90
  -9  -2  -3   35.50   15.10
  -9  -2  -3   15.90   10.00
  -9   2  -3   24.80   13.50
   9   2   3   24.00    5.30
  -9   2  -3   21.30    6.60
  -9   2  -3   10.60    8.90
  -9   2  -3    7.90    6.90
 -10  -2  -3   21.00   13.60
 -10  -2  -3   22.40    7.10
 -10  -2  -3   19.00   10.80
  10  -2   3   19.90    6.10
 -10   2  -3   34.90   12.90
 -10   2  -3    6.10    6.80
 -10   2  -3   24.90   14.70
 -11  -3   3   13.10   10.20
  11  -3  -3   16.70    8.50
 -11  -3   3   -2.30    8.80
 -11  -3   3   21.10   12.80
 -11   3   3   -7.30    8.90
  11   3  -3   24.90    8.20
 -11   3   3   19.30   10.60
 -11   3   3   11.50   10.70
  10  -3  -3   82.69   14.00
 -10  -3   3   97.39   19.20
 -10  -3   3   98.99   19.60
  10   3  -3   76.29   13.50
 -10   3   3   86.39   17.60
 -10   3   3  111.69   21.40
 -10   3   3  104.19   21.90
  -9  -3   3  262.57   28.90
  -9  -3   3  227.78   28.40
   9  -3  -3  314.67   27.40
  -9   3   3  235.58   27.50
  -9   3   3  277.37   29.80
   9   3  -3  249.28   26.60
  -9   3   3  282.07   32.10
   8  -3  -3    0.80    7.30
  -8  -3   3    1.30    8.30
  -8  -3   3    6.10    8.50
  -8   3   3    5.10    8.40
  -8   3   3    2.80    6.90
   8   3  -3    8.20    8.00
  -8   3   3   -1.70    6.70
  -7  -3   3 1048.50   90.69
  -7  -3   3 1122.39   91.29
  -7  -3   3 1143.69   92.79
   7  -3  -3 1313.67   91.39
   7   3  -3 1130.49   90.89
  -7   3   3 1137.29   93.79
  -7   3   3 1249.68   91.69
   7   3  -3 1044.00   91.39
  -7   3   3 1290.97   93.79
  -6  -3   3  945.91   78.29
  -6  -3   3 1020.20   78.59
   6  -3  -3  961.80   78.99
   6  -3  -3 1098.89   78.79
   6  -3  -3  912.61   77.79
  -6  -3   3 1032.50   79.99
   6   3  -3 1026.50   78.79
  -6   3   3 1052.09   81.09
   6   3  -3 1056.39   78.89
   6   3  -3  929.61   78.39
  -6   3   3 1008.50   78.29
  -6   3   3  872.21   77.89
  -6   3   3 1079.99   80.39
  -5  -3   3  858.71   68.49
   5  -3  -3  964.30   68.99
  -5  -3   3  947.11   68.69
  -5  -3   3  875.41   69.69
   5  -3  -3  760.92   68.39
   5  -3  -3  781.82   67.69
   5   3  -3  826.92   68.59
  -5   3   3  970.50   70.29
  -5   3   3  903.71   68.19
   5   3  -3  873.21   68.19
  -5   3   3  878.21   69.69
   5   3  -3  910.51   68.79
  -5   3   3  782.92   68.09
   4  -3  -3  122.29   13.40
   4  -3  -3  114.49   14.10
  -4  -3   3  122.39   13.80
  -4  -3   3  126.79   15.40
  -4  -3   3  133.79   13.80
   4  -3  -3  138.09   14.40
  -4   3   3  135.09   15.20
   4   3  -3  109.89   14.00
  -4   3   3  146.49   14.20
   4   3  -3  123.99   13.40
  -4   3   3  130.09   14.00
   4   3  -3  128.59   14.80
  -4   3   3  145.19   15.30
  -3  -3   3 4668.33  340.57
   3  -3  -3 4786.92  340.07
   3  -3  -3 4342.47  339.97
   3  -3  -3 4148.38  338.87
  -3  -3   3 4687.53  339.77
  -3  -3   3 4666.43  339.17
  -3   3   3 4497.15  339.77
   3   3  -3 4889.01  339.37
   3   3  -3 4632.84  340.17
   3   3  -3 4741.93  340.07
  -3   3   3 4889.31  340.77
  -3   3   3 4696.33  339.67
   2  -3  -3  129.79   12.30
  -2  -3   3  133.29   12.10
   2  -3  -3  134.49   13.40
  -2  -3   3  123.69   13.70
  -2  -3   3  139.49   13.00
  -2  -3   3  124.29   11.90
   2  -3  -3  145.09   13.50
  -2   3   3  124.69   12.90
   2   3  -3  132.19   12.20
  -2   3   3  153.08   14.00
   2   3  -3  113.79   13.00
  -2   3   3  154.28   12.40
  -2   3   3  135.69   12.30
   2   3  -3  129.29   13.00
   1  -3  -3 1837.32  134.89
   1  -3  -3 1781.12  134.99
   1  -3  -3 1861.61  134.09
  -1  -3   3 1909.71  134.29
  -1  -3   3 1794.72  133.39
  -1  -3   3 1766.12  135.09
  -1   3   3 1922.51  133.19
  -1   3   3 1806.12  134.69
  -1   3   3 1811.32  135.09
   1   3  -3 1790.02  134.79
   1   3  -3 1872.21  134.69
   1   3  -3 1760.32  133.49
   1   3  -3 1792.22  133.79
   0  -3   3   87.89    8.60
   0  -3   3   81.39    8.70
   0  -3  -3   98.39    8.80
   0  -3  -3   83.29    8.00
   0  -3  -3   79.89    8.70
   0  -3   3   93.99    6.90
   0  -3  -3   85.69    7.00
   0  -3   3   80.49    7.70
   0   3  -3   88.89    8.30
   0   3   3   89.29    8.30
   0   3  -3   87.29    7.10
   0   3  -3   98.19    8.30
   0   3  -3   84.59    8.50
   0   3   3  105.09    9.20
  -1  -3  -3   20.00    3.50
  -1  -3  -3   23.40    3.80
   1  -3   3   19.70    3.50
  -1  -3  -3   19.40    2.60
   1  -3   3   15.50    4.10
  -1   3  -3   27.60    2.70
  -1   3  -3   25.50    3.20
  -1   3  -3   20.80    4.40
   1   3   3   22.20    3.70
  -1   3  -3   25.40    3.10
  -2  -3  -3   40.00    3.70
  -2  -3  -3   41.80    4.30
  -2  -3  -3   38.50    3.60
   2  -3   3   40.90    6.30
   2  -3   3   41.50    4.90
  -2   3  -3   45.10    4.90
   2   3   3   35.40    4.40
  -2   3  -3   41.00    6.60
  -3  -3  -3   11.00    2.20
  -3  -3  -3    9.60    4.80
  -3  -3  -3    9.70    1.90
   3  -3   3   14.60    2.90
  -3  -3  -3    8.60    1.70
  -3  -3  -3   10.00    1.90
   3  -3   3   10.20    4.90
   3  -3   3    5.90    1.70
   3  -3   3    6.40    3.10
  -3   3  -3   13.90    5.10
   3   3   3    7.50    1.50
  -3   3  -3    8.10    3.60
   4  -3   3  787.02   51.69
  -4  -3  -3  653.63   51.89
  -4  -3  -3  681.23   51.89
  -4  -3  -3  707.73   55.29
   4  -3   3  729.53   54.29
  -4  -3  -3  714.93   52.19
   4  -3   3  628.64   52.29
  -4   3  -3  640.24   55.99
  -4   3  -3  769.82   51.99
  -4   3  -3  692.03   54.19
  -4   3  -3  689.93   52.29
   5  -3   3  750.32   57.99
  -5  -3  -3  710.83   55.29
  -5  -3  -3  727.43   58.89
  -5  -3  -3  693.83   55.69
  -5  -3  -3  771.12   55.39
   5  -3   3  789.92   54.79
  -5   3  -3  723.33   60.39
   5   3   3  816.72   54.89
  -5   3  -3  686.03   57.79
  -5   3  -3  722.63   55.49
  -5   3  -3  717.03   55.59
  -6  -3  -3   14.30    7.80
  -6  -3  -3   13.10    4.80
   6  -3   3   13.30    4.00
   6  -3   3   11.60    3.70
   6  -3   3    6.90    5.80
  -6  -3  -3   11.10    4.10
   6   3   3    6.70    2.90
  -6   3  -3   16.10    7.30
  -6   3  -3    8.40    4.30
  -6   3  -3   19.20    9.00
  -6   3  -3    4.40    4.20
   7  -3   3   89.69   13.30
  -7  -3  -3   74.79   16.30
  -7  -3  -3   80.09    9.50
  -7  -3  -3   57.79   12.80
  -7  -3  -3   92.79   10.70
   7  -3   3   74.39    9.60
  -7   3  -3   77.39   14.50
  -7   3  -3   99.69   10.40
   7   3   3   94.69    8.90
  -7   3  -3   72.49   12.50
  -7   3  -3   61.39    9.80
  -8  -3  -3   33.20   10.90
  -8  -3  -3   42.50   14.50
  -8  -3  -3   44.20    9.10
  -8  -3  -3   42.90    7.70
   8  -3   3   43.50    8.10
  -8   3  -3   50.69    9.50
  -8   3  -3   35.50   10.80
   8   3   3   48.90    6.70
  -8   3  -3   50.79    8.90
  -8   3  -3   41.10   13.10
  -9  -3  -3   64.99   10.90
  -9  -3  -3   49.40   14.80
  -9  -3  -3   75.49   10.30
  -9  -3  -3   78.69   19.60
  -9   3  -3   62.49   10.00
  -9   3  -3   67.59   17.70
  -9   3  -3   70.99   11.00
  -9   3  -3   83.39   13.90
 -10  -3  -3   41.60   15.90
 -10  -3  -3   66.69    9.90
 -10  -3  -3   71.39   16.30
 -10   3  -3   81.09   21.30
 -10   3  -3   58.69   14.40
 -10   3  -3   39.60    9.80
 -11  -4   3  224.98   33.30
 -11  -4   3  233.78   29.20
  11  -4  -3  293.57   25.50
 -11  -4   3  233.98   29.90
 -11   4   3  233.18   27.90
 -11   4   3  246.78   33.20
  11   4  -3  243.18   24.60
 -11   4   3  241.28   29.10
  10  -4  -3   69.29   13.30
 -10  -4   3   39.50   12.90
 -10  -4   3   92.29   17.60
 -10   4   3   76.79   17.40
 -10   4   3   56.19   14.40
 -10   4   3   72.19   18.80
  10   4  -3   82.49   13.30
  -9  -4   3  319.57   33.40
  -9  -4   3  307.67   33.20
   9  -4  -3  328.07   30.60
  -9   4   3  294.17   32.00
  -9   4   3  349.96   37.40
   9   4  -3  331.07   31.10
  -9   4   3  362.16   35.30
[truncated: 749,796 more chars]
