# Supplementary material for: Structural elucidation and Hirshfeld surface analysis of a fused thio­phene ester: methyl 3-[(naphtho­[2,1-b]thio­phen-5-yl)meth­yl]-1-benzo­thio­phene-2-carboxyl­ate
Source: Acta Crystallogr E Crystallogr Commun. 2026 Mar 5;82(Pt 4):336–40. doi: 10.1107/S2056989026002239 (PMC13055967; doi:10.1107/S2056989026002239)
Supplement: Supplementary file 2 [file e-82-00336-Isup2.hkl]

data_I                                                                          
_shelx_title ' KD258_a.res in P2(1)/c'                                          
_shelx_refln_list_code          4                                               
_shelx_F_calc_maximum       78.77                                               
_exptl_crystal_F_000       808.00                                               
_reflns_d_resolution_high  0.7675                                               
                                                                                
loop_                                                                           
 _space_group_symop_operation_xyz                                               
 'x, y, z'                                                                      
 '-x, y+1/2, -z+1/2'                                                            
 '-x, -y, -z'                                                                   
 'x, -y-1/2, z-1/2'                                                             
                                                                                
_cell_length_a     8.8381                                                       
_cell_length_b    22.0387                                                       
_cell_length_c     9.5910                                                       
_cell_angle_alpha  90.000                                                       
_cell_angle_beta   94.968                                                       
_cell_angle_gamma  90.000                                                       
                                                                                
_shelx_F_squared_multiplier     1.000                                           
                                                                                
loop_                                                                           
 _refln_index_h                                                                 
 _refln_index_k                                                                 
 _refln_index_l                                                                 
 _refln_F_squared_calc                                                          
 _refln_F_squared_meas                                                          
 _refln_F_squared_sigma                                                         
 _refln_observed_status                                                         
   3   0   0       1581.64       1433.21        42.96 o                         
   4   0   0       4086.65       3811.07       160.40 o                         
   5   0   0        668.79        778.02        24.03 o                         
   6   0   0        638.02        637.84        20.03 o                         
   7   0   0        759.07        715.43        21.09 o                         
   8   0   0        677.92        617.89        23.96 o                         
   9   0   0         38.59         32.36         3.23 o                         
  10   0   0         11.04         16.94         4.37 o                         
  11   0   0        189.56        234.67        14.36 o                         
   1   1   0        692.29        686.50        14.50 o                         
   3   1   0        552.12        554.24        12.01 o                         
   4   1   0       3120.74       3216.75        78.19 o                         
   5   1   0        167.75        114.32         3.06 o                         
   6   1   0        813.57        761.88        16.16 o                         
   7   1   0         71.49         60.41         2.29 o                         
   8   1   0          0.78         -0.68         1.13 o                         
   9   1   0         15.92         28.70         2.33 o                         
  10   1   0        152.48        147.79         8.08 o                         
  11   1   0          0.14          0.60         2.59 o                         
   1   2   0        630.25        610.45        12.91 o                         
   3   2   0         14.43         16.57         0.87 o                         
   4   2   0        571.05        571.18        12.07 o                         
   5   2   0       1776.77       1851.58        37.86 o                         
   6   2   0          0.13         -0.81         0.81 o                         
   7   2   0         83.96         80.11         2.86 o                         
   8   2   0        462.02        444.96        12.97 o                         
   9   2   0         56.41         61.48         3.30 o                         
  10   2   0          0.07          1.84         2.43 o                         
  11   2   0          0.82          6.17         2.75 o                         
   1   3   0         25.38         32.66         0.84 o                         
   3   3   0       1165.69       1193.27        24.37 o                         
   4   3   0         80.42         82.69         2.30 o                         
   5   3   0         88.62         94.22         2.80 o                         
   6   3   0        223.33        273.09         6.38 o                         
   7   3   0        474.47        466.45        10.43 o                         
   8   3   0          0.56          1.00         1.28 o                         
   9   3   0         52.70         54.44         3.64 o                         
  10   3   0         55.44         60.58         4.93 o                         
  11   3   0         56.27         53.91         6.07 o                         
   1   4   0          6.25          0.52         0.30 o                         
   3   4   0        219.62        202.84         4.57 o                         
   4   4   0        837.60        900.13        18.65 o                         
   5   4   0         39.78         50.93         2.46 o                         
   6   4   0         19.82         27.13         1.59 o                         
   7   4   0          1.77          0.94         0.98 o                         
   8   4   0         32.59         35.72         2.75 o                         
   9   4   0        190.56        189.63         6.84 o                         
  10   4   0          2.36          0.64         2.45 o                         
  11   4   0          9.18         10.28         2.76 o                         
   1   5   0       1010.51       1151.09        24.39 o                         
   3   5   0        413.92        385.85         8.98 o                         
   4   5   0       2654.19       2746.34        60.45 o                         
   5   5   0         96.10        104.94         3.04 o                         
   6   5   0         44.31         46.27         1.93 o                         
   7   5   0          2.13          2.18         1.01 o                         
   8   5   0         45.25         39.45         2.43 o                         
   9   5   0          1.57          6.39         1.83 o                         
  10   5   0         19.94         23.79         3.90 o                         
  11   5   0         66.23         82.13         5.78 o                         
   0   6   0       1666.60       1602.39       117.77 o                         
   1   6   0          0.23          0.44         0.34 o                         
   2   6   0       3094.81       3073.30       225.00 o                         
   3   6   0         16.04         17.99         0.96 o                         
   4   6   0       1713.51       1750.36        38.89 o                         
   5   6   0         89.25         89.13         2.74 o                         
   6   6   0        166.90        184.40         4.67 o                         
   7   6   0         54.95         53.47         2.32 o                         
   8   6   0          1.41          2.34         1.29 o                         
   9   6   0         51.40         65.67         3.98 o                         
  10   6   0         24.23         33.44         4.07 o                         
  11   6   0         26.63         24.66         4.01 o                         
   2   7   0       2550.14       2704.57        88.20 o                         
   3   7   0         63.02         68.63         1.83 o                         
   4   7   0       6029.83       5593.20       409.21 o                         
   5   7   0        500.79        492.77        11.62 o                         
   6   7   0        215.86        188.68         5.47 o                         
   7   7   0         66.27         74.43         2.88 o                         
   8   7   0        139.05        147.48         5.99 o                         
   9   7   0        208.34        214.95        10.39 o                         
  10   7   0         48.55         71.16         5.54 o                         
  11   7   0          2.97         -1.22         2.74 o                         
   0   8   0        890.22        865.55        26.19 o                         
   1   8   0        167.99        200.05         4.32 o                         
   2   8   0          3.85          1.58         0.48 o                         
   3   8   0       1251.34       1230.19        25.29 o                         
   4   8   0       6204.84       6026.21       283.68 o                         
   5   8   0         81.06         92.13         2.79 o                         
   6   8   0         68.75         82.98         3.40 o                         
   7   8   0        260.31        264.43         7.82 o                         
   8   8   0          0.10          1.68         2.49 o                         
   9   8   0         59.13         81.24         4.98 o                         
  10   8   0         41.23         48.61         5.89 o                         
  11   8   0         18.53         32.94        11.99 o                         
   1   9   0        567.89        647.93        12.58 o                         
   2   9   0         95.83         71.13         1.96 o                         
   3   9   0        628.91        681.04        13.79 o                         
   4   9   0        929.09        997.76        21.64 o                         
   5   9   0       1319.94       1271.64        27.35 o                         
   6   9   0       1468.69       1409.21        30.35 o                         
   7   9   0         87.60         91.43         3.46 o                         
   8   9   0         45.98         44.48         3.75 o                         
   9   9   0         26.15         32.42         3.68 o                         
  10   9   0        107.34        115.42         4.43 o                         
   0  10   0         99.23        102.71         3.62 o                         
   1  10   0        779.99        887.26        16.56 o                         
   2  10   0          1.94          6.18         0.73 o                         
   3  10   0         68.93         76.38         2.18 o                         
   4  10   0         39.34         47.67         1.68 o                         
   5  10   0         89.47        104.39         3.13 o                         
   6  10   0       2497.87       2393.39        53.21 o                         
   7  10   0        210.73        203.39         6.62 o                         
   8  10   0          9.49          8.81         1.97 o                         
   9  10   0         59.75         67.44         3.37 o                         
  10  10   0          7.46         10.64         1.91 o                         
   1  11   0          0.95          6.33         0.70 o                         
   2  11   0        665.22        737.54        15.47 o                         
   3  11   0        725.54        840.36        16.98 o                         
   4  11   0         60.04         88.88         2.77 o                         
   5  11   0        175.78        173.31         4.35 o                         
   6  11   0       1572.00       1551.53        36.58 o                         
   7  11   0        408.83        407.11        11.46 o                         
   8  11   0        360.69        354.08        14.18 o                         
   9  11   0         19.18         19.60         2.04 o                         
  10  11   0         32.40         29.31         2.67 o                         
   0  12   0         91.30        104.58         3.86 o                         
   1  12   0        643.31        728.88        13.81 o                         
   2  12   0       1330.43       1485.72        31.78 o                         
   3  12   0         36.72         54.76         1.96 o                         
   4  12   0         12.54         18.86         1.30 o                         
   5  12   0        178.55        170.18         5.00 o                         
   6  12   0         77.58        103.74         3.76 o                         
   7  12   0        697.26        699.61        23.33 o                         
   8  12   0        123.71        114.08         4.66 o                         
   9  12   0         38.40         42.47         2.85 o                         
  10  12   0         18.22         22.74         3.25 o                         
   1  13   0          0.06          1.65         0.66 o                         
   2  13   0        149.49        187.04         4.27 o                         
   3  13   0        285.39        283.69         6.34 o                         
   4  13   0         19.75         19.93         1.40 o                         
   5  13   0        209.01        216.87         5.11 o                         
   6  13   0          2.59          4.58         1.61 o                         
   7  13   0        217.21        226.79         8.10 o                         
   8  13   0         29.08         33.58         3.37 o                         
   9  13   0         11.14         12.37         1.96 o                         
  10  13   0         14.10         12.79         2.78 o                         
   0  14   0        448.73        562.45        14.51 o                         
   1  14   0         49.83         58.96         1.79 o                         
   2  14   0         22.09         32.05         1.41 o                         
   3  14   0        165.87        169.69         4.23 o                         
   4  14   0          3.81          5.14         1.18 o                         
   5  14   0        179.09        179.06         5.19 o                         
   6  14   0        125.82        123.99         4.83 o                         
   7  14   0         37.63         39.05         2.66 o                         
   8  14   0         91.41         88.36         3.84 o                         
   9  14   0         32.27         37.88         3.71 o                         
  10  14   0          0.48         -6.55         7.66 o                         
   1  15   0        360.14        403.32         8.33 o                         
   2  15   0        542.42        570.00        11.49 o                         
   3  15   0        390.55        396.43         8.33 o                         
   4  15   0        171.84        179.54         4.36 o                         
   5  15   0        560.98        570.99        16.28 o                         
   6  15   0        269.65        273.63         8.71 o                         
   7  15   0         56.95         62.60         3.24 o                         
   8  15   0        316.72        312.76        11.73 o                         
   9  15   0         25.93         36.88         2.74 o                         
   0  16   0        670.39        677.73        19.83 o                         
   1  16   0        575.74        607.44        12.63 o                         
   2  16   0          9.23          7.57         1.02 o                         
   3  16   0        963.01        953.63        19.85 o                         
   4  16   0        596.71        559.55        14.91 o                         
   5  16   0          7.57         10.87         1.72 o                         
   6  16   0        145.17        145.56         5.13 o                         
   7  16   0        343.19        345.59        13.93 o                         
   8  16   0        158.98        179.39         7.41 o                         
   9  16   0         13.46         18.17         2.52 o                         
   1  17   0        540.11        550.65        10.90 o                         
   2  17   0        252.72        228.04         4.96 o                         
   3  17   0          6.13          5.97         1.46 o                         
   4  17   0          0.04          0.20         1.20 o                         
   5  17   0         83.72         78.66         4.27 o                         
   6  17   0        121.65        116.11         4.52 o                         
   7  17   0         60.98         65.65         3.58 o                         
   8  17   0          1.79          5.27         1.84 o                         
   9  17   0         54.63         64.75         4.48 o                         
   0  18   0          0.01         -0.09         1.25 o                         
   1  18   0        147.43        153.36         3.94 o                         
   2  18   0         38.57         40.77         2.17 o                         
   3  18   0         11.16         18.37         1.85 o                         
   4  18   0         29.69         25.25         2.23 o                         
   5  18   0         14.34         14.62         1.83 o                         
   6  18   0         13.35         15.82         2.15 o                         
   7  18   0          0.18         -1.48         1.53 o                         
   8  18   0          0.04          2.29         1.73 o                         
   1  19   0         17.19         16.91         1.58 o                         
   2  19   0        125.47        112.88         4.08 o                         
   3  19   0        214.94        191.45         7.56 o                         
   4  19   0         99.94         84.44         3.98 o                         
   5  19   0         16.06         17.30         2.26 o                         
   6  19   0         73.33         68.29         3.81 o                         
   7  19   0         85.16         79.55         4.19 o                         
   8  19   0          8.99         12.08         2.44 o                         
   0  20   0          5.62          8.30         2.16 o                         
   1  20   0         22.89         27.33         2.19 o                         
   2  20   0         27.47         29.61         2.46 o                         
   3  20   0        131.51        120.96         4.93 o                         
   4  20   0         33.92         41.90         3.08 o                         
   5  20   0         17.86         15.37         2.49 o                         
   6  20   0          0.15          0.61         1.78 o                         
   7  20   0          9.91         11.28         2.36 o                         
   8  20   0         42.48         42.87         3.48 o                         
   1  21   0        465.01        484.86        14.05 o                         
   2  21   0        427.00        410.54        13.15 o                         
   3  21   0        126.25        119.66         5.78 o                         
   4  21   0         18.11         12.71         2.27 o                         
   5  21   0         22.94         20.82         3.10 o                         
   6  21   0         77.02         86.53         6.35 o                         
   7  21   0          2.52          2.18         1.95 o                         
   0  22   0        118.04        108.93         7.46 o                         
   1  22   0        147.27        154.76         6.20 o                         
   2  22   0         36.90         41.62         3.28 o                         
   3  22   0          0.04          3.44         1.97 o                         
   4  22   0          0.20          0.19         1.93 o                         
   5  22   0         11.25         12.03         2.49 o                         
   6  22   0         32.56         28.96         3.39 o                         
   7  22   0          0.57          1.61         1.95 o                         
   1  23   0        537.12        556.01        17.17 o                         
   2  23   0          0.14          3.79         2.05 o                         
   3  23   0          0.48          2.35         1.93 o                         
   4  23   0          3.47         -0.40         1.92 o                         
   5  23   0        127.18        128.00         6.35 o                         
   6  23   0         43.50         46.72         4.19 o                         
   0  24   0          6.93         10.37         3.57 o                         
   1  24   0        202.56        203.77         8.24 o                         
   2  24   0          0.74          2.00         1.92 o                         
   3  24   0        191.38        190.27         7.47 o                         
   4  24   0         34.39         42.19         3.70 o                         
   5  24   0          3.03          3.48         2.20 o                         
   6  24   0          7.73          9.83         2.53 o                         
   1  25   0         23.18         26.53         3.19 o                         
   2  25   0          7.61         11.15         2.45 o                         
   3  25   0         32.73         39.48         3.51 o                         
   4  25   0          7.47          6.16         2.28 o                         
   5  25   0         14.98         14.14         2.75 o                         
   0  26   0         12.61         13.03         3.86 o                         
   1  26   0         19.42         24.08         3.19 o                         
   2  26   0         10.16         10.36         2.40 o                         
   3  26   0         25.40         30.41         3.32 o                         
   4  26   0          8.74         14.58         2.70 o                         
   1  27   0          0.00          0.47         2.16 o                         
   2  27   0          5.71          7.43         2.37 o                         
   3  27   0          0.08          2.10         2.32 o                         
   0  28   0         27.01         24.69         6.47 o                         
   1  28   0          6.74          4.85         2.40 o                         
   2  28   0          9.14         10.46         3.92 o                         
 -11   1   1         12.27          9.56         1.89 o                         
 -10   1   1        112.21        116.34         4.95 o                         
  -9   1   1         72.58         83.57         4.04 o                         
  -8   1   1          4.18          5.85         1.61 o                         
  -7   1   1        561.89        558.85        12.34 o                         
  -6   1   1        340.55        334.17         7.69 o                         
  -5   1   1          0.10         -0.82         0.82 o                         
  -4   1   1        303.33        227.56         5.44 o                         
  -3   1   1          5.47          1.91         0.58 o                         
  -2   1   1        151.81        123.29         2.99 o                         
   3   1   1        875.21        747.16        16.72 o                         
   4   1   1       1078.92       1062.57        22.73 o                         
   5   1   1          6.03         10.56         0.77 o                         
   6   1   1          3.18          4.30         0.76 o                         
   7   1   1         10.13          8.56         1.32 o                         
   8   1   1         15.31         14.05         1.62 o                         
   9   1   1         34.11         25.22         2.53 o                         
  10   1   1          4.31         -1.89         2.77 o                         
  11   1   1         35.39         41.03         4.09 o                         
 -11   2   1         67.50         80.71         4.01 o                         
 -10   2   1         71.18         74.03         4.62 o                         
  -9   2   1         14.94         18.25         2.37 o                         
  -8   2   1        379.53        363.41        11.01 o                         
  -7   2   1        212.78        202.66         5.27 o                         
  -6   2   1          2.35          5.29         1.11 o                         
  -5   2   1       3121.11       3182.45        64.59 o                         
  -4   2   1        607.62        567.27        12.04 o                         
  -3   2   1       1916.77       1890.60        38.45 o                         
  -2   2   1        608.37        553.81        11.50 o                         
  -1   2   1        459.69        436.60         8.38 o                         
   1   2   1        262.73        213.62         4.10 o                         
   3   2   1          1.93          2.78         0.42 o                         
   4   2   1        798.92        827.59        17.81 o                         
   5   2   1          1.47          2.19         0.65 o                         
   6   2   1        219.54        203.27         5.36 o                         
   7   2   1        212.85        198.75         5.54 o                         
   8   2   1         57.60         60.91         2.81 o                         
   9   2   1         76.30         58.93         3.52 o                         
  10   2   1          0.73          1.90         2.39 o                         
  11   2   1          5.16          3.12         2.42 o                         
 -11   3   1         11.74         11.48         2.21 o                         
 -10   3   1         53.35         58.51         3.47 o                         
  -9   3   1          0.84          3.76         1.79 o                         
  -8   3   1         13.81         10.97         1.75 o                         
  -7   3   1          8.39         10.22         1.45 o                         
  -6   3   1         61.77         45.99         1.99 o                         
  -5   3   1       1760.64       1812.19        37.10 o                         
  -4   3   1       1149.01       1235.74        26.49 o                         
  -3   3   1        332.59        331.61         7.19 o                         
  -2   3   1        492.86        415.84         8.43 o                         
  -1   3   1       1307.11       1332.58        34.40 o                         
   1   3   1        362.50        449.30         8.27 o                         
   2   3   1       1702.01       1787.59        41.16 o                         
   3   3   1         35.49         15.84         0.82 o                         
   4   3   1       1141.55       1239.84        27.59 o                         
   5   3   1        150.79        123.72         3.31 o                         
   6   3   1        377.37        363.82         9.30 o                         
   7   3   1         53.57         56.47         2.47 o                         
   8   3   1          5.44          2.74         1.24 o                         
   9   3   1         64.86         72.96         4.03 o                         
  10   3   1         85.07         76.71         5.08 o                         
  11   3   1         88.00         78.80         6.60 o                         
 -11   4   1          1.40          3.20         1.91 o                         
 -10   4   1         51.21         50.65         3.38 o                         
  -9   4   1          6.18         12.35         2.15 o                         
  -8   4   1          0.66         -0.47         1.35 o                         
  -7   4   1         10.37         10.71         1.42 o                         
  -6   4   1        129.46        106.61         3.20 o                         
  -5   4   1        134.22        149.40         3.87 o                         
  -4   4   1         35.97         29.49         1.38 o                         
  -3   4   1       2441.77       2343.14        47.46 o                         
  -2   4   1       3075.24       2883.74       210.85 o                         
   2   4   1        757.40        811.18        15.91 o                         
   3   4   1        742.48        802.53        18.01 o                         
   5   4   1        858.78        767.39        17.46 o                         
   6   4   1         12.68         17.96         1.30 o                         
   7   4   1        301.50        300.04         8.13 o                         
   8   4   1        361.84        340.74        11.12 o                         
   9   4   1         56.43         71.53         4.47 o                         
  10   4   1         29.19         39.98         3.95 o                         
  11   4   1        104.42        106.91         6.91 o                         
 -11   5   1          9.67          5.07         2.74 o                         
 -10   5   1         35.15         44.40         3.33 o                         
  -9   5   1         37.21         41.94         3.19 o                         
  -8   5   1         30.54         38.24         2.84 o                         
  -7   5   1          8.55          3.42         1.19 o                         
  -6   5   1        891.19        851.37        19.04 o                         
  -5   5   1         24.08         26.11         1.53 o                         
  -4   5   1        500.54        487.34        10.92 o                         
  -3   5   1        341.64        335.05         7.29 o                         
  -1   5   1          0.61         12.97         0.64 o                         
   0   5   1        731.13        846.35        16.07 o                         
   3   5   1       1955.25       2016.16        42.51 o                         
   4   5   1       1708.34       1633.86        36.26 o                         
   5   5   1        454.04        426.48        10.58 o                         
   6   5   1        519.44        510.08        12.68 o                         
   7   5   1        341.75        327.23         8.16 o                         
   8   5   1         16.00         23.04         2.45 o                         
   9   5   1        427.87        405.82        17.82 o                         
  10   5   1         57.69         61.69         5.29 o                         
  11   5   1          5.18         10.31         2.91 o                         
 -11   6   1         11.43         12.71         4.11 o                         
 -10   6   1         21.37         33.26         2.92 o                         
  -9   6   1        235.80        234.94         8.83 o                         
  -8   6   1        389.49        413.90        18.12 o                         
  -7   6   1          1.62          1.89         1.19 o                         
  -6   6   1        524.80        481.30        10.70 o                         
  -5   6   1        685.46        716.02        15.21 o                         
  -4   6   1       1942.28       2007.55        39.40 o                         
  -3   6   1        229.10        229.77         5.22 o                         
  -1   6   1       1661.90       1625.19        39.57 o                         
   0   6   1         65.51         80.60         1.86 o                         
   1   6   1        108.62        128.16         2.56 o                         
   2   6   1        226.71        215.59         4.39 o                         
   3   6   1         71.95         69.37         1.77 o                         
   4   6   1        145.72        154.70         4.05 o                         
   5   6   1         38.86         56.98         2.10 o                         
   6   6   1          1.29          5.00         1.05 o                         
   7   6   1         93.12         89.31         3.10 o                         
   8   6   1         55.44         59.42         3.48 o                         
   9   6   1         16.36         20.98         3.20 o                         
  10   6   1         16.24         15.95         3.28 o                         
  11   6   1          8.81          3.84         2.13 o                         
 -11   7   1          9.60          9.61         2.32 o                         
 -10   7   1         79.64         95.46         5.03 o                         
  -9   7   1         76.38         84.39         4.35 o                         
  -8   7   1          1.23          1.82         1.85 o                         
  -7   7   1         12.47         11.29         1.60 o                         
  -6   7   1       1258.93       1217.54        26.42 o                         
  -5   7   1        981.53       1031.02        23.43 o                         
  -4   7   1        966.81        892.69        18.65 o                         
  -3   7   1        908.26        843.63        17.56 o                         
  -2   7   1       1112.45       1216.99        23.98 o                         
  -1   7   1        216.02        195.58         3.93 o                         
   0   7   1       2095.63       2044.59        74.88 o                         
   1   7   1        217.09        209.58         4.16 o                         
   2   7   1        760.78        801.85        15.89 o                         
   3   7   1         33.51         26.21         1.04 o                         
   4   7   1        260.38        258.81         6.05 o                         
   5   7   1         24.49         22.33         1.24 o                         
   6   7   1        360.08        355.35         8.75 o                         
   7   7   1          7.44          6.99         0.99 o                         
   8   7   1         37.42         42.08         3.12 o                         
   9   7   1         16.78         19.44         3.12 o                         
  10   7   1         11.43         15.19         2.76 o                         
  11   7   1          8.80         10.15         9.69 o                         
 -11   8   1         14.15         19.72         2.79 o                         
 -10   8   1          0.77          5.33         1.94 o                         
  -9   8   1          6.52          6.05         1.99 o                         
  -8   8   1          2.39         -1.63         1.63 o                         
  -7   8   1        231.30        242.07         7.84 o                         
  -6   8   1        388.57        360.60         8.66 o                         
  -5   8   1         40.89         39.59         1.89 o                         
  -4   8   1        272.81        321.33         7.53 o                         
  -3   8   1       3102.74       3409.27        78.81 o                         
  -2   8   1        572.24        645.63        12.56 o                         
  -1   8   1        419.98        497.58         9.76 o                         
   0   8   1        236.52        260.42         5.27 o                         
   1   8   1         61.88         77.49         1.77 o                         
   2   8   1       3446.72       3518.37       181.66 o                         
   3   8   1         19.16         20.93         0.98 o                         
   4   8   1         12.62         26.02         1.18 o                         
   5   8   1          6.44          9.13         0.91 o                         
   6   8   1        635.81        604.13        14.86 o                         
   7   8   1          7.65         12.34         1.19 o                         
   8   8   1         17.80         21.22         2.14 o                         
   9   8   1         67.00         70.44         4.49 o                         
  10   8   1          8.25         13.42         2.54 o                         
 -10   9   1         40.26         43.10         3.82 o                         
  -9   9   1         10.31         14.84         2.25 o                         
  -8   9   1         48.24         51.60         4.20 o                         
  -7   9   1        416.78        391.90        13.47 o                         
  -6   9   1       1558.79       1461.45        34.97 o                         
  -5   9   1         15.49         16.34         1.33 o                         
  -4   9   1       1568.18       1558.25        33.32 o                         
  -3   9   1        741.49        697.22        14.11 o                         
  -2   9   1       1550.63       1808.03        33.14 o                         
  -1   9   1        605.02        672.33        13.08 o                         
   0   9   1        218.80        224.63         4.49 o                         
   1   9   1       1604.37       1764.57        31.34 o                         
   2   9   1         42.75         37.82         1.19 o                         
   3   9   1        588.17        700.31        14.70 o                         
   4   9   1         57.29         74.31         2.17 o                         
   5   9   1        247.62        230.49         5.61 o                         
   6   9   1        247.85        236.30         5.73 o                         
   7   9   1        580.06        572.66        13.65 o                         
   8   9   1          0.01          3.25         1.21 o                         
   9   9   1         29.14         37.92         3.61 o                         
  10   9   1          3.02          5.74         2.05 o                         
 -10  10   1          8.05         12.87         2.68 o                         
  -9  10   1         15.66         19.44         3.00 o                         
  -8  10   1         75.17         78.65         4.52 o                         
  -7  10   1         56.51         55.71         3.98 o                         
  -6  10   1         23.20         29.98         1.96 o                         
  -5  10   1         18.13         17.78         1.32 o                         
  -4  10   1         38.67         56.26         2.00 o                         
  -3  10   1          9.01         14.84         1.03 o                         
  -2  10   1       1049.05       1069.58        21.25 o                         
  -1  10   1       1454.22       1457.13        27.71 o                         
   0  10   1        235.56        259.94         5.58 o                         
   1  10   1         14.77         24.35         0.96 o                         
   2  10   1         54.00        102.98         2.37 o                         
   3  10   1         87.92         74.54         2.12 o                         
   4  10   1          1.62          1.32         0.67 o                         
   5  10   1        678.72        710.02        14.52 o                         
   6  10   1          2.04          5.93         1.05 o                         
   7  10   1        770.27        773.81        18.17 o                         
   8  10   1          2.53          5.26         1.16 o                         
   9  10   1          0.57          2.74         1.75 o                         
  10  10   1         10.99          5.71         2.61 o                         
 -10  11   1         12.28          8.75         2.67 o                         
  -9  11   1        180.42        187.85         7.14 o                         
  -8  11   1          0.11         -0.50         1.61 o                         
  -7  11   1        151.76        145.39         6.12 o                         
  -6  11   1          8.73          8.53         1.41 o                         
  -5  11   1        601.68        562.64        11.87 o                         
  -4  11   1       1629.99       1648.49        32.63 o                         
  -3  11   1          0.05          0.46         0.66 o                         
  -2  11   1        860.16        897.22        19.43 o                         
  -1  11   1       3717.90       3935.30       117.29 o                         
   0  11   1          0.21          0.18         0.56 o                         
   1  11   1        875.98        981.74        18.92 o                         
   2  11   1        169.51        162.01         3.50 o                         
   3  11   1         63.38         96.86         2.75 o                         
   4  11   1        223.63        245.89         5.58 o                         
   5  11   1        529.81        548.65        11.52 o                         
   6  11   1        897.10        901.49        19.25 o                         
   7  11   1        209.15        207.40         5.72 o                         
   8  11   1        203.60        188.92         6.25 o                         
   9  11   1         79.22         94.23         5.14 o                         
  10  11   1         69.42         82.81         5.41 o                         
 -10  12   1          6.76         10.46         2.37 o                         
  -9  12   1         18.62         16.21         2.77 o                         
  -8  12   1         65.05         56.49         3.36 o                         
  -7  12   1        175.86        176.12         8.76 o                         
  -6  12   1        572.28        528.80        14.23 o                         
  -5  12   1         18.39         24.59         1.60 o                         
  -4  12   1          2.36          4.66         0.97 o                         
  -3  12   1        459.62        447.98         9.16 o                         
  -2  12   1        665.82        609.75        11.70 o                         
  -1  12   1        127.24        156.63         3.49 o                         
   0  12   1        333.57        336.47         6.91 o                         
   1  12   1       3843.10       4023.50       103.82 o                         
   2  12   1        171.89        178.21         4.18 o                         
   3  12   1          1.42          4.45         0.80 o                         
   4  12   1        380.22        384.85         8.00 o                         
   5  12   1       1519.43       1431.15        30.84 o                         
   6  12   1          4.26         11.93         1.41 o                         
   7  12   1        276.30        277.12         7.29 o                         
   8  12   1        213.06        236.37         7.88 o                         
   9  12   1          1.73          2.16         2.21 o                         
  10  12   1          3.77          5.80         2.25 o                         
 -10  13   1         22.31         21.75         2.88 o                         
  -9  13   1         36.42         42.56         3.36 o                         
  -8  13   1         13.33         12.73         2.60 o                         
  -7  13   1          0.01          2.87         1.62 o                         
  -6  13   1        564.08        562.10        17.68 o                         
  -5  13   1         17.42         13.22         1.46 o                         
  -4  13   1         13.54         17.09         1.28 o                         
  -3  13   1        734.16        770.65        15.38 o                         
  -2  13   1        220.03        237.83         5.25 o                         
  -1  13   1         60.65         61.51         1.85 o                         
   0  13   1        428.16        423.04         8.54 o                         
   1  13   1        354.58        409.98         7.87 o                         
   2  13   1        405.26        411.99         8.16 o                         
   3  13   1        423.93        429.31         9.49 o                         
   4  13   1          0.36          2.90         0.89 o                         
   5  13   1       1589.72       1559.62        35.08 o                         
   6  13   1         34.73         34.85         2.05 o                         
   7  13   1        298.87        306.52         9.49 o                         
   8  13   1          4.21          7.21         1.43 o                         
   9  13   1         65.21         69.34         4.45 o                         
  10  13   1         37.60         40.48         4.07 o                         
 -10  14   1          1.67          1.74         2.39 o                         
  -9  14   1         11.32         12.17         2.42 o                         
  -8  14   1        420.00        378.79        13.89 o                         
  -7  14   1        320.35        341.31        11.73 o                         
  -6  14   1        249.28        254.58         8.15 o                         
  -5  14   1        361.59        339.12         9.21 o                         
  -4  14   1        514.97        486.81        10.10 o                         
  -3  14   1         97.15        101.65         2.77 o                         
  -2  14   1        222.90        228.47         5.77 o                         
  -1  14   1       1198.74       1265.52        25.21 o                         
   0  14   1        906.52        997.99        20.02 o                         
   1  14   1         23.13         26.75         1.31 o                         
   2  14   1         40.28         51.21         1.69 o                         
   3  14   1        215.32        213.56         6.10 o                         
   4  14   1        244.17        236.54         5.59 o                         
   5  14   1          5.50          8.84         1.32 o                         
   6  14   1          3.45          4.39         1.36 o                         
   7  14   1          0.00          2.34         1.36 o                         
   8  14   1          8.68          8.51         1.57 o                         
   9  14   1          1.31          3.30         2.01 o                         
  -9  15   1         77.85         93.20         5.52 o                         
  -8  15   1        296.98        289.49        11.91 o                         
  -7  15   1         33.02         39.18         3.14 o                         
  -6  15   1         91.26         90.10         4.08 o                         
  -5  15   1          3.23          5.77         1.43 o                         
  -4  15   1        352.72        327.99         7.47 o                         
  -3  15   1       1164.06       1126.91        24.59 o                         
  -2  15   1       1090.20       1035.98        20.22 o                         
  -1  15   1         99.81        111.70         2.79 o                         
   0  15   1        165.77        160.35         3.70 o                         
   1  15   1        969.09        961.50        18.21 o                         
   2  15   1        214.50        217.51         4.74 o                         
   3  15   1        595.03        567.11        13.50 o                         
   4  15   1          0.69          1.50         0.96 o                         
   5  15   1         18.53         15.18         1.57 o                         
   6  15   1          3.75          5.17         1.43 o                         
   7  15   1         92.18         80.27         3.54 o                         
   8  15   1          5.81          8.31         1.63 o                         
   9  15   1         28.11         32.54         2.64 o                         
  -9  16   1         66.94         66.81         4.97 o                         
  -8  16   1          0.36          6.46         2.37 o                         
  -7  16   1         54.35         53.41         3.46 o                         
  -6  16   1         31.51         32.47         2.91 o                         
  -5  16   1          7.15          3.95         1.53 o                         
  -4  16   1          6.62          7.75         1.54 o                         
  -3  16   1        374.91        347.44         7.52 o                         
  -2  16   1          1.45          2.99         1.01 o                         
  -1  16   1         51.45         53.93         2.11 o                         
   0  16   1        128.41        133.89         3.32 o                         
   1  16   1        153.84        184.23         4.13 o                         
   2  16   1         20.83         22.01         1.33 o                         
   3  16   1         26.48         27.94         1.92 o                         
   4  16   1         32.95         35.19         1.90 o                         
   5  16   1        172.86        151.90         5.11 o                         
   6  16   1          0.01         -0.12         1.27 o                         
   7  16   1          1.19          2.29         1.51 o                         
   8  16   1         52.96         53.24         3.92 o                         
   9  16   1         13.12         13.05         2.60 o                         
  -9  17   1          6.51          4.48         2.13 o                         
  -8  17   1         70.44         83.97         4.68 o                         
  -7  17   1         14.36         23.93         3.02 o                         
  -6  17   1         15.40         17.76         2.55 o                         
  -5  17   1         25.62         25.56         2.45 o                         
  -4  17   1          0.02         -1.36         1.36 o                         
  -3  17   1         10.93         13.85         1.81 o                         
  -2  17   1         25.98         28.37         1.70 o                         
  -1  17   1        246.96        258.94         5.83 o                         
   0  17   1        415.99        411.90         8.09 o                         
   1  17   1        145.94        146.21         3.62 o                         
   2  17   1         11.75         12.57         1.21 o                         
   3  17   1       1378.63       1286.09        34.30 o                         
   4  17   1         44.78         41.69         2.79 o                         
   5  17   1         61.08         53.36         2.65 o                         
   6  17   1         60.69         65.24         3.27 o                         
   7  17   1         96.01         99.59         4.62 o                         
   8  17   1          5.15          6.57         1.66 o                         
   9  17   1          1.82          2.82         2.17 o                         
  -8  18   1         27.38         19.91         3.14 o                         
  -7  18   1         33.59         33.86         3.21 o                         
  -6  18   1         11.67         15.82         2.28 o                         
  -5  18   1         28.92         35.26         2.99 o                         
  -4  18   1        322.50        278.23         9.57 o                         
  -3  18   1          1.84          1.98         1.32 o                         
  -2  18   1          8.29          6.20         1.30 o                         
  -1  18   1        231.69        221.12         5.35 o                         
   0  18   1        475.08        461.04         9.26 o                         
   1  18   1         17.15         14.74         1.29 o                         
   2  18   1        398.64        364.65        10.64 o                         
   3  18   1         28.71         48.50         3.68 o                         
   4  18   1          0.00         -0.60         1.77 o                         
   5  18   1          1.86          1.00         1.31 o                         
   6  18   1          5.54          1.37         1.51 o                         
   7  18   1          3.50          3.52         1.71 o                         
   8  18   1          5.81          6.12         1.79 o                         
  -8  19   1         12.90          8.68         2.62 o                         
  -7  19   1          0.01          0.57         2.16 o                         
  -6  19   1          3.91          6.09         2.07 o                         
  -5  19   1         40.13         36.50         2.93 o                         
  -4  19   1         33.35         33.80         3.05 o                         
  -3  19   1         20.30         14.01         1.83 o                         
  -2  19   1          1.62          5.14         1.61 o                         
  -1  19   1        126.97        137.75         4.26 o                         
   0  19   1        171.86        179.84         5.13 o                         
   1  19   1        108.71        117.26         3.65 o                         
   2  19   1         27.52         31.36         2.12 o                         
   3  19   1        648.99        590.21        16.68 o                         
   4  19   1          1.49          1.69         1.42 o                         
   5  19   1        208.29        193.69         7.05 o                         
   6  19   1          0.87          1.15         1.58 o                         
   7  19   1         14.73         21.36         2.31 o                         
   8  19   1         36.38         35.39         3.56 o                         
  -8  20   1         28.48         34.86         3.64 o                         
  -7  20   1         11.50         13.04         2.55 o                         
  -6  20   1         32.37         43.16         4.11 o                         
  -5  20   1         51.10         41.32         3.65 o                         
  -4  20   1         16.21         16.65         2.57 o                         
  -3  20   1        216.15        220.74         7.86 o                         
  -2  20   1          1.08         -0.42         1.42 o                         
  -1  20   1        301.87        296.18         8.51 o                         
   0  20   1        196.29        191.14         5.76 o                         
   1  20   1       1549.64       1463.54        38.88 o                         
   2  20   1         10.70          8.55         1.60 o                         
   3  20   1        152.13        134.63         6.97 o                         
   4  20   1         75.03         74.20         3.69 o                         
   5  20   1        185.88        184.72         6.97 o                         
   6  20   1         10.46          9.29         1.89 o                         
   7  20   1         42.11         48.54         3.38 o                         
   8  20   1         26.59         26.64         3.00 o                         
  -7  21   1         17.10         13.19         2.58 o                         
  -6  21   1         50.53         43.98         3.54 o                         
  -5  21   1         10.18         11.24         2.56 o                         
  -4  21   1          5.75          1.73         1.86 o                         
  -3  21   1         99.22         86.78         4.46 o                         
  -2  21   1          0.49         -0.64         1.77 o                         
  -1  21   1        403.84        410.99        12.11 o                         
   0  21   1         87.90         99.50         4.25 o                         
   1  21   1        601.28        581.74        18.87 o                         
   2  21   1          1.57          0.13         1.45 o                         
   3  21   1         26.21         28.54         2.47 o                         
   4  21   1         11.63          8.07         1.88 o                         
   5  21   1         41.95         46.49         3.43 o                         
   6  21   1         70.04         71.04         4.36 o                         
   7  21   1          3.72          3.80         1.93 o                         
  -7  22   1          0.06          0.71         2.20 o                         
  -6  22   1          3.35          5.50         4.26 o                         
  -5  22   1          7.11         13.35         4.98 o                         
  -4  22   1         53.26         49.58         3.69 o                         
  -3  22   1          4.69          3.78         1.74 o                         
  -2  22   1         20.70         36.02         3.19 o                         
  -1  22   1         17.79         18.80         2.19 o                         
   0  22   1         11.06         11.81         2.29 o                         
   1  22   1        108.70        103.14         4.90 o                         
   2  22   1        101.72         96.12         4.65 o                         
   3  22   1          8.90         10.48         1.98 o                         
   4  22   1         12.52         12.75         2.39 o                         
   5  22   1        131.45        128.48         5.85 o                         
   6  22   1          2.46          2.03         2.03 o                         
   7  22   1          6.81          8.77         2.19 o                         
  -6  23   1         88.10         95.06         5.65 o                         
  -5  23   1          0.37          0.22         2.01 o                         
  -4  23   1         23.29         28.23         3.00 o                         
  -3  23   1        124.77        113.59         4.96 o                         
  -2  23   1        543.68        509.22        16.07 o                         
  -1  23   1        275.22        286.91         9.92 o                         
   0  23   1        136.29        135.72         6.13 o                         
   1  23   1        129.40        122.86         5.77 o                         
   2  23   1         78.51         69.33         3.84 o                         
   3  23   1          8.50          2.81         1.91 o                         
   4  23   1          9.90          7.14         2.21 o                         
   5  23   1         24.12         23.44         2.90 o                         
   6  23   1          0.19         -1.21         1.95 o                         
  -6  24   1         29.54         25.23         3.23 o                         
  -5  24   1         15.46         13.99         2.74 o                         
  -4  24   1         37.67         40.37         3.82 o                         
  -3  24   1          8.57          7.03         2.03 o                         
  -2  24   1          1.34          4.97         2.14 o                         
  -1  24   1        145.30        140.08         6.59 o                         
   0  24   1          3.10          1.09         2.08 o                         
   1  24   1         22.32         19.22         2.72 o                         
   2  24   1          0.28          0.18         1.96 o                         
   3  24   1          3.21          1.92         1.88 o                         
   4  24   1         14.27         13.87         2.47 o                         
   5  24   1          8.28          7.05         2.61 o                         
   6  24   1          3.04          0.41         2.07 o                         
  -5  25   1         22.62         17.66         2.89 o                         
  -4  25   1          3.90          5.26         2.35 o                         
  -3  25   1         37.36         36.42         3.76 o                         
  -2  25   1          0.38          3.21         2.12 o                         
  -1  25   1         32.14         44.34         3.66 o                         
   0  25   1         30.34         22.73         3.03 o                         
   1  25   1         21.40         13.88         2.55 o                         
   2  25   1         13.68          9.77         2.49 o                         
   3  25   1        136.14        125.85         6.22 o                         
   4  25   1         14.28         14.85         2.63 o                         
   5  25   1          1.92          0.70         2.01 o                         
  -4  26   1         73.45         78.35         4.81 o                         
  -3  26   1         33.12         31.32         3.26 o                         
  -2  26   1         66.81         69.35         6.42 o                         
  -1  26   1          5.71         10.91         2.53 o                         
   0  26   1         12.01         14.58         2.82 o                         
   1  26   1          6.97          9.18         2.51 o                         
   2  26   1          0.53         -0.68         2.36 o                         
   3  26   1          6.79          8.18         2.47 o                         
   4  26   1          3.04          2.95         2.16 o                         
  -3  27   1         27.34         28.34         2.99 o                         
  -2  27   1          3.39          9.72         2.58 o                         
  -1  27   1        120.61        109.42         5.95 o                         
   0  27   1         28.37         28.78         3.49 o                         
   1  27   1          0.68         -0.08         2.13 o                         
   2  27   1         12.12         11.69         3.14 o                         
   3  27   1         35.22         39.13         4.41 o                         
  -2  28   1         34.11         43.20         4.02 o                         
  -1  28   1          7.02          8.06         2.64 o                         
   0  28   1         21.75         29.35         4.53 o                         
   1  28   1         56.62         64.52         5.04 o                         
   2  28   1          6.55          7.39         2.47 o                         
 -11   0   2         35.19         37.24         4.58 o                         
 -10   0   2          1.37          2.63         2.73 o                         
  -9   0   2         99.28        100.14         6.65 o                         
  -8   0   2        443.39        428.31        18.25 o                         
  -7   0   2        110.15        102.00         4.83 o                         
  -6   0   2        107.16         97.12         5.56 o                         
  -5   0   2         51.50         46.33         2.77 o                         
  -4   0   2       1940.34       1763.53        53.01 o                         
  -3   0   2        179.42        181.22         6.24 o                         
  -2   0   2        321.86        291.54         9.29 o                         
   0   0   2       1468.54       1259.02        65.13 o                         
   1   0   2        211.68        197.98         8.59 o                         
   2   0   2        149.62        105.41        15.72 o                         
   3   0   2       1055.58       1154.84        34.55 o                         
   4   0   2       1135.77       1374.24        41.24 o                         
   5   0   2       1399.06       1432.05        43.13 o                         
   6   0   2       1506.68       1481.20        49.19 o                         
   7   0   2        219.65        181.72         9.58 o                         
   8   0   2          0.69          2.06         1.62 o                         
   9   0   2          4.56         11.63         2.77 o                         
  10   0   2          6.22         -0.03         3.68 o                         
  11   0   2         14.73         21.62         5.90 o                         
 -11   1   2         42.95         43.14         3.36 o                         
 -10   1   2         70.74         68.37         4.09 o                         
  -9   1   2         58.15         59.79         3.73 o                         
  -8   1   2          1.71          3.76         1.78 o                         
  -7   1   2         55.95         51.42         2.41 o                         
  -6   1   2        331.48        300.28         7.36 o                         
  -5   1   2        532.66        534.76        12.10 o                         
  -4   1   2          7.37          5.16         0.87 o                         
  -3   1   2        186.60        177.96         4.34 o                         
  -2   1   2        383.87        329.91         7.37 o                         
   1   1   2         18.64         31.55         1.56 o                         
   2   1   2       1877.20       1830.44        66.64 o                         
   3   1   2          0.06          6.45         0.50 o                         
   4   1   2       1286.05       1429.80        33.23 o                         
   5   1   2        264.74        251.25         6.84 o                         
   6   1   2        113.28        102.24         3.16 o                         
   7   1   2        340.06        310.89         8.53 o                         
   8   1   2        191.89        158.14         4.93 o                         
   9   1   2        128.39        117.06         5.42 o                         
  10   1   2         81.05        100.34         5.59 o                         
  11   1   2          9.18          6.56         2.48 o                         
 -11   2   2         26.47         29.94         2.94 o                         
 -10   2   2         11.28         20.37         2.76 o                         
  -9   2   2          0.58         -0.92         1.80 o                         
  -8   2   2        147.94        135.12         5.68 o                         
  -7   2   2        783.11        764.11        16.56 o                         
  -6   2   2          0.66          2.65         1.04 o                         
  -5   2   2        241.09        215.48         5.28 o                         
  -4   2   2        246.63        203.23         4.84 o                         
  -3   2   2       2606.65       2332.42        49.32 o                         
  -2   2   2        268.86        233.46         5.15 o                         
   0   2   2        569.98        507.84        11.27 o                         
   2   2   2         45.65         39.83         1.19 o                         
   4   2   2       4267.96       4221.54       115.94 o                         
   5   2   2        154.21        134.53         4.04 o                         
   6   2   2        393.41        360.85         9.71 o                         
   7   2   2        170.27        163.56         5.87 o                         
   8   2   2          0.16          3.17         1.18 o                         
   9   2   2         40.87         42.15         2.94 o                         
  10   2   2        105.09        116.40         6.88 o                         
  11   2   2         68.66         82.86         5.35 o                         
 -11   3   2         17.55         15.95         2.56 o                         
 -10   3   2          0.00          0.62         1.85 o                         
  -9   3   2        563.62        557.93        17.44 o                         
  -8   3   2        246.96        253.86         8.89 o                         
  -7   3   2         67.06         62.31         2.61 o                         
  -6   3   2        472.64        471.47        10.54 o                         
  -5   3   2       2674.16       2571.45        52.46 o                         
  -4   3   2         16.19         11.35         1.02 o                         
  -3   3   2        397.49        374.00         8.48 o                         
  -2   3   2        114.52        120.35         2.79 o                         
   0   3   2       1251.08       1258.47        30.55 o                         
   1   3   2        101.89         88.83         2.05 o                         
   2   3   2        801.15        851.95        18.84 o                         
   3   3   2          9.57         12.08         0.69 o                         
   4   3   2        251.47        204.88         5.27 o                         
   5   3   2       1046.37        981.84        24.49 o                         
   6   3   2        576.57        513.95        12.64 o                         
   7   3   2         94.43         81.23         3.19 o                         
   8   3   2        194.99        178.57         7.27 o                         
   9   3   2         94.41         91.70         4.59 o                         
  10   3   2          0.46         -0.77         2.01 o                         
  11   3   2          3.08          3.35         2.42 o                         
 -11   4   2          4.78          4.28         2.01 o                         
 -10   4   2         15.73         10.32         2.37 o                         
  -9   4   2         82.69         86.71         4.45 o                         
  -8   4   2         36.77         34.02         3.00 o                         
  -7   4   2         93.20         91.54         3.14 o                         
  -6   4   2         16.11         19.77         1.60 o                         
  -5   4   2        640.42        658.19        14.14 o                         
  -4   4   2        135.66        150.40         3.80 o                         
  -3   4   2       1394.02       1417.50        29.05 o                         
  -2   4   2       1200.18       1289.66        24.53 o                         
  -1   4   2        876.51        884.12        16.82 o                         
   1   4   2         54.40         52.37         1.13 o                         
   2   4   2        568.78        619.18        12.68 o                         
   3   4   2          2.51          8.49         0.60 o                         
   4   4   2       1008.87       1056.45        23.55 o                         
   5   4   2          9.07         11.40         1.08 o                         
   6   4   2         17.54         22.28         1.62 o                         
   7   4   2          6.82          5.84         1.19 o                         
   8   4   2          5.08         11.20         1.53 o                         
   9   4   2          0.01          0.77         1.78 o                         
  10   4   2          4.54          7.42         2.42 o                         
  11   4   2          6.22          1.82         2.32 o                         
 -11   5   2          1.70          3.62         2.19 o                         
 -10   5   2          1.47          4.61         2.06 o                         
  -9   5   2          0.32         -0.19         1.80 o                         
  -8   5   2         17.10         21.37         2.49 o                         
  -7   5   2        585.51        547.21        13.98 o                         
  -6   5   2         61.58         69.40         2.56 o                         
  -5   5   2       1908.63       1871.15        40.01 o                         
  -4   5   2        162.37        180.93         4.43 o                         
  -3   5   2         49.24         49.02         1.52 o                         
  -2   5   2         47.45         35.24         1.26 o                         
   0   5   2        514.77        541.57        10.38 o                         
   2   5   2       1196.43       1219.99        23.02 o                         
   3   5   2          5.46          2.83         0.48 o                         
   4   5   2       1382.28       1525.75        32.36 o                         
   5   5   2        126.15        130.92         3.59 o                         
   6   5   2        206.75        191.57         5.07 o                         
   7   5   2         93.01        102.91         3.53 o                         
   8   5   2        288.64        301.42         9.16 o                         
   9   5   2        124.26        126.59         4.90 o                         
  10   5   2          0.00          2.03         2.33 o                         
 -11   6   2        104.32        127.58         6.35 o                         
 -10   6   2        102.03        101.95         5.07 o                         
  -9   6   2         45.80         51.84         4.47 o                         
  -8   6   2          3.89          2.08         1.63 o                         
  -7   6   2        148.34        141.12         4.84 o                         
  -6   6   2        371.31        360.07         8.69 o                         
  -5   6   2         58.76         41.01         1.91 o                         
  -4   6   2        195.75        164.20         4.26 o                         
  -3   6   2        639.87        582.10        11.48 o                         
  -2   6   2        169.92        166.30         3.48 o                         
  -1   6   2       3634.03       3601.71       262.47 o                         
   0   6   2       1230.27       1415.81        29.87 o                         
   1   6   2        684.56        697.16        14.08 o                         
   2   6   2        998.36       1016.01        18.67 o                         
   3   6   2        378.70        374.35         7.61 o                         
   4   6   2        126.88        123.01         3.23 o                         
   5   6   2         37.55         42.74         1.72 o                         
   6   6   2        135.51        138.42         3.97 o                         
   7   6   2        326.07        319.23         8.44 o                         
   8   6   2        104.10        102.96         3.81 o                         
   9   6   2         29.25         30.63         2.60 o                         
  10   6   2         69.55         74.74         4.50 o                         
 -11   7   2         46.75         58.49         4.14 o                         
 -10   7   2         14.60         27.58         2.95 o                         
  -9   7   2          3.00          4.31         2.01 o                         
  -8   7   2         72.54         71.97         4.01 o                         
  -7   7   2        774.85        756.46        22.46 o                         
  -6   7   2        266.09        257.59         6.74 o                         
  -5   7   2        353.86        369.31         8.26 o                         
  -4   7   2          9.76         12.78         1.06 o                         
  -3   7   2        420.65        524.09        10.96 o                         
  -2   7   2       3198.91       3206.58        88.25 o                         
  -1   7   2          9.65         13.27         0.78 o                         
   0   7   2        565.81        634.75        12.24 o                         
   1   7   2        156.65        188.83         3.65 o                         
   2   7   2        400.38        472.44         8.91 o                         
   3   7   2        244.62        271.38         5.68 o                         
   4   7   2        268.74        240.73         5.00 o                         
   5   7   2        333.87        313.55         7.04 o                         
   6   7   2        489.86        510.01        12.08 o                         
   7   7   2        207.93        182.35         5.31 o                         
   8   7   2          0.00          3.12         1.32 o                         
   9   7   2         75.69         79.06         4.25 o                         
  10   7   2        143.52        144.71         6.56 o                         
 -11   8   2          2.40          7.27         9.50 o                         
 -10   8   2          0.08         -0.42         2.02 o                         
  -9   8   2         24.25         27.44         3.02 o                         
  -8   8   2         70.77         63.96         4.25 o                         
  -7   8   2        318.78        332.56        12.08 o                         
  -6   8   2          5.58          6.71         1.23 o                         
  -5   8   2        201.90        191.98         4.70 o                         
  -4   8   2        181.72        174.16         4.51 o                         
  -3   8   2       2011.19       2189.44        46.45 o                         
  -2   8   2        537.18        634.79        13.88 o                         
  -1   8   2         29.50         38.23         1.19 o                         
   0   8   2          4.39          5.15         0.57 o                         
   1   8   2        164.69        172.52         3.42 o                         
   2   8   2       1696.51       1937.32        36.63 o                         
   3   8   2         34.46         39.99         1.26 o                         
   4   8   2         34.52         53.36         1.54 o                         
   5   8   2          3.45          2.07         0.58 o                         
   6   8   2         10.60         11.96         1.27 o                         
   7   8   2        121.49        113.67         3.60 o                         
   8   8   2        193.98        212.21         7.53 o                         
   9   8   2         66.58         79.88         5.40 o                         
  10   8   2          2.84         -0.15         2.46 o                         
 -10   9   2         26.08         29.41         3.03 o                         
  -9   9   2          3.37          2.31         2.01 o                         
  -8   9   2          1.03          1.45         1.84 o                         
  -7   9   2        171.80        147.59         7.60 o                         
  -6   9   2        422.43        375.40         9.93 o                         
  -5   9   2         27.30         31.33         1.75 o                         
  -4   9   2        237.62        234.45         5.41 o                         
  -3   9   2        294.42        275.50         6.29 o                         
  -2   9   2        906.10       1008.34        18.77 o                         
  -1   9   2         39.14         48.64         1.68 o                         
   0   9   2        715.35        740.99        14.29 o                         
   1   9   2        809.34        887.96        17.00 o                         
   2   9   2       3099.77       3450.92       106.48 o                         
   3   9   2          3.51          6.41         0.68 o                         
   4   9   2          2.86          3.78         0.71 o                         
   5   9   2          8.77         15.14         1.01 o                         
   6   9   2        973.72        974.64        22.28 o                         
   7   9   2         53.75         53.19         2.30 o                         
   8   9   2         43.19         39.66         2.70 o                         
   9   9   2        179.09        191.12         7.68 o                         
  10   9   2         10.93         10.69         2.31 o                         
 -10  10   2          1.37          3.91         2.58 o                         
  -9  10   2         13.72         11.94         2.49 o                         
  -8  10   2        186.77        190.61         8.97 o                         
  -7  10   2          3.10          4.51         1.89 o                         
  -6  10   2          4.95          4.81         1.23 o                         
  -5  10   2        355.54        347.16         8.75 o                         
  -4  10   2        336.08        339.62         7.45 o                         
  -3  10   2        525.11        515.37        11.11 o                         
  -2  10   2         18.89         31.99         1.26 o                         
  -1  10   2       3593.88       3885.46       126.68 o                         
   0  10   2       4202.11       4148.76       150.92 o                         
   1  10   2          9.64          6.04         0.67 o                         
   2  10   2          0.38          0.68         0.49 o                         
   3  10   2       1508.23       1504.72        30.83 o                         
   4  10   2        644.71        629.04        12.43 o                         
   5  10   2        866.75        810.52        15.92 o                         
   6  10   2        693.48        711.76        15.14 o                         
   7  10   2         75.13         77.24         3.11 o                         
   8  10   2        136.94        124.22         4.81 o                         
   9  10   2          4.12          3.26         1.70 o                         
  10  10   2         36.89         36.91         3.41 o                         
 -10  11   2          0.12         -1.35         2.07 o                         
  -9  11   2         15.70         23.01         2.85 o                         
  -8  11   2          0.21         -0.70         1.82 o                         
  -7  11   2         20.19         19.54         2.54 o                         
  -6  11   2        147.75        128.81         5.96 o                         
  -5  11   2        388.84        358.73         9.44 o                         
  -4  11   2          7.67         12.66         1.16 o                         
  -3  11   2         28.16         28.65         1.40 o                         
  -2  11   2       1063.43       1059.53        21.16 o                         
  -1  11   2        272.95        276.26         5.82 o                         
   0  11   2        903.02       1045.38        21.57 o                         
   1  11   2        948.00        971.21        18.06 o                         
   2  11   2       1788.58       1931.99        36.68 o                         
   3  11   2        505.73        514.49        11.00 o                         
   4  11   2        328.74        326.42         6.85 o                         
   5  11   2         32.18         33.09         1.51 o                         
   6  11   2         22.45         21.84         1.30 o                         
   7  11   2          1.81          3.07         1.18 o                         
   8  11   2         10.28         12.93         2.09 o                         
   9  11   2         50.62         50.05         4.11 o                         
  10  11   2          0.93          2.10         3.17 o                         
 -10  12   2         10.99         10.76         2.44 o                         
  -9  12   2          8.59          9.98         2.37 o                         
  -8  12   2        133.04        139.86         7.58 o                         
  -7  12   2          5.09          5.40         2.58 o                         
  -6  12   2          8.52          8.22         1.93 o                         
  -5  12   2         38.40         37.47         1.93 o                         
  -4  12   2        109.83        112.53         3.08 o                         
  -3  12   2        113.46        127.95         3.28 o                         
  -2  12   2        274.20        306.31         6.09 o                         
  -1  12   2         41.15         69.44         2.03 o                         
   0  12   2         30.92         34.71         1.35 o                         
   1  12   2        126.48        141.48         3.32 o                         
   2  12   2        438.76        458.73         9.25 o                         
   3  12   2         90.28         78.79         2.22 o                         
   4  12   2         25.28         24.16         1.41 o                         
   5  12   2         13.14         21.00         1.32 o                         
   6  12   2        689.20        644.20        15.11 o                         
   7  12   2          8.67          7.93         1.65 o                         
   8  12   2         23.15         27.85         2.64 o                         
   9  12   2          3.11          5.09         1.91 o                         
  10  12   2          3.55          0.04         2.67 o                         
 -10  13   2          0.08         -1.66         2.08 o                         
  -9  13   2         88.96         94.35         4.62 o                         
  -8  13   2         36.00         31.90         2.91 o                         
  -7  13   2          0.56          0.91         1.73 o                         
  -6  13   2         26.97         32.65         2.58 o                         
  -5  13   2        131.64        124.24         3.83 o                         
  -4  13   2        439.07        428.28         8.95 o                         
  -3  13   2        523.36        601.29        12.09 o                         
  -2  13   2        845.39        887.35        18.65 o                         
  -1  13   2       1329.39       1436.30        28.50 o                         
   0  13   2        105.82        139.27         3.22 o                         
   1  13   2        848.58        925.90        17.99 o                         
   2  13   2         20.17         15.59         1.03 o                         
   3  13   2        201.04        191.42         4.52 o                         
   4  13   2        104.56        116.95         3.16 o                         
   5  13   2       1653.02       1592.12        32.85 o                         
   6  13   2          2.07          3.46         1.03 o                         
   7  13   2         35.30         35.65         1.86 o                         
   8  13   2         36.42         37.27         3.27 o                         
   9  13   2         30.92         32.95         3.08 o                         
 -10  14   2         48.77         47.94        12.71 o                         
  -9  14   2         91.05         86.56         4.45 o                         
  -8  14   2          0.02          3.85         1.92 o                         
  -7  14   2        355.19        383.22        14.61 o                         
  -6  14   2         72.50         79.82         4.41 o                         
  -5  14   2         44.58         48.60         2.68 o                         
  -4  14   2        157.79        145.93         3.77 o                         
  -3  14   2        428.86        414.93         8.40 o                         
  -2  14   2          0.05          0.17         0.79 o                         
  -1  14   2        184.57        181.81         4.09 o                         
   0  14   2        887.61        840.80        19.21 o                         
   1  14   2       1858.48       1917.73        37.85 o                         
   2  14   2        118.89        120.39         2.96 o                         
   3  14   2        727.21        693.45        14.27 o                         
   4  14   2         25.92         24.71         1.48 o                         
   5  14   2        110.90        109.24         3.43 o                         
   6  14   2         15.93         13.66         1.43 o                         
   7  14   2         55.80         59.59         2.56 o                         
   8  14   2          7.67          2.95         1.81 o                         
   9  14   2         13.33         17.62         3.48 o                         
  -9  15   2         39.05         33.45         3.04 o                         
  -8  15   2        175.67        161.99         8.04 o                         
  -7  15   2          6.96         13.64         2.21 o                         
  -6  15   2         58.58         66.97         3.84 o                         
  -5  15   2        195.16        208.70         8.13 o                         
  -4  15   2          9.69          6.03         1.12 o                         
  -3  15   2         61.00         60.73         2.07 o                         
  -2  15   2         46.49         50.86         1.92 o                         
  -1  15   2          1.05          0.58         0.86 o                         
   0  15   2        277.42        274.26         7.34 o                         
   1  15   2        337.77        381.33         7.70 o                         
   2  15   2         55.08         51.85         1.84 o                         
   3  15   2          0.68          0.90         0.86 o                         
   4  15   2         91.06         78.36         2.74 o                         
   5  15   2         15.64         18.09         1.54 o                         
   6  15   2          0.15          1.26         1.13 o                         
   7  15   2         17.06         16.30         2.31 o                         
   8  15   2          0.00         -1.56         1.56 o                         
   9  15   2         16.63         12.54         2.43 o                         
  -9  16   2         27.26         33.50         3.34 o                         
  -8  16   2         75.61         67.55         4.27 o                         
  -7  16   2        124.21        122.13         5.13 o                         
  -6  16   2          4.40          0.92         1.61 o                         
  -5  16   2          2.54         -0.25         1.41 o                         
  -4  16   2          0.10          3.94         1.28 o                         
  -3  16   2        126.56        131.04         3.42 o                         
  -2  16   2         84.97         92.53         2.69 o                         
  -1  16   2         98.70        101.85         2.92 o                         
   0  16   2        120.52        141.06         3.57 o                         
   1  16   2          0.88          2.17         0.83 o                         
   2  16   2          0.86          1.67         0.89 o                         
   3  16   2        303.47        299.32         7.13 o                         
   4  16   2         37.39         37.73         1.99 o                         
   5  16   2        492.85        455.28        14.16 o                         
   6  16   2          8.75          8.89         1.48 o                         
   7  16   2          2.86          4.01         1.31 o                         
   8  16   2         85.77         74.36         5.84 o                         
   9  16   2         28.17         25.85         3.04 o                         
  -9  17   2         39.45         44.87         3.93 o                         
  -8  17   2         80.68        103.32         5.32 o                         
  -7  17   2          6.35          8.51         2.41 o                         
  -6  17   2         71.11         75.51         4.42 o                         
  -5  17   2          0.04         -1.57         1.57 o                         
  -4  17   2          6.96          9.35         1.67 o                         
  -3  17   2          0.37         -0.49         1.14 o                         
  -2  17   2         14.54         17.96         1.46 o                         
  -1  17   2         23.09         26.61         1.62 o                         
   0  17   2        274.22        285.48         6.53 o                         
   1  17   2        126.28        109.78         2.86 o                         
   2  17   2         77.18         75.08         2.53 o                         
   3  17   2         58.94         46.26         2.12 o                         
   4  17   2          6.56          6.14         1.48 o                         
   5  17   2         77.20         71.18         3.01 o                         
   6  17   2         28.12         28.20         2.04 o                         
   7  17   2         28.25         28.32         2.78 o                         
   8  17   2          0.07         -0.20         1.80 o                         
  -8  18   2         79.42         83.91         4.88 o                         
  -7  18   2         80.46         84.02         4.79 o                         
  -6  18   2         86.18         74.51         3.92 o                         
  -5  18   2         12.52         22.84         2.40 o                         
  -4  18   2        531.41        491.24        14.32 o                         
  -3  18   2        337.26        289.14         9.10 o                         
  -2  18   2         33.33         34.49         2.16 o                         
  -1  18   2         11.42         14.15         1.49 o                         
   0  18   2        211.79        210.76         5.29 o                         
   1  18   2       1570.07       1493.32        32.26 o                         
   2  18   2          1.02         -0.29         1.10 o                         
   3  18   2        800.81        828.91        22.66 o                         
   4  18   2         21.18         28.18         2.23 o                         
   5  18   2         51.50         45.88         2.74 o                         
   6  18   2          7.31         13.37         1.67 o                         
   7  18   2        121.36        130.41         4.72 o                         
   8  18   2         48.01         45.16         3.73 o                         
  -8  19   2         18.88         29.20         3.30 o                         
  -7  19   2          0.99          4.01         2.10 o                         
  -6  19   2        104.22        115.72         5.38 o                         
  -5  19   2         89.95         89.05         4.55 o                         
  -4  19   2         48.11         41.04         3.40 o                         
  -3  19   2        166.35        169.24         9.33 o                         
  -2  19   2        402.81        401.30        13.76 o                         
  -1  19   2        734.08        690.90        18.06 o                         
   0  19   2        248.04        253.91         6.83 o                         
   1  19   2        878.71        825.87        20.15 o                         
   2  19   2        355.43        341.59        10.92 o                         
   3  19   2        167.77        164.54         5.42 o                         
   4  19   2          2.21          3.10         1.47 o                         
   5  19   2        443.25        413.76        13.09 o                         
   6  19   2         22.24         23.47         2.08 o                         
   7  19   2          0.01         -1.01         1.52 o                         
   8  19   2         15.23         23.22         3.03 o                         
  -8  20   2          1.16          3.45         2.22 o                         
  -7  20   2          0.00          0.68         2.15 o                         
  -6  20   2         14.92         11.45         2.34 o                         
  -5  20   2          1.00         -0.41         1.64 o                         
  -4  20   2         36.58         41.79         3.81 o                         
  -3  20   2         69.04         62.44         3.54 o                         
  -2  20   2         14.08         16.81         2.33 o                         
  -1  20   2        112.44        112.36         4.97 o                         
   0  20   2         45.40         55.85         3.38 o                         
   1  20   2         36.13         37.44         2.40 o                         
   2  20   2          7.41         10.11         1.53 o                         
   3  20   2         81.19         73.09         3.53 o                         
   4  20   2          0.10         -0.68         1.41 o                         
   5  20   2         12.58         10.89         1.77 o                         
   6  20   2         27.80         23.96         2.42 o                         
   7  20   2          0.93          5.08         1.67 o                         
  -7  21   2         10.40          5.68         2.44 o                         
  -6  21   2         33.22         39.34         3.93 o                         
  -5  21   2         17.67         20.38         3.12 o                         
  -4  21   2         87.19         77.64         4.23 o                         
  -3  21   2          0.54         -0.45         1.53 o                         
  -2  21   2         18.52         20.72         2.52 o                         
  -1  21   2        108.83        108.08         4.71 o                         
   0  21   2         33.13         37.06         2.70 o                         
   1  21   2         51.15         49.97         2.94 o                         
   2  21   2          1.91          0.64         1.44 o                         
   3  21   2          0.31         -0.37         1.40 o                         
   4  21   2        107.32        101.42         6.23 o                         
   5  21   2         63.97         69.97         4.70 o                         
   6  21   2          5.02          3.56         1.76 o                         
   7  21   2         28.73         31.49         2.84 o                         
  -7  22   2          1.47          5.48         2.43 o                         
  -6  22   2         19.66         20.98         3.29 o                         
  -5  22   2          0.11         -0.79         2.07 o                         
  -4  22   2         28.00         37.24         3.38 o                         
  -3  22   2         62.75         64.38         3.68 o                         
  -2  22   2         67.76         68.59         4.03 o                         
  -1  22   2        178.24        178.91         6.30 o                         
   0  22   2        198.01        197.45         7.22 o                         
   1  22   2         17.13         16.44         2.20 o                         
   2  22   2         25.23         21.73         2.56 o                         
   3  22   2        120.70        107.61         7.22 o                         
   4  22   2          2.41         -0.21         1.82 o                         
   5  22   2          4.33         -0.97         1.77 o                         
   6  22   2         55.15         50.38         4.53 o                         
  -6  23   2          1.58          1.09         2.29 o                         
  -5  23   2          5.50          7.27         2.43 o                         
  -4  23   2          0.62          1.31         1.88 o                         
  -3  23   2         11.27         15.23         2.40 o                         
  -2  23   2        160.69        176.92         7.16 o                         
  -1  23   2          0.00          3.44         1.64 o                         
   0  23   2         16.83         13.37         2.07 o                         
   1  23   2         29.53         27.31         2.59 o                         
   2  23   2          2.34          4.59         1.78 o                         
   3  23   2          0.05          0.40         1.55 o                         
   4  23   2          4.01          5.44         1.95 o                         
   5  23   2          9.95         13.64         2.62 o                         
   6  23   2         25.00         28.50         3.12 o                         
  -6  24   2         17.33         23.16         3.37 o                         
  -5  24   2         12.11         11.43         2.72 o                         
  -4  24   2          4.67          1.35         2.39 o                         
  -3  24   2        190.74        177.28         8.81 o                         
  -2  24   2         38.08         36.26         3.08 o                         
  -1  24   2        246.77        220.04         8.90 o                         
   0  24   2          0.03         -0.56         1.59 o                         
   1  24   2          0.01         -1.50         1.50 o                         
   2  24   2          5.39          5.74         1.91 o                         
   3  24   2         19.81         16.23         2.32 o                         
   4  24   2          0.33          4.07         2.41 o                         
   5  24   2          1.26         -0.71         2.02 o                         
  -5  25   2          0.09          0.09         2.22 o                         
  -4  25   2         20.96         28.60         3.17 o                         
  -3  25   2          1.47          1.51         1.87 o                         
  -2  25   2         75.45         68.03         4.32 o                         
  -1  25   2         15.13         17.49         2.58 o                         
   0  25   2          5.34          7.29         2.31 o                         
   1  25   2          5.41          7.33         2.29 o                         
   2  25   2         39.53         35.22         3.48 o                         
   3  25   2         36.41         45.38         5.09 o                         
   4  25   2          9.37          4.59         2.44 o                         
   5  25   2         22.89         25.25         3.13 o                         
  -4  26   2         20.43         23.33         3.76 o                         
  -3  26   2         85.38         87.26         4.96 o                         
  -2  26   2         85.84         71.92         4.12 o                         
  -1  26   2         75.42         78.49         5.34 o                         
   0  26   2         34.89         32.54         3.55 o                         
   1  26   2          0.11          0.68         2.08 o                         
   2  26   2         31.39         32.80         3.53 o                         
   3  26   2         44.12         46.14         4.34 o                         
   4  26   2         20.61         13.74         2.97 o                         
  -3  27   2        171.63        160.21         6.58 o                         
  -2  27   2        113.77        109.35         7.21 o                         
  -1  27   2         10.68          9.90         2.52 o                         
   0  27   2          0.23         -1.04         2.03 o                         
   1  27   2         57.02         60.32         4.41 o                         
   2  27   2         14.86          8.49         2.47 o                         
   3  27   2          1.05          2.98         2.51 o                         
  -1  28   2          0.14          1.60         2.30 o                         
   0  28   2         11.38         11.42         2.96 o                         
   1  28   2          0.51          1.22         2.25 o                         
 -11   1   3          1.05          2.48         2.03 o                         
 -10   1   3          1.61          5.27         2.90 o                         
  -9   1   3         30.17         32.47         3.11 o                         
  -8   1   3         37.63         35.87         3.27 o                         
  -7   1   3        254.22        227.47         5.97 o                         
  -6   1   3        216.11        200.43         5.38 o                         
  -5   1   3        286.00        266.95         6.61 o                         
  -4   1   3       1646.54       1452.84        31.20 o                         
  -3   1   3       1219.91       1145.83        24.63 o                         
  -2   1   3         91.19         87.22         2.39 o                         
   1   1   3        119.98        135.15         4.00 o                         
   2   1   3        203.86        207.57         7.16 o                         
   3   1   3        118.81        145.34         6.41 o                         
   4   1   3        723.57        781.97        19.25 o                         
   5   1   3         66.48         65.63         2.24 o                         
   6   1   3        820.40        785.70        19.86 o                         
   7   1   3        107.55        101.38         3.19 o                         
   8   1   3          9.44         13.12         1.37 o                         
   9   1   3        106.99        107.46         3.92 o                         
  10   1   3        139.49        138.75         6.33 o                         
 -11   2   3         16.45         20.36         2.78 o                         
 -10   2   3          1.04          3.77         2.19 o                         
  -9   2   3          5.09          6.24         2.25 o                         
  -8   2   3          0.14          0.11         1.71 o                         
  -7   2   3        460.06        415.97         9.97 o                         
  -6   2   3         11.23          6.72         1.27 o                         
  -5   2   3        762.16        713.12        15.31 o                         
  -4   2   3          0.05         -0.74         0.74 o                         
  -3   2   3        361.25        273.60         6.19 o                         
  -2   2   3       1669.58       1510.17        29.65 o                         
  -1   2   3       2350.88       2350.74        60.67 o                         
   0   2   3       2979.47       2747.61       141.62 o                         
   1   2   3       1904.06       1777.26        57.83 o                         
   2   2   3       1865.48       1874.16        45.38 o                         
   3   2   3        232.64        244.35         8.54 o                         
   4   2   3       1501.17       1482.84        38.31 o                         
   5   2   3         86.61         82.20         2.33 o                         
   6   2   3          0.51          0.07         0.66 o                         
   7   2   3        585.38        573.05        13.81 o                         
   8   2   3        216.25        247.25         7.29 o                         
   9   2   3          6.00         13.53         1.68 o                         
  10   2   3         16.33         12.90         2.15 o                         
 -11   3   3          7.39          7.71         2.21 o                         
 -10   3   3         50.31         59.83         4.28 o                         
  -9   3   3        159.53        174.57         7.06 o                         
  -8   3   3          3.59          1.99         1.89 o                         
  -7   3   3        835.56        767.44        20.08 o                         
  -6   3   3        748.09        657.40        14.34 o                         
  -5   3   3        608.69        574.08        12.49 o                         
  -4   3   3        103.29         84.80         2.59 o                         
  -3   3   3       3124.26       3051.18        64.43 o                         
  -2   3   3         62.35         88.07         2.24 o                         
  -1   3   3       1185.16       1196.98        24.44 o                         
   0   3   3         76.12         58.41         1.41 o                         
   1   3   3          3.85         15.05         0.69 o                         
   2   3   3         17.41         26.42         1.05 o                         
   3   3   3          0.00          6.11         0.43 o                         
   4   3   3        540.43        460.96        10.48 o                         
   5   3   3        506.64        485.00        11.16 o                         
   6   3   3          0.08          6.91         0.89 o                         
   7   3   3         62.83         54.30         2.40 o                         
   8   3   3         23.84         29.55         1.91 o                         
   9   3   3         52.03         45.75         2.88 o                         
  10   3   3         38.39         39.02         3.87 o                         
 -11   4   3        148.47        162.39         6.63 o                         
 -10   4   3         38.31         46.89         3.69 o                         
  -9   4   3        224.19        214.46         8.19 o                         
  -8   4   3         51.96         57.48         3.83 o                         
  -7   4   3        343.25        348.41         9.63 o                         
  -6   4   3        109.23         93.98         3.11 o                         
  -5   4   3       1418.13       1278.64        27.67 o                         
  -4   4   3       1826.27       1645.14        33.80 o                         
  -3   4   3        936.45        929.77        18.60 o                         
   0   4   3        384.03        337.13         6.77 o                         
   1   4   3        129.08        177.05         4.36 o                         
   2   4   3       1525.40       1472.64        35.74 o                         
   3   4   3       2696.29       2896.82        74.48 o                         
   4   4   3          0.23          1.34         0.64 o                         
   5   4   3          1.70          1.51         0.65 o                         
   6   4   3         35.90         30.44         1.63 o                         
   7   4   3         59.34         58.38         2.35 o                         
   8   4   3        129.94        127.32         4.13 o                         
   9   4   3         18.19         20.21         2.17 o                         
  10   4   3          0.30         -1.82         1.82 o                         
 -11   5   3         26.33         23.72         3.41 o                         
 -10   5   3         13.51         14.74         2.54 o                         
  -9   5   3         26.88         36.04         3.35 o                         
  -8   5   3         39.98         50.04         3.65 o                         
  -7   5   3        822.08        745.57        21.09 o                         
  -6   5   3        833.74        810.36        17.42 o                         
  -5   5   3        399.58        383.28         8.73 o                         
  -4   5   3         98.59         96.85         2.73 o                         
  -3   5   3       1449.20       1362.37        27.96 o                         
  -2   5   3       2441.65       2500.17        48.80 o                         
   0   5   3       1938.41       1961.01        47.66 o                         
   2   5   3         28.38         14.38         0.73 o                         
   3   5   3        260.60        334.97         7.73 o                         
   4   5   3         10.07         31.33         1.21 o                         
   5   5   3        494.36        492.74        11.95 o                         
   6   5   3        928.76        953.51        21.59 o                         
   7   5   3         38.63         41.21         1.76 o                         
   8   5   3         38.20         34.37         1.81 o                         
   9   5   3         16.08         14.99         1.65 o                         
  10   5   3         84.92         95.18         4.63 o                         
 -11   6   3          7.64          7.03         2.47 o                         
 -10   6   3         68.23         65.07         4.43 o                         
  -9   6   3          5.06          5.84         2.16 o                         
  -8   6   3         42.00         40.01         3.47 o                         
  -7   6   3        285.32        286.85         9.78 o                         
  -6   6   3          6.87         10.25         1.38 o                         
  -5   6   3        496.37        486.90        10.76 o                         
  -4   6   3         54.36         66.57         2.15 o                         
  -3   6   3         97.61         79.16         2.18 o                         
  -2   6   3         32.62         63.11         1.93 o                         
  -1   6   3         15.61         30.82         1.08 o                         
   0   6   3        607.84        578.60        12.01 o                         
   1   6   3        137.28        119.11         2.81 o                         
   2   6   3       2111.06       2274.10        47.76 o                         
   3   6   3       1568.48       1743.81        40.30 o                         
   4   6   3       1095.92       1091.66        22.40 o                         
   5   6   3         34.28         43.73         1.62 o                         
   6   6   3        305.48        297.00         7.01 o                         
   7   6   3         26.28         33.12         1.64 o                         
   8   6   3        504.22        540.38        14.27 o                         
   9   6   3         57.82         61.91         2.87 o                         
  10   6   3         58.23         72.16         5.04 o                         
 -11   7   3          7.94         12.71         8.78 o                         
 -10   7   3          3.64          4.03         2.30 o                         
  -9   7   3          1.13          1.79         2.06 o                         
  -8   7   3         31.87         37.64         3.81 o                         
  -7   7   3         12.53         15.89         2.37 o                         
  -6   7   3        326.04        329.51         8.92 o                         
  -5   7   3        129.61        115.43         3.30 o                         
  -4   7   3        314.66        301.71         6.92 o                         
  -3   7   3       1466.04       1632.26        31.05 o                         
  -2   7   3        198.72        258.03         5.58 o                         
  -1   7   3       1785.60       1746.91        38.57 o                         
   0   7   3       1866.52       1866.94        36.35 o                         
   1   7   3         65.19         96.79         2.42 o                         
   2   7   3       2069.59       2290.51        41.67 o                         
   3   7   3       1142.15       1148.16        24.49 o                         
   4   7   3        108.22         93.96         2.51 o                         
   5   7   3         53.09         50.70         1.78 o                         
   6   7   3       2432.78       2450.62        57.01 o                         
   7   7   3         49.00         56.74         2.13 o                         
   8   7   3          0.41          3.60         1.04 o                         
   9   7   3         78.10         68.50         3.42 o                         
  10   7   3         94.61         94.30         4.19 o                         
 -10   8   3         26.13         30.07         3.26 o                         
  -9   8   3          1.83          3.89         2.17 o                         
  -8   8   3        129.02        127.31         7.54 o                         
  -7   8   3          6.82          7.74         1.99 o                         
  -6   8   3          5.72         11.20         1.43 o                         
  -5   8   3         33.18         30.58         1.74 o                         
  -4   8   3        134.96        139.41         3.65 o                         
  -3   8   3        160.99        195.77         5.34 o                         
  -2   8   3        889.31        909.43        18.18 o                         
  -1   8   3       1401.33       1463.53        29.87 o                         
   0   8   3         58.70         68.99         1.72 o                         
   1   8   3        419.56        565.46        11.78 o                         
   2   8   3         50.69         54.57         1.36 o                         
   3   8   3         72.66         79.91         1.95 o                         
   4   8   3         42.20         47.87         1.71 o                         
   5   8   3        152.43        160.91         4.02 o                         
   6   8   3        391.08        394.71        10.08 o                         
   7   8   3          1.42          2.06         0.86 o                         
   8   8   3          0.34          1.61         1.14 o                         
   9   8   3          9.72         10.43         1.79 o                         
  10   8   3          1.65         -0.07         2.03 o                         
 -10   9   3          9.11          9.08         2.51 o                         
  -9   9   3          0.24         -0.76         2.02 o                         
  -8   9   3          3.00          3.02         1.99 o                         
  -7   9   3         79.20         67.01         3.87 o                         
  -6   9   3         67.06         61.92         2.85 o                         
  -5   9   3          2.01          2.11         1.02 o                         
  -4   9   3        268.80        252.08         6.59 o                         
  -3   9   3        159.17        111.91         3.11 o                         
  -2   9   3        225.83        220.11         4.95 o                         
  -1   9   3        665.32        680.08        14.81 o                         
   0   9   3       2200.26       2440.01        49.43 o                         
   1   9   3        113.22        114.68         2.88 o                         
   2   9   3        659.74        642.38        12.04 o                         
   3   9   3        216.09        193.15         4.27 o                         
   4   9   3        408.56        384.15         8.40 o                         
   5   9   3        489.73        453.31         9.94 o                         
   6   9   3        110.57        102.62         3.06 o                         
   7   9   3         10.01         11.48         1.21 o                         
   8   9   3         32.76         38.89         2.34 o                         
   9   9   3         68.08         73.20         4.09 o                         
  10   9   3         80.87         83.91         4.67 o                         
 -10  10   3         23.41         22.97         3.20 o                         
  -9  10   3         14.68         15.44         2.83 o                         
  -8  10   3          0.92         -1.79         1.79 o                         
  -7  10   3         76.50         75.46         4.10 o                         
  -6  10   3          0.23          0.54         1.53 o                         
  -5  10   3          3.59          4.14         1.11 o                         
  -4  10   3        109.47        110.19         3.59 o                         
  -3  10   3         39.95         35.41         1.53 o                         
  -2  10   3        668.06        696.17        13.64 o                         
  -1  10   3       1406.29       1481.32        29.26 o                         
   0  10   3        118.86        160.51         3.60 o                         
   1  10   3        598.19        628.42        13.06 o                         
   2  10   3         75.55         66.45         1.76 o                         
   3  10   3        104.73         96.94         2.39 o                         
   4  10   3       1006.53        965.89        19.21 o                         
   5  10   3        446.35        399.79         8.86 o                         
   6  10   3        225.00        199.52         5.47 o                         
   7  10   3         76.06         70.52         2.65 o                         
   8  10   3          5.82          6.27         1.39 o                         
   9  10   3          1.18          2.25         1.57 o                         
  10  10   3          0.98          1.41         2.19 o                         
 -10  11   3         44.69         47.05         3.99 o                         
  -9  11   3         69.77         72.79         4.61 o                         
  -8  11   3         24.64         32.20         3.24 o                         
  -7  11   3        109.37        107.76         6.33 o                         
  -6  11   3        516.88        479.34        18.60 o                         
  -5  11   3        479.40        473.97        13.38 o                         
  -4  11   3         25.15         28.04         1.85 o                         
  -3  11   3        187.06        175.86         4.85 o                         
  -2  11   3        843.43        855.48        17.27 o                         
  -1  11   3         46.45         51.86         1.71 o                         
   0  11   3        919.47        979.46        21.11 o                         
   1  11   3          5.14         12.39         0.87 o                         
   2  11   3         77.27         94.64         2.31 o                         
   3  11   3          1.58          5.44         0.77 o                         
   4  11   3        790.14        807.19        15.71 o                         
   5  11   3        273.38        263.77         6.17 o                         
   6  11   3         32.46         37.94         1.79 o                         
   7  11   3         85.94         84.39         3.19 o                         
   8  11   3         66.24         61.88         3.61 o                         
   9  11   3         56.66         47.13         3.82 o                         
 -10  12   3         12.85         12.54         2.59 o                         
  -9  12   3         25.20         35.96         4.50 o                         
  -8  12   3        271.90        283.51        11.06 o                         
  -7  12   3        219.71        235.64        11.64 o                         
  -6  12   3          4.57          9.91         2.04 o                         
  -5  12   3        354.21        314.44         7.56 o                         
  -4  12   3       1046.89        971.03        21.32 o                         
  -3  12   3        814.42        760.93        16.82 o                         
  -2  12   3        233.64        228.45         5.25 o                         
  -1  12   3        784.73        826.43        15.63 o                         
   0  12   3        487.80        507.91        11.27 o                         
   1  12   3        219.02        210.24         4.76 o                         
   2  12   3       1093.13       1052.41        21.83 o                         
   3  12   3        236.43        218.09         4.62 o                         
   4  12   3         15.74         17.25         1.14 o                         
   5  12   3          8.26         13.23         1.07 o                         
   6  12   3          4.13          9.22         1.19 o                         
   7  12   3          9.34         12.42         1.65 o                         
   8  12   3         16.15         17.42         2.18 o                         
   9  12   3          2.90          4.33         1.78 o                         
 -10  13   3        113.76        118.32         5.43 o                         
  -9  13   3          3.70          3.54         2.27 o                         
  -8  13   3          0.01         -0.38         1.99 o                         
  -7  13   3         13.33         10.77         2.24 o                         
  -6  13   3         15.37         18.72         2.25 o                         
  -5  13   3         46.01         49.57         2.83 o                         
  -4  13   3         68.59         92.84         3.46 o                         
  -3  13   3        493.29        490.70        10.43 o                         
  -2  13   3          6.80          4.36         0.91 o                         
  -1  13   3         38.57         36.49         1.47 o                         
   0  13   3         95.41        118.95         2.88 o                         
   1  13   3        189.14        171.55         3.80 o                         
   2  13   3         54.62         57.41         1.95 o                         
   3  13   3         10.37         16.83         1.14 o                         
   4  13   3        177.78        183.99         4.42 o                         
   5  13   3        116.57        109.92         2.89 o                         
   6  13   3         40.42         43.31         2.31 o                         
   7  13   3         15.63         22.42         1.96 o                         
   8  13   3         19.92         26.09         2.60 o                         
   9  13   3         18.93         20.17         2.64 o                         
  -9  14   3         26.61         28.29         3.33 o                         
  -8  14   3        153.41        164.48        10.59 o                         
  -7  14   3         21.58         20.36         2.58 o                         
  -6  14   3          2.17          2.74         1.65 o                         
  -5  14   3          7.00          6.08         1.66 o                         
  -4  14   3         43.34         43.84         2.01 o                         
  -3  14   3        126.10        126.99         3.38 o                         
  -2  14   3        729.84        731.94        14.11 o                         
  -1  14   3         39.34         32.62         1.46 o                         
   0  14   3       1601.24       1677.40        35.77 o                         
   1  14   3        406.99        378.46         7.56 o                         
   2  14   3        562.49        527.45        11.45 o                         
   3  14   3         78.92         90.39         2.61 o                         
   4  14   3       1651.30       1634.32        34.98 o                         
   5  14   3        626.80        565.63        13.36 o                         
   6  14   3          3.85          4.28         1.31 o                         
   7  14   3        107.75        118.10         4.91 o                         
   8  14   3        124.00        123.31         5.31 o                         
   9  14   3         71.96         75.37         5.19 o                         
  -9  15   3          6.16          9.51         2.34 o                         
  -8  15   3         15.65         20.57         2.62 o                         
  -7  15   3         32.25         35.83         3.03 o                         
  -6  15   3          0.22          4.62         1.77 o                         
  -5  15   3        179.97        150.80         5.30 o                         
  -4  15   3          0.04          3.48         1.38 o                         
  -3  15   3         29.21         27.61         1.56 o                         
  -2  15   3        368.47        365.29         7.56 o                         
  -1  15   3        128.23        122.16         3.03 o                         
   0  15   3         54.49         62.27         2.10 o                         
   1  15   3        157.28        158.73         3.69 o                         
   2  15   3        737.95        751.80        16.03 o                         
   3  15   3        925.12        863.58        19.02 o                         
   4  15   3         56.07         56.55         2.13 o                         
   5  15   3          0.20          2.00         0.99 o                         
   6  15   3        233.84        214.06         6.37 o                         
   7  15   3         36.66         38.84         2.73 o                         
   8  15   3          0.58         -1.94         1.94 o                         
   9  15   3          2.31          5.89         2.09 o                         
  -9  16   3         28.44         16.47         2.69 o                         
  -8  16   3         10.07          6.56         2.14 o                         
  -7  16   3          9.42          9.72         2.11 o                         
  -6  16   3          9.31          8.41         2.02 o                         
  -5  16   3          0.95         -0.82         1.42 o                         
  -4  16   3       1465.65       1287.60        36.98 o                         
  -3  16   3        116.47        105.90         3.36 o                         
  -2  16   3         94.09         88.04         2.66 o                         
  -1  16   3        113.12        113.06         3.04 o                         
   0  16   3         36.97         35.08         1.65 o                         
   1  16   3          0.38          1.29         0.81 o                         
   2  16   3        177.21        172.04         4.66 o                         
   3  16   3         88.52         84.24         2.79 o                         
   4  16   3          1.96          5.52         1.27 o                         
   5  16   3          0.17          0.89         1.07 o                         
   6  16   3         15.15         15.68         1.42 o                         
   7  16   3          3.36          2.05         1.55 o                         
   8  16   3          1.26         -0.04         1.97 o                         
  -9  17   3         21.95         23.41         3.05 o                         
  -8  17   3         25.35         24.61         2.94 o                         
  -7  17   3         44.53         52.29         3.65 o                         
  -6  17   3        124.33        109.30         4.80 o                         
  -5  17   3          5.99          4.11         1.75 o                         
  -4  17   3        135.59        120.35         4.57 o                         
  -3  17   3         81.93         65.11         3.05 o                         
  -2  17   3         34.15         28.52         1.76 o                         
  -1  17   3         89.21         86.05         2.60 o                         
   0  17   3       1102.53       1104.19        24.00 o                         
   1  17   3        212.02        185.71         4.67 o                         
   2  17   3        146.75        139.45         4.44 o                         
   3  17   3        217.36        200.17         6.07 o                         
   4  17   3          1.81         -0.22         1.16 o                         
   5  17   3         20.34         26.36         1.81 o                         
   6  17   3         61.80         57.16         2.73 o                         
   7  17   3          5.24          6.67         2.79 o                         
   8  17   3          0.30         -0.19         1.86 o                         
  -8  18   3          6.15         12.74         2.41 o                         
  -7  18   3          0.02          3.13         1.98 o                         
  -6  18   3        138.44        149.45         5.84 o                         
  -5  18   3         20.24         24.84         2.94 o                         
  -4  18   3          1.30          5.43         1.83 o                         
  -3  18   3          1.19          2.73         1.49 o                         
  -2  18   3         28.53         27.66         2.86 o                         
  -1  18   3         92.49        103.71         4.05 o                         
   0  18   3       1390.24       1410.64        33.48 o                         
   1  18   3        132.13        127.24         3.81 o                         
   2  18   3          5.79          3.58         1.17 o                         
   3  18   3         11.80         16.64         1.69 o                         
   4  18   3        140.59        129.40         6.44 o                         
   5  18   3        111.82         97.91         4.12 o                         
   6  18   3         22.34         24.45         2.65 o                         
   7  18   3        101.64        114.75         5.50 o                         
   8  18   3         32.31         37.43         3.29 o                         
  -8  19   3          5.50          8.36         2.36 o                         
  -7  19   3          4.22          4.97         2.11 o                         
  -6  19   3         80.15         72.03         4.11 o                         
  -5  19   3         38.59         47.71         4.06 o                         
  -4  19   3         34.09         34.07         2.89 o                         
  -3  19   3         91.44         93.13         4.16 o                         
  -2  19   3        321.14        311.84         9.04 o                         
  -1  19   3         70.99         71.03         2.89 o                         
   0  19   3        170.65        185.27         5.29 o                         
   1  19   3        126.66        120.19         4.06 o                         
   2  19   3          0.68          0.40         1.15 o                         
   3  19   3         68.84         67.52         2.97 o                         
   4  19   3        240.86        218.32         8.13 o                         
   5  19   3          0.36         -0.56         1.83 o                         
   6  19   3          0.32          0.21         1.14 o                         
   7  19   3         21.25         23.64         3.92 o                         
  -7  20   3         66.10         74.53         4.29 o                         
  -6  20   3         24.42         26.01         2.82 o                         
  -5  20   3        192.51        182.95         9.03 o                         
  -4  20   3         15.21         17.16         2.74 o                         
  -3  20   3         13.57         10.20         1.91 o                         
  -2  20   3        114.12        115.36         5.11 o                         
  -1  20   3        244.75        245.52         8.85 o                         
   0  20   3        241.15        235.37         6.79 o                         
   1  20   3         90.53         94.07         3.53 o                         
   2  20   3         72.89         71.41         3.98 o                         
   3  20   3         43.69         38.11         2.65 o                         
   4  20   3          0.35         -1.16         1.45 o                         
   5  20   3         27.30         33.36         2.55 o                         
   6  20   3         32.83         39.03         2.74 o                         
   7  20   3          0.05          2.51         1.82 o                         
  -7  21   3         50.33         55.87         4.17 o                         
  -6  21   3          8.14         13.78         2.73 o                         
  -5  21   3         14.30         16.97         2.86 o                         
  -4  21   3          0.00          0.93         1.85 o                         
  -3  21   3         52.66         52.40         3.41 o                         
  -2  21   3          3.64          2.72         1.66 o                         
  -1  21   3         12.93         19.40         2.13 o                         
   0  21   3          2.58          5.82         1.53 o                         
   1  21   3         11.75         14.13         1.83 o                         
   2  21   3         45.03         44.55         2.58 o                         
   3  21   3         17.44         17.11         1.91 o                         
   4  21   3         53.47         56.52         3.21 o                         
   5  21   3         30.79         42.39         3.13 o                         
   6  21   3         66.00         71.61         3.64 o                         
   7  21   3          1.06          0.24         2.18 o                         
  -7  22   3          0.39          1.01         2.47 o                         
  -6  22   3         15.81         13.26         2.94 o                         
  -5  22   3          5.08          6.10         2.41 o                         
  -4  22   3         11.39         16.04         2.42 o                         
  -3  22   3          2.67          5.95         1.99 o                         
  -2  22   3        107.35        112.17         7.47 o                         
  -1  22   3         86.62         79.95         3.82 o                         
   0  22   3         58.57         53.19         3.10 o                         
   1  22   3        134.09        126.78         5.55 o                         
   2  22   3         86.97         73.84         4.14 o                         
   3  22   3          0.30         -0.83         1.62 o                         
   4  22   3         68.03         73.80         4.02 o                         
   5  22   3         82.70         78.22         4.53 o                         
   6  22   3          1.57          0.77         1.96 o                         
  -6  23   3          0.49          3.10         2.53 o                         
  -5  23   3          0.05         -2.00         2.00 o                         
  -4  23   3         24.88         35.54         3.42 o                         
  -3  23   3          3.02         -0.95         1.64 o                         
  -2  23   3         43.91         43.82         2.89 o                         
  -1  23   3         23.92         23.39         3.46 o                         
   0  23   3         10.94         10.21         1.90 o                         
   1  23   3         27.47         32.93         2.75 o                         
   2  23   3        136.99        122.53         5.80 o                         
   3  23   3        115.29        103.49         6.16 o                         
   4  23   3          0.31          1.69         1.86 o                         
   5  23   3         51.17         40.31         4.77 o                         
   6  23   3         29.30         25.15         9.96 o                         
  -5  24   3         16.32         20.10         3.24 o                         
  -4  24   3          5.66          7.00         2.36 o                         
  -3  24   3         13.64         17.13         2.57 o                         
  -2  24   3          4.08         14.23         2.32 o                         
  -1  24   3        240.34        215.20         7.75 o                         
   0  24   3        109.86         88.47         4.15 o                         
   1  24   3          5.59          8.01         2.00 o                         
   2  24   3          3.24          3.37         1.80 o                         
   3  24   3          5.62          6.44         2.07 o                         
   4  24   3          0.06         -0.17         1.96 o                         
   5  24   3          0.00          0.44         2.07 o                         
  -5  25   3          0.08         -0.21         2.22 o                         
  -4  25   3        122.94        134.59         7.96 o                         
  -3  25   3        328.13        298.52        10.60 o                         
  -2  25   3         83.14         96.17         5.04 o                         
  -1  25   3        133.67        131.68         5.47 o                         
   0  25   3         11.48          7.48         2.24 o                         
   1  25   3         58.98         59.08         5.35 o                         
   2  25   3          1.34          2.65         1.85 o                         
   3  25   3         50.37         47.70         4.69 o                         
   4  25   3         12.67         11.53         3.24 o                         
  -4  26   3         10.49         13.85         2.76 o                         
  -3  26   3          0.75          3.64         2.09 o                         
  -2  26   3          0.24          3.04         1.96 o                         
  -1  26   3         35.07         34.25         3.06 o                         
   0  26   3          0.51          3.01         2.07 o                         
   1  26   3          0.00          2.60         1.88 o                         
   2  26   3         22.77         24.21         3.53 o                         
   3  26   3          2.19          3.54         2.36 o                         
  -2  27   3         21.94         16.28         2.51 o                         
  -1  27   3          0.77          3.85         1.98 o                         
   0  27   3          1.11          3.17         2.33 o                         
   1  27   3         15.49         17.82         2.91 o                         
   2  27   3         67.65         65.53         4.85 o                         
 -11   0   4         97.27        109.70        10.97 o                         
 -10   0   4        323.05        357.42        19.26 o                         
  -9   0   4         47.16         46.13         5.23 o                         
  -8   0   4          4.31          4.46         3.03 o                         
  -7   0   4        822.06        796.09        36.26 o                         
  -6   0   4         34.51         38.11         3.23 o                         
  -5   0   4        898.16        804.36        25.38 o                         
  -4   0   4       3332.24       3064.51        91.89 o                         
  -3   0   4        170.75        171.75         6.24 o                         
  -2   0   4         20.34         20.07         1.42 o                         
  -1   0   4          1.63         16.93         1.08 o                         
   1   0   4       1961.84       2085.45        87.75 o                         
   2   0   4        913.14        911.85        38.55 o                         
   3   0   4       4301.95       4076.74       298.09 o                         
   4   0   4       3869.67       3670.93       258.46 o                         
   5   0   4         12.16         15.12         2.54 o                         
   6   0   4        313.12        299.89        14.57 o                         
   7   0   4        156.67        149.77         8.65 o                         
   8   0   4         34.07         40.90         2.76 o                         
   9   0   4         79.28         78.25         4.83 o                         
  10   0   4          1.10          2.35         2.14 o                         
 -11   1   4          0.10          3.02         2.90 o                         
 -10   1   4         28.61         36.68         3.39 o                         
  -9   1   4        148.52        148.05         6.54 o                         
  -8   1   4         16.68         16.74         2.57 o                         
  -7   1   4        151.92        131.76         5.60 o                         
  -6   1   4        694.84        651.33        16.31 o                         
  -5   1   4        278.57        268.40         6.73 o                         
  -4   1   4        159.38        167.30         4.48 o                         
  -3   1   4        991.48        938.45        20.39 o                         
  -2   1   4       2327.91       2303.17        48.66 o                         
  -1   1   4        187.12        214.94         4.76 o                         
   0   1   4         24.10         37.24         1.25 o                         
   1   1   4       1135.70       1072.26        27.78 o                         
   2   1   4       1754.39       1838.12        44.47 o                         
   3   1   4        397.17        460.84        17.86 o                         
   4   1   4         38.78         46.74         3.45 o                         
   5   1   4        453.29        412.87        13.32 o                         
   6   1   4        163.54        160.22         6.14 o                         
   7   1   4          8.55          9.61         0.89 o                         
   8   1   4         89.99         81.92         2.63 o                         
   9   1   4         76.06         81.70         2.73 o                         
  10   1   4         40.23         44.39         3.77 o                         
 -11   2   4          7.83         10.72         2.40 o                         
 -10   2   4          4.92          6.78         2.35 o                         
  -9   2   4         33.52         29.34         3.26 o                         
  -8   2   4        215.92        221.49         8.29 o                         
  -7   2   4          3.58          0.97         1.80 o                         
  -6   2   4         35.79         30.53         2.00 o                         
  -5   2   4          6.29          7.49         1.22 o                         
  -4   2   4        221.30        203.77         5.02 o                         
  -3   2   4        384.85        338.13         7.27 o                         
  -2   2   4        422.71        400.89         8.32 o                         
  -1   2   4         68.14         53.69         1.38 o                         
   0   2   4       1336.72       1368.99        33.44 o                         
   1   2   4        135.44        163.27         4.33 o                         
   2   2   4          8.62          9.15         0.49 o                         
   3   2   4        511.06        532.31        20.34 o                         
   4   2   4          3.94          7.98         1.92 o                         
   5   2   4        121.00        114.65         4.48 o                         
   6   2   4        418.96        413.19        13.66 o                         
   7   2   4          8.10          4.76         0.81 o                         
   8   2   4        121.01        131.98         4.21 o                         
   9   2   4         48.05         62.06         2.50 o                         
  10   2   4          0.22         -2.14         2.71 o                         
 -11   3   4         20.44         18.69         2.68 o                         
 -10   3   4         27.15         22.70         3.06 o                         
  -9   3   4          8.76          9.28         2.39 o                         
  -8   3   4         14.42         15.08         2.62 o                         
  -7   3   4        333.40        306.98        10.39 o                         
  -6   3   4         32.09         30.21         2.11 o                         
  -5   3   4         24.75         19.71         1.57 o                         
  -4   3   4        690.33        688.03        14.70 o                         
  -3   3   4        315.96        299.73         6.78 o                         
  -2   3   4        149.11        150.86         3.67 o                         
  -1   3   4         63.83         81.03         1.99 o                         
   0   3   4        481.44        415.81         9.49 o                         
   1   3   4        216.47        275.63         8.01 o                         
   2   3   4       1549.12       1644.89        39.93 o                         
   3   3   4        597.64        643.56        19.39 o                         
   4   3   4        821.20        860.98        26.17 o                         
   5   3   4        160.37        166.47         5.79 o                         
   6   3   4         89.94         77.71         3.37 o                         
   7   3   4         32.98         46.17         1.89 o                         
   8   3   4          0.06          1.35         0.66 o                         
   9   3   4         13.00         13.77         1.32 o                         
  10   3   4         70.22         78.35         6.66 o                         
 -11   4   4          0.13          0.45         2.41 o                         
 -10   4   4         10.11         13.35         2.68 o                         
  -9   4   4         40.63         46.47         3.81 o                         
  -8   4   4         62.73         65.15         4.24 o                         
  -7   4   4         14.02         20.04         2.60 o                         
  -6   4   4        190.44        181.93         4.94 o                         
  -5   4   4         27.75         24.78         1.91 o                         
  -4   4   4         45.40         41.43         1.73 o                         
  -3   4   4       2366.33       2462.23        48.25 o                         
  -2   4   4        592.60        554.21        12.22 o                         
  -1   4   4       3746.46       3773.18        97.03 o                         
   0   4   4       1844.04       1920.33        42.20 o                         
   1   4   4        720.41        724.85        16.12 o                         
   2   4   4         60.13         64.87         2.21 o                         
   3   4   4        214.45        224.27         6.14 o                         
   4   4   4         16.06         17.34         1.10 o                         
   5   4   4        600.43        651.50        22.12 o                         
   6   4   4         88.28         79.57         2.76 o                         
   7   4   4         20.24         18.21         1.14 o                         
   8   4   4          0.53          2.10         0.79 o                         
   9   4   4          0.00         -0.38         1.48 o                         
  10   4   4          0.38         -1.10         3.02 o                         
 -11   5   4         16.98         45.65        13.82 o                         
 -10   5   4          0.35          2.48         2.15 o                         
  -9   5   4         25.82         25.38         3.38 o                         
  -8   5   4        813.93        812.08        24.41 o                         
  -7   5   4         75.64         77.35         4.22 o                         
  -6   5   4        149.00        129.24         3.72 o                         
  -5   5   4          0.09          1.36         0.93 o                         
  -4   5   4        167.70        170.86         4.21 o                         
  -3   5   4        281.58        311.58         6.79 o                         
  -2   5   4       3264.81       3236.73        74.53 o                         
  -1   5   4       1342.12       1355.46        25.71 o                         
   0   5   4          0.88          3.85         0.59 o                         
   1   5   4        909.83       1000.75        22.15 o                         
   2   5   4       1941.94       2158.23        55.68 o                         
   3   5   4        356.61        449.65        12.05 o                         
   4   5   4        246.80        275.31         7.27 o                         
   5   5   4         19.37         23.80         1.11 o                         
   6   5   4        117.26        122.47         3.45 o                         
   7   5   4        667.46        654.73        15.76 o                         
   8   5   4          8.71         11.99         0.95 o                         
   9   5   4         22.69         28.83         1.62 o                         
  10   5   4          2.17          3.33         3.10 o                         
 -10   6   4          5.39          8.15         2.53 o                         
  -9   6   4         51.05         61.54         4.49 o                         
  -8   6   4         94.47         95.51         4.90 o                         
  -7   6   4         96.79         88.87         4.54 o                         
  -6   6   4         47.42         56.24         2.40 o                         
  -5   6   4         78.27         78.57         2.62 o                         
  -4   6   4        398.46        421.26         9.77 o                         
  -3   6   4         53.06         61.19         1.98 o                         
  -2   6   4       1108.77       1048.84        21.61 o                         
  -1   6   4        183.29        166.19         4.04 o                         
   0   6   4        270.24        330.47         7.72 o                         
   1   6   4       1923.28       2110.51        46.38 o                         
   2   6   4         68.79         72.64         2.00 o                         
   3   6   4        620.86        665.88        16.55 o                         
   4   6   4         35.97         49.69         1.79 o                         
   5   6   4        627.39        631.33        14.40 o                         
   6   6   4          1.17          0.41         0.77 o                         
   7   6   4         45.38         49.32         1.78 o                         
   8   6   4         31.69         38.85         1.73 o                         
   9   6   4         17.31         14.42         1.82 o                         
  10   6   4          1.50         19.54         6.73 o                         
 -10   7   4          4.68         10.68         2.63 o                         
  -9   7   4        234.02        247.64         9.34 o                         
  -8   7   4         26.85         36.37         3.42 o                         
  -7   7   4        141.39        136.62         5.82 o                         
  -6   7   4       2019.27       1861.65        43.14 o                         
  -5   7   4        174.96        159.47         4.20 o                         
  -4   7   4        120.08        120.62         3.29 o                         
  -3   7   4        251.83        234.65         5.34 o                         
  -2   7   4       1005.59        942.86        18.84 o                         
  -1   7   4       2539.29       2465.11        54.36 o                         
   0   7   4        137.15        141.90         3.52 o                         
   1   7   4         33.82         26.68         1.25 o                         
   2   7   4        303.83        261.48         5.96 o                         
   3   7   4        484.12        515.94        12.34 o                         
   4   7   4        535.71        544.28        13.16 o                         
   5   7   4       2586.39       2681.94        65.32 o                         
   6   7   4          3.31          3.24         0.84 o                         
   7   7   4          2.97          4.84         0.87 o                         
   8   7   4        211.83        195.54         5.37 o                         
   9   7   4         77.24         86.34         3.12 o                         
  10   7   4         35.29         42.39         4.31 o                         
 -10   8   4          0.32          4.06         2.70 o                         
  -9   8   4         14.05         13.19         2.65 o                         
  -8   8   4        183.21        195.74         7.63 o                         
  -7   8   4        338.35        327.00        13.02 o                         
  -6   8   4        386.87        399.47        12.13 o                         
  -5   8   4         24.39         24.73         2.02 o                         
  -4   8   4       1314.61       1257.56        28.58 o                         
  -3   8   4        589.89        554.53        12.80 o                         
  -2   8   4       2396.80       2358.18        49.99 o                         
  -1   8   4       1621.62       1672.27        37.07 o                         
   0   8   4       5770.93       5733.53       418.15 o                         
   1   8   4        783.29        946.11        20.26 o                         
   2   8   4       1361.17       1380.44        29.24 o                         
   3   8   4       1345.38       1313.17        27.90 o                         
   4   8   4        549.23        554.40        12.74 o                         
   5   8   4          1.72          3.90         0.81 o                         
   6   8   4        108.84        104.81         2.96 o                         
   7   8   4        253.11        252.16         7.18 o                         
   8   8   4         86.04         93.60         4.08 o                         
   9   8   4         37.27         47.57         2.44 o                         
  10   8   4          5.46          5.18         2.56 o                         
 -10   9   4        118.13        119.56         6.04 o                         
  -9   9   4         37.91         44.72         3.84 o                         
  -8   9   4         32.39         25.90         3.10 o                         
  -7   9   4          3.34          2.65         1.81 o                         
  -6   9   4        350.04        350.21        10.00 o                         
  -5   9   4        306.65        310.81         7.38 o                         
  -4   9   4          0.71          0.23         0.93 o                         
  -3   9   4        849.17        858.28        18.79 o                         
  -2   9   4       4051.25       3948.12        83.12 o                         
  -1   9   4        861.05        923.23        19.93 o                         
   0   9   4        709.66        791.90        15.82 o                         
   1   9   4       2709.01       2830.29        59.66 o                         
   2   9   4        722.32        723.78        15.73 o                         
   3   9   4          1.53          2.03         0.59 o                         
   4   9   4         41.38         38.22         1.61 o                         
   5   9   4        551.77        530.86        11.43 o                         
   6   9   4        334.72        336.83         7.55 o                         
   7   9   4         74.69         80.57         2.61 o                         
   8   9   4         78.26         70.86         2.74 o                         
   9   9   4         78.12         76.67         3.73 o                         
 -10  10   4         31.29         30.32         3.43 o                         
  -9  10   4         31.47         28.78         3.30 o                         
  -8  10   4         36.30         43.81         3.90 o                         
  -7  10   4         10.06         13.70         2.45 o                         
  -6  10   4        281.36        266.19         8.61 o                         
  -5  10   4        147.37        141.82         3.93 o                         
  -4  10   4        147.69        166.93         4.60 o                         
  -3  10   4          5.53         10.83         1.19 o                         
  -2  10   4        750.23        777.43        17.04 o                         
  -1  10   4         46.12         57.28         1.79 o                         
   0  10   4         61.01         58.36         1.76 o                         
   1  10   4        343.33        357.44         7.84 o                         
   2  10   4         61.08         53.09         1.64 o                         
   3  10   4          5.55          5.63         0.81 o                         
   4  10   4        226.58        231.39         5.76 o                         
   5  10   4         72.87         74.79         2.34 o                         
   6  10   4        183.14        200.52         4.88 o                         
   7  10   4         21.86         29.22         1.82 o                         
   8  10   4        132.73        135.99         4.60 o                         
   9  10   4         61.03         61.29         4.18 o                         
 -10  11   4         35.29         50.76         5.31 o                         
  -9  11   4         10.61         12.48         3.24 o                         
  -8  11   4         27.90         32.59         3.63 o                         
  -7  11   4        208.01        210.68         9.69 o                         
  -6  11   4          3.72          7.84         2.72 o                         
  -5  11   4        404.20        408.48        12.84 o                         
  -4  11   4        541.65        533.50        12.25 o                         
  -3  11   4         57.07         53.73         2.37 o                         
  -2  11   4        165.44        172.62         4.03 o                         
  -1  11   4        115.25        109.12         2.78 o                         
   0  11   4        320.55        372.79         7.85 o                         
   1  11   4         93.21         82.46         2.33 o                         
   2  11   4          8.66          8.79         0.84 o                         
   3  11   4        726.09        739.24        15.40 o                         
   4  11   4         77.48         79.53         2.49 o                         
   5  11   4        107.00        106.95         3.09 o                         
   6  11   4         40.05         41.94         1.85 o                         
   7  11   4        223.34        215.61         6.11 o                         
   8  11   4         19.28         14.60         1.70 o                         
   9  11   4          7.12          4.34         1.55 o                         
 -10  12   4          0.00          1.93         2.24 o                         
  -9  12   4         10.51          9.14         2.54 o                         
  -8  12   4         37.26         35.84         3.45 o                         
  -7  12   4          3.03          0.56         1.84 o                         
  -6  12   4         43.53         39.93         3.34 o                         
  -5  12   4        343.33        288.79        10.51 o                         
  -4  12   4        431.50        374.45         9.42 o                         
  -3  12   4         84.47         77.20         2.36 o                         
  -2  12   4         35.62         38.53         1.66 o                         
  -1  12   4         72.31         70.00         2.14 o                         
   0  12   4        190.83        211.93         4.46 o                         
   1  12   4         19.21         25.05         1.16 o                         
   2  12   4         73.80         83.79         2.36 o                         
   3  12   4         31.80         42.25         1.55 o                         
   4  12   4         56.84         70.07         2.27 o                         
   5  12   4          0.01         -0.48         0.78 o                         
   6  12   4         76.43         83.32         2.95 o                         
   7  12   4        116.98        120.16         3.96 o                         
   8  12   4          3.75          7.10         1.56 o                         
   9  12   4          2.39          1.62         1.70 o                         
  -9  13   4          9.51          3.45         2.61 o                         
  -8  13   4          0.89          2.39         2.14 o                         
  -7  13   4          4.91          9.99         2.39 o                         
  -6  13   4         69.76         79.91         4.18 o                         
  -5  13   4         48.67         57.25         3.61 o                         
  -4  13   4        252.87        229.45         6.54 o                         
  -3  13   4        179.30        155.19         4.12 o                         
  -2  13   4       1366.82       1372.80        27.36 o                         
  -1  13   4         59.18         52.87         1.76 o                         
   0  13   4        601.35        598.04        11.86 o                         
   1  13   4        376.53        414.24         9.13 o                         
   2  13   4        195.44        190.97         4.48 o                         
   3  13   4        123.65        117.70         3.15 o                         
   4  13   4        107.14         96.58         2.49 o                         
   5  13   4         39.71         46.81         2.69 o                         
   6  13   4          3.78          6.89         1.25 o                         
   7  13   4          1.09          0.48         1.30 o                         
   8  13   4          8.94          7.18         1.71 o                         
   9  13   4          2.64          4.51         2.21 o                         
  -9  14   4          9.62         18.08         2.60 o                         
  -8  14   4          0.05          1.41         2.09 o                         
  -7  14   4          0.43          1.02         1.73 o                         
  -6  14   4          3.96          6.13         1.84 o                         
  -5  14   4         14.70         14.57         1.97 o                         
  -4  14   4         38.45         40.07         2.26 o                         
  -3  14   4        137.22        129.13         3.52 o                         
  -2  14   4         27.55         29.10         1.63 o                         
  -1  14   4        158.06        141.87         3.46 o                         
   0  14   4          8.90         10.47         0.92 o                         
   1  14   4         38.45         36.71         1.53 o                         
   2  14   4         50.83         47.06         1.84 o                         
   3  14   4         29.14         27.13         1.49 o                         
   4  14   4        204.86        189.25         6.03 o                         
   5  14   4        257.83        248.71         8.15 o                         
   6  14   4          1.19         -1.16         1.16 o                         
   7  14   4          7.48          8.06         1.57 o                         
   8  14   4         11.77          9.65         1.85 o                         
   9  14   4         13.13         16.24        10.02 o                         
  -9  15   4         18.34         19.22         2.77 o                         
  -8  15   4         43.74         51.76         5.21 o                         
  -7  15   4          0.33         -0.25         1.83 o                         
  -6  15   4         14.37         25.22         2.60 o                         
  -5  15   4        410.20        374.25        12.16 o                         
  -4  15   4        230.49        190.39         6.77 o                         
  -3  15   4         89.53         87.57         3.00 o                         
  -2  15   4        614.76        596.09        12.57 o                         
  -1  15   4         35.50         42.94         1.74 o                         
   0  15   4        473.77        454.54         8.75 o                         
   1  15   4        154.81        151.49         4.14 o                         
   2  15   4         84.51         79.89         2.59 o                         
   3  15   4        161.81        134.48         4.01 o                         
   4  15   4        359.49        382.81         9.76 o                         
   5  15   4         33.72         26.87         1.91 o                         
   6  15   4          7.71          8.43         1.61 o                         
   7  15   4          3.24         -1.34         1.34 o                         
   8  15   4         13.65         15.21         2.83 o                         
  -9  16   4          2.44          1.43         2.16 o                         
  -8  16   4        161.75        149.14         7.94 o                         
  -7  16   4        197.82        224.22         9.91 o                         
  -6  16   4         76.05         76.97         4.99 o                         
  -5  16   4         21.20         18.08         2.72 o                         
  -4  16   4        732.51        737.37        23.75 o                         
  -3  16   4        932.10        902.54        21.96 o                         
  -2  16   4        362.63        327.57         8.44 o                         
  -1  16   4       1446.42       1453.57        31.34 o                         
   0  16   4       1658.83       1734.00        38.79 o                         
   1  16   4         29.30         40.56         1.84 o                         
   2  16   4        263.77        270.87         6.89 o                         
   3  16   4        219.01        225.52         6.25 o                         
   4  16   4       1051.39        998.40        26.59 o                         
   5  16   4         48.54         43.94         2.53 o                         
   6  16   4         92.94         93.36         4.17 o                         
   7  16   4         99.99         96.04         4.69 o                         
   8  16   4         36.64         38.89         5.30 o                         
  -8  17   4         14.29         14.73         2.62 o                         
  -7  17   4          4.27          4.42         1.95 o                         
  -6  17   4         61.38         62.45         4.73 o                         
  -5  17   4         40.35         44.82         3.08 o                         
  -4  17   4          6.68          5.61         1.60 o                         
  -3  17   4         25.10         18.16         1.99 o                         
  -2  17   4         13.01         13.66         1.56 o                         
  -1  17   4         59.43         70.28         2.50 o                         
   0  17   4        390.83        376.22         8.54 o                         
   1  17   4         34.99         38.66         1.83 o                         
   2  17   4         35.22         39.82         2.06 o                         
   3  17   4          9.93          8.61         1.29 o                         
   4  17   4          4.69          6.39         1.36 o                         
   5  17   4          0.16         -0.39         0.96 o                         
   6  17   4        105.02        105.93         4.49 o                         
   7  17   4         38.04         36.08         3.51 o                         
   8  17   4          0.69          4.18         1.99 o                         
  -8  18   4          8.28          7.04         2.39 o                         
  -7  18   4          0.78          0.68         1.86 o                         
  -6  18   4          9.30          9.17         2.18 o                         
  -5  18   4         46.99         43.78         3.15 o                         
  -4  18   4          0.44         -0.74         1.84 o                         
  -3  18   4         71.52         76.08         4.37 o                         
  -2  18   4          9.59          6.58         1.44 o                         
  -1  18   4         62.91         67.68         2.45 o                         
   0  18   4          5.57          7.19         1.16 o                         
   1  18   4         82.02         79.03         2.79 o                         
   2  18   4        119.08        114.11         3.94 o                         
   3  18   4         26.12         24.74         1.83 o                         
   4  18   4        195.45        182.38         6.54 o                         
   5  18   4         20.31         21.23         1.73 o                         
   6  18   4         34.49         35.49         2.60 o                         
   7  18   4          5.86          4.87         1.76 o                         
  -8  19   4          1.69          4.52         2.21 o                         
  -7  19   4         27.19         26.77         3.19 o                         
  -6  19   4         30.05         29.14         2.93 o                         
  -5  19   4        147.93        147.41         6.85 o                         
  -4  19   4         12.86          6.99         2.30 o                         
  -3  19   4          0.06         -1.36         1.36 o                         
  -2  19   4          0.59          0.98         1.27 o                         
  -1  19   4        129.92        119.61         3.97 o                         
   0  19   4          0.83          1.77         0.97 o                         
   1  19   4          0.41          0.63         1.01 o                         
   2  19   4          1.31          1.92         1.13 o                         
   3  19   4        127.50        116.99         4.14 o                         
   4  19   4         47.33         51.97         3.21 o                         
   5  19   4         29.81         16.96         2.43 o                         
   6  19   4         14.65         13.58         2.30 o                         
   7  19   4         63.90         57.10         3.94 o                         
  -7  20   4          0.57          0.23         1.96 o                         
  -6  20   4         15.55         10.53         2.31 o                         
  -5  20   4         26.15         22.98         3.26 o                         
  -4  20   4         32.88         36.05         3.26 o                         
  -3  20   4          5.08          4.69         1.67 o                         
  -2  20   4          0.43          0.37         1.40 o                         
  -1  20   4        141.67        142.39         4.86 o                         
   0  20   4        224.56        215.20         5.73 o                         
   1  20   4          2.08          0.65         1.11 o                         
   2  20   4          4.59          6.57         1.32 o                         
   3  20   4          0.01         -0.63         1.28 o                         
   4  20   4          0.06         -0.20         1.44 o                         
   5  20   4          1.64          2.03         1.94 o                         
   6  20   4          3.04         -0.84         2.88 o                         
   7  20   4          0.20         -1.38         6.81 o                         
  -7  21   4         28.49         34.53         3.30 o                         
  -6  21   4         25.25         21.08         2.60 o                         
  -5  21   4          8.54          8.50         2.66 o                         
  -4  21   4          9.47          7.72         2.20 o                         
  -3  21   4         64.49         66.19         4.34 o                         
  -2  21   4         65.01         68.20         3.37 o                         
  -1  21   4         41.81         42.83         2.68 o                         
   0  21   4          0.14          2.77         1.31 o                         
   1  21   4        252.09        237.76         7.89 o                         
   2  21   4         74.50         64.63         3.17 o                         
   3  21   4          0.15          0.75         1.31 o                         
   4  21   4          8.97          8.14         1.67 o                         
   5  21   4         47.02         46.24         3.11 o                         
   6  21   4          9.15          9.37         2.65 o                         
  -6  22   4         22.14         17.02         2.98 o                         
  -5  22   4          0.06         -1.56         1.94 o                         
  -4  22   4          0.49          1.11         1.84 o                         
  -3  22   4         11.94         12.87         2.12 o                         
  -2  22   4          1.00          5.02         1.58 o                         
  -1  22   4          0.21          0.39         1.26 o                         
   0  22   4          3.13          4.93         1.47 o                         
   1  22   4          6.29         10.68         1.78 o                         
   2  22   4         33.85         32.49         2.82 o                         
   3  22   4          8.73          6.64         1.60 o                         
   4  22   4          2.30          5.35         2.13 o                         
   5  22   4         13.69         12.93         2.22 o                         
   6  22   4          3.24          7.40         5.08 o                         
  -6  23   4         99.76        102.71        12.03 o                         
  -5  23   4         34.39         28.82         3.64 o                         
  -4  23   4          8.32          9.26         2.39 o                         
  -3  23   4         30.66         34.86         3.12 o                         
  -2  23   4        213.26        226.92        10.61 o                         
  -1  23   4         48.50         50.28         2.94 o                         
   0  23   4         30.07         29.85         2.36 o                         
   1  23   4        249.42        219.04         9.75 o                         
   2  23   4        178.36        157.34         8.37 o                         
   3  23   4          0.49          1.40         1.79 o                         
   4  23   4          9.53         10.24         2.85 o                         
   5  23   4         57.03         57.52         4.85 o                         
  -5  24   4          1.45          1.45         2.30 o                         
  -4  24   4        108.71        106.75         5.78 o                         
  -3  24   4         52.98         53.95         3.68 o                         
  -2  24   4          8.25         11.37         1.88 o                         
  -1  24   4         30.65         39.44         2.74 o                         
   0  24   4         39.57         42.03         2.77 o                         
   1  24   4         10.61          7.68         1.89 o                         
   2  24   4          0.01          2.76         1.68 o                         
   3  24   4        128.84        100.35         6.02 o                         
   4  24   4         46.19         39.71         5.68 o                         
  -4  25   4          1.81          2.29         2.31 o                         
  -3  25   4         13.36          9.68         2.24 o                         
  -2  25   4          2.65          5.40         1.87 o                         
  -1  25   4         13.98         14.26         2.05 o                         
   0  25   4          2.02          2.38         1.58 o                         
   1  25   4         16.46         18.69         2.41 o                         
   2  25   4        114.72        102.52         5.84 o                         
   3  25   4          3.53          6.71         2.50 o                         
  -3  26   4         38.63         47.17         3.54 o                         
  -2  26   4          8.16          7.32         2.16 o                         
  -1  26   4          7.71          7.01         1.96 o                         
   0  26   4          0.61          0.51         1.70 o                         
   1  26   4         30.29         27.89         3.27 o                         
   2  26   4          1.77          7.43         2.56 o                         
  -1  27   4          0.60          2.36         2.60 o                         
   0  27   4          3.51          3.93         1.84 o                         
 -10   1   5         78.64         81.85         4.77 o                         
  -9   1   5          4.96          9.15         2.29 o                         
  -8   1   5        136.48        139.83         6.24 o                         
  -7   1   5         95.06         78.94         4.87 o                         
  -6   1   5        353.19        306.79         7.79 o                         
  -5   1   5         53.72         57.47         2.47 o                         
  -4   1   5        239.70        225.76         5.78 o                         
  -3   1   5         13.99          6.02         0.95 o                         
  -2   1   5          5.38          5.22         0.68 o                         
  -1   1   5         60.61         91.07         2.49 o                         
   0   1   5       1040.18       1082.60        23.03 o                         
   1   1   5        384.81        395.64        10.01 o                         
   2   1   5        557.88        596.49        18.09 o                         
   3   1   5       1291.94       1296.62        48.15 o                         
   4   1   5         83.48         78.32         4.52 o                         
   5   1   5        293.92        294.10        12.68 o                         
   6   1   5         84.49         78.76         3.63 o                         
   7   1   5          9.34         10.91         1.59 o                         
   8   1   5          5.33          8.07         1.75 o                         
   9   1   5          3.99          9.21         2.04 o                         
  10   1   5          1.17          2.04         3.47 o                         
 -10   2   5          1.39          6.05         2.32 o                         
  -9   2   5          0.34          0.93         2.13 o                         
  -8   2   5        625.33        616.21        19.24 o                         
  -7   2   5        161.19        158.38         6.46 o                         
  -6   2   5          3.83          4.00         1.24 o                         
  -5   2   5        135.69        123.30         3.67 o                         
  -4   2   5         16.38          9.59         1.13 o                         
  -3   2   5       1071.40       1068.69        22.17 o                         
  -2   2   5        325.03        334.72         7.42 o                         
  -1   2   5        437.46        434.30         9.65 o                         
   0   2   5        194.74        214.08         5.18 o                         
   1   2   5        107.76         98.15         2.57 o                         
   2   2   5        424.02        460.75        10.85 o                         
   3   2   5        140.91        121.48         7.91 o                         
   4   2   5          3.11          7.41         1.88 o                         
   5   2   5         90.48        104.63         5.94 o                         
   6   2   5        164.06        141.16         5.47 o                         
   7   2   5          3.18          2.71         1.38 o                         
   8   2   5          7.36         11.66         2.10 o                         
   9   2   5          0.00          1.46         1.95 o                         
  10   2   5          2.63         -0.92         2.88 o                         
 -10   3   5          6.16          4.50         2.45 o                         
  -9   3   5         38.00         46.79         4.08 o                         
  -8   3   5        157.05        144.83         6.39 o                         
  -7   3   5         11.37         12.73         2.35 o                         
  -6   3   5        154.10        136.10         4.14 o                         
  -5   3   5        684.16        643.17        13.52 o                         
  -4   3   5          1.33          1.91         0.90 o                         
  -3   3   5        285.41        296.80         6.52 o                         
  -2   3   5        428.14        365.81         8.38 o                         
  -1   3   5         13.21          5.64         0.67 o                         
   0   3   5        119.37        114.79         3.21 o                         
   1   3   5        601.95        730.54        17.12 o                         
   2   3   5       1191.05       1203.46        29.43 o                         
   3   3   5       1157.25       1187.73        32.93 o                         
   4   3   5        253.43        233.46        11.59 o                         
   5   3   5        369.72        361.13        13.23 o                         
   6   3   5        143.10        126.27         5.04 o                         
   7   3   5         18.64         24.62         2.17 o                         
   8   3   5         64.98         58.92         3.60 o                         
   9   3   5        174.57        171.17         7.76 o                         
  10   3   5          2.26         -0.87         3.07 o                         
 -10   4   5          0.16         -1.28         2.15 o                         
  -9   4   5         91.44         99.34         5.83 o                         
  -8   4   5         12.56         14.98         2.95 o                         
  -7   4   5        183.97        187.86         7.28 o                         
  -6   4   5        260.23        251.61         7.17 o                         
  -5   4   5         18.68         19.79         1.57 o                         
  -4   4   5          2.83         11.46         1.20 o                         
  -3   4   5         53.33         38.75         1.64 o                         
  -2   4   5        141.49        107.17         3.02 o                         
  -1   4   5          0.13          0.74         0.55 o                         
   0   4   5       2838.08       2929.67        67.38 o                         
   1   4   5       2626.65       2707.17        64.35 o                         
   2   4   5          5.37         13.30         0.84 o                         
   3   4   5        827.06        811.81        22.82 o                         
   4   4   5       1174.04       1184.47        30.86 o                         
   5   4   5       1909.26       1931.94        71.73 o                         
   6   4   5         43.07         39.72         2.47 o                         
   7   4   5        149.86        154.85         6.24 o                         
   8   4   5        183.97        172.18         7.04 o                         
   9   4   5         25.51         22.24         3.20 o                         
 -10   5   5         23.44         23.93         3.62 o                         
  -9   5   5         65.76         76.00         4.75 o                         
  -8   5   5         30.40         24.78         3.07 o                         
  -7   5   5         45.70         39.31         3.43 o                         
  -6   5   5        151.84        149.28         4.73 o                         
  -5   5   5          0.14         -0.31         1.02 o                         
  -4   5   5         84.76         88.97         2.72 o                         
  -3   5   5        184.53        182.60         4.36 o                         
  -2   5   5       5491.98       5382.30       138.23 o                         
  -1   5   5       1695.58       1690.87        34.52 o                         
   0   5   5        189.08        233.02         6.20 o                         
   1   5   5       1046.43       1014.02        26.47 o                         
   2   5   5       1007.86        922.12        21.55 o                         
   3   5   5         75.70         88.12         2.51 o                         
   4   5   5         15.22         14.62         1.16 o                         
   5   5   5        896.01        943.71        31.72 o                         
   6   5   5        259.61        235.02         8.40 o                         
   7   5   5         46.37         51.22         3.13 o                         
   8   5   5          1.24          1.94         1.53 o                         
   9   5   5        179.83        172.58        10.67 o                         
 -10   6   5          0.21          2.50         2.34 o                         
  -9   6   5         44.07         39.18         3.76 o                         
  -8   6   5         71.66         72.14         4.64 o                         
  -7   6   5         18.55         15.60         2.54 o                         
  -6   6   5         16.99         18.56         2.09 o                         
  -5   6   5        171.06        149.08         4.21 o                         
  -4   6   5        298.71        276.12         6.32 o                         
  -3   6   5         90.01         98.88         2.81 o                         
  -2   6   5        187.34        207.58         4.71 o                         
  -1   6   5        756.30        695.94        14.00 o                         
   0   6   5         39.30         39.36         1.48 o                         
   1   6   5          0.01          8.34         0.66 o                         
   2   6   5        674.34        704.06        16.36 o                         
   3   6   5        140.59        130.77         3.60 o                         
   4   6   5         68.14         69.79         2.21 o                         
   5   6   5          1.34          3.17         1.75 o                         
   6   6   5        179.93        169.30         5.56 o                         
   7   6   5          9.96         14.19         1.98 o                         
   8   6   5         73.35         61.74         4.17 o                         
   9   6   5          1.42          3.20         2.18 o                         
 -10   7   5         85.46         89.47         5.17 o                         
  -9   7   5         33.66         37.33         3.59 o                         
  -8   7   5         28.26         29.56         3.28 o                         
  -7   7   5        316.39        322.74        11.00 o                         
  -6   7   5         81.59         69.66         3.39 o                         
  -5   7   5         19.27         12.95         1.44 o                         
  -4   7   5        242.89        235.54         6.01 o                         
  -3   7   5       2253.47       2218.78        45.28 o                         
  -2   7   5       1343.73       1357.62        26.85 o                         
  -1   7   5        381.35        417.36         8.32 o                         
   0   7   5        329.14        332.17         8.71 o                         
   1   7   5         76.45         72.45         2.22 o                         
   2   7   5         91.66        105.30         3.11 o                         
   3   7   5         32.90         29.56         1.27 o                         
   4   7   5         47.38         48.66         2.11 o                         
   5   7   5        662.61        666.98        16.75 o                         
   6   7   5          0.33          1.44         0.90 o                         
   7   7   5         34.88         28.27         1.86 o                         
   8   7   5          0.29          4.82         1.39 o                         
   9   7   5          0.09         -0.25         1.44 o                         
 -10   8   5          0.54          6.55         2.49 o                         
  -9   8   5         12.33         12.84         2.72 o                         
  -8   8   5          4.82          6.64         2.43 o                         
  -7   8   5        211.86        200.65        11.26 o                         
  -6   8   5         14.77         17.94         2.05 o                         
  -5   8   5        341.58        333.04         8.57 o                         
  -4   8   5          3.47          5.64         1.12 o                         
  -3   8   5         30.31         37.75         1.77 o                         
  -2   8   5       1491.42       1494.36        29.55 o                         
  -1   8   5        242.16        233.82         5.35 o                         
   0   8   5         93.79        102.83         2.87 o                         
   1   8   5        100.40        106.78         2.66 o                         
   2   8   5          0.94          1.29         0.69 o                         
   3   8   5        238.13        272.33         6.56 o                         
   4   8   5         27.78         32.12         1.52 o                         
   5   8   5         29.29         31.82         1.92 o                         
   6   8   5          0.07          0.55         0.70 o                         
   7   8   5          5.22          6.29         1.18 o                         
   8   8   5          0.66         -0.75         1.62 o                         
   9   8   5          0.40          0.72         2.07 o                         
 -10   9   5          1.06          4.53         2.53 o                         
  -9   9   5          5.92          9.25         2.62 o                         
  -8   9   5          0.14          3.81         2.06 o                         
  -7   9   5          0.39         -1.61         1.61 o                         
  -6   9   5        242.67        220.17         7.58 o                         
  -5   9   5          5.79          7.81         1.40 o                         
  -4   9   5        136.30        141.52         3.81 o                         
  -3   9   5         52.34         36.78         1.75 o                         
  -2   9   5        112.42        119.27         3.49 o                         
  -1   9   5        114.44        104.47         2.73 o                         
   0   9   5        247.19        236.50         5.30 o                         
   1   9   5          2.50          5.31         0.93 o                         
   2   9   5        282.86        339.53         8.13 o                         
   3   9   5         10.36         12.44         0.90 o                         
   4   9   5         22.86         26.04         1.39 o                         
   5   9   5          0.77          1.63         0.80 o                         
   6   9   5          3.91          4.59         0.97 o                         
   7   9   5        179.06        168.96         4.99 o                         
   8   9   5          8.81         11.01         1.94 o                         
   9   9   5          0.14         -2.55         2.55 o                         
 -10  10   5          2.10          3.93         2.45 o                         
  -9  10   5          2.71          5.24         2.41 o                         
  -8  10   5          5.47          9.69         2.41 o                         
  -7  10   5         11.07          8.21         2.25 o                         
  -6  10   5         18.56         23.12         2.46 o                         
  -5  10   5        421.82        432.94        12.74 o                         
  -4  10   5         61.62         66.10         2.42 o                         
  -3  10   5        207.30        217.38         5.86 o                         
  -2  10   5        657.20        650.62        13.38 o                         
  -1  10   5          5.81          5.79         0.83 o                         
   0  10   5         15.99         20.64         1.14 o                         
   1  10   5         18.25         28.62         1.33 o                         
   2  10   5         80.30         90.44         2.47 o                         
   3  10   5         38.94         37.25         1.71 o                         
   4  10   5          0.17         -0.78         0.78 o                         
   5  10   5          2.04          2.25         0.88 o                         
   6  10   5         92.18         90.37         3.02 o                         
   7  10   5          2.42          1.83         1.22 o                         
   8  10   5          5.14          8.22         1.82 o                         
   9  10   5          1.16          0.53         2.93 o                         
  -9  11   5         72.95         84.67         5.53 o                         
  -8  11   5         39.08         44.27         4.15 o                         
  -7  11   5         89.41         92.96         4.86 o                         
  -6  11   5        107.28        117.20         5.28 o                         
  -5  11   5        382.81        361.96        11.70 o                         
  -4  11   5        178.02        160.09         5.87 o                         
  -3  11   5        181.10        143.54         4.18 o                         
  -2  11   5         46.31         59.45         2.04 o                         
  -1  11   5       1286.79       1223.53        25.26 o                         
   0  11   5        248.78        242.93         5.08 o                         
   1  11   5         27.39         34.76         1.59 o                         
   2  11   5        105.71        107.82         2.92 o                         
   3  11   5         33.07         37.87         1.80 o                         
   4  11   5         15.73         22.78         1.56 o                         
   5  11   5         14.43         19.61         1.36 o                         
   6  11   5         44.99         47.03         2.09 o                         
   7  11   5         14.10         15.67         1.36 o                         
   8  11   5         36.48         24.81         2.24 o                         
   9  11   5         85.98         74.62         6.95 o                         
  -9  12   5         19.92         18.16         3.11 o                         
  -8  12   5          5.34          6.87         2.49 o                         
  -7  12   5         16.32         24.59         4.08 o                         
  -6  12   5         36.72         53.89         4.01 o                         
  -5  12   5         88.54         81.11         4.14 o                         
  -4  12   5         62.02         79.83         2.97 o                         
  -3  12   5        881.60        808.42        19.61 o                         
  -2  12   5        375.44        338.08         7.47 o                         
  -1  12   5        477.21        497.94        10.09 o                         
   0  12   5         33.01         34.33         1.56 o                         
   1  12   5        674.27        659.17        13.99 o                         
   2  12   5          2.69          2.36         0.86 o                         
   3  12   5        264.55        246.78         6.61 o                         
   4  12   5        371.84        370.18        10.01 o                         
   5  12   5         49.55         47.06         1.87 o                         
   6  12   5          9.06         10.86         1.17 o                         
   7  12   5        117.99        116.88         4.01 o                         
   8  12   5        143.28        119.08         4.94 o                         
  -9  13   5         15.13         15.76         2.95 o                         
  -8  13   5          0.40         -1.68         2.06 o                         
  -7  13   5          1.57          0.96         2.07 o                         
  -6  13   5         38.72         42.00         3.49 o                         
  -5  13   5        426.22        399.78        13.68 o                         
  -4  13   5         97.91        105.74         3.79 o                         
  -3  13   5          0.53          1.36         0.98 o                         
  -2  13   5          6.56          8.90         1.15 o                         
  -1  13   5          5.54          5.26         0.94 o                         
   0  13   5         48.03         49.26         1.89 o                         
   1  13   5        170.37        172.91         4.30 o                         
   2  13   5        361.59        373.03         8.34 o                         
   3  13   5         37.12         42.53         1.70 o                         
   4  13   5        145.90        142.38         4.99 o                         
   5  13   5         62.10         60.84         2.29 o                         
   6  13   5         87.54         82.08         3.10 o                         
   7  13   5          0.20         -0.75         1.16 o                         
   8  13   5          3.82          4.44         1.43 o                         
  -9  14   5         12.09         10.38         2.66 o                         
  -8  14   5         71.28         78.82         5.94 o                         
  -7  14   5         66.36         59.54         4.12 o                         
  -6  14   5         33.26         28.65         2.98 o                         
  -5  14   5        401.74        339.32        10.47 o                         
  -4  14   5        245.28        202.05         6.58 o                         
  -3  14   5        169.45        159.06         4.62 o                         
  -2  14   5          0.65         -0.93         0.93 o                         
  -1  14   5       1347.63       1235.56        24.80 o                         
   0  14   5        136.33        136.47         3.25 o                         
   1  14   5         65.93         62.75         2.39 o                         
   2  14   5         11.66         10.95         1.22 o                         
   3  14   5         52.39         52.11         2.21 o                         
   4  14   5        387.35        341.13         9.85 o                         
   5  14   5         35.48         37.72         1.87 o                         
   6  14   5         63.73         63.52         2.82 o                         
   7  14   5        129.48        132.34         5.33 o                         
   8  14   5          5.64          5.64         1.84 o                         
  -9  15   5         31.13         24.43        10.61 o                         
  -8  15   5          8.00         14.93         2.54 o                         
  -7  15   5        183.37        193.86         7.17 o                         
  -6  15   5         10.65         15.55         2.36 o                         
  -5  15   5         22.97         24.68         2.52 o                         
  -4  15   5         67.98         80.06         3.62 o                         
  -3  15   5         89.18         86.83         3.24 o                         
  -2  15   5          0.34         -0.14         0.98 o                         
  -1  15   5        846.52        898.61        19.07 o                         
   0  15   5         43.32         44.83         1.70 o                         
   1  15   5        268.56        268.32         6.66 o                         
   2  15   5        206.38        189.15         5.14 o                         
   3  15   5         90.54         80.47         3.01 o                         
   4  15   5         17.14         23.70         1.86 o                         
   5  15   5         18.98         14.77         1.73 o                         
   6  15   5          5.83          5.37         1.34 o                         
   7  15   5          8.44         16.23         1.96 o                         
   8  15   5         46.77         50.22         6.01 o                         
  -8  16   5          2.76          2.08         2.69 o                         
  -7  16   5          3.49          3.54         2.02 o                         
  -6  16   5          0.01         -1.65         1.65 o                         
  -5  16   5        108.10        110.36         4.81 o                         
  -4  16   5          2.02          5.32         1.53 o                         
  -3  16   5         10.11         12.10         1.67 o                         
  -2  16   5         35.31         23.10         1.87 o                         
  -1  16   5         37.98         40.48         1.75 o                         
   0  16   5         12.29          9.11         0.99 o                         
   1  16   5        102.87        100.28         3.55 o                         
   2  16   5          3.75          5.33         1.20 o                         
   3  16   5          0.65          4.08         1.19 o                         
   4  16   5         62.07         52.23         3.03 o                         
   5  16   5         26.66         32.11         2.58 o                         
   6  16   5         12.01         15.65         1.74 o                         
   7  16   5          0.23          3.18         1.51 o                         
  -8  17   5          2.39          2.35         2.25 o                         
  -7  17   5         15.96         18.27         2.68 o                         
  -6  17   5         84.54         83.34         5.00 o                         
  -5  17   5         59.36         67.46         3.81 o                         
  -4  17   5        158.49        156.27         7.33 o                         
  -3  17   5         90.76         84.80         3.62 o                         
  -2  17   5         10.20         11.29         1.46 o                         
  -1  17   5         86.81         87.40         2.64 o                         
   0  17   5          1.13          4.30         1.04 o                         
   1  17   5          7.80         10.62         1.01 o                         
   2  17   5         10.40         10.59         1.48 o                         
   3  17   5        445.04        407.48        11.44 o                         
   4  17   5         46.48         51.52         2.34 o                         
   5  17   5         50.85         40.72         2.93 o                         
   6  17   5         38.72         41.03         3.07 o                         
   7  17   5          1.89          3.64         1.62 o                         
  -8  18   5         47.08         62.85         5.58 o                         
  -7  18   5          6.96         10.06         2.41 o                         
  -6  18   5          9.81          9.51         2.21 o                         
  -5  18   5          0.86          3.25         2.27 o                         
  -4  18   5         47.62         61.03         3.82 o                         
  -3  18   5         34.11         31.93         3.02 o                         
  -2  18   5         79.26         83.32         3.43 o                         
  -1  18   5        397.17        410.61         9.86 o                         
   0  18   5         68.27         70.02         2.34 o                         
   1  18   5         74.97         67.12         3.54 o                         
   2  18   5         55.98         48.98         2.20 o                         
   3  18   5        112.48        101.19         3.43 o                         
   4  18   5         91.90         73.05         3.65 o                         
   5  18   5         22.37         20.03         2.34 o                         
   6  18   5          2.04         -0.59         1.54 o                         
   7  18   5         12.38         11.82         2.48 o                         
  -7  19   5          0.67         -1.91         1.91 o                         
  -6  19   5          0.88          0.42         1.84 o                         
  -5  19   5          3.71          3.10         2.09 o                         
  -4  19   5          1.74          2.52         1.81 o                         
  -3  19   5          8.79         10.08         1.86 o                         
  -2  19   5         30.79         36.46         2.40 o                         
  -1  19   5        279.89        275.10         8.70 o                         
   0  19   5          3.61          3.82         0.95 o                         
   1  19   5          7.57         10.22         1.09 o                         
   2  19   5          0.02          2.26         1.40 o                         
   3  19   5          0.53          2.93         1.19 o                         
   4  19   5         42.63         40.70         2.82 o                         
   5  19   5          9.96         15.15         2.29 o                         
   6  19   5         18.48         24.28         3.62 o                         
  -7  20   5          0.08         -1.97         1.97 o                         
  -6  20   5         73.04         82.87         4.83 o                         
  -5  20   5          0.34          3.54         2.06 o                         
  -4  20   5         62.99         57.04         4.02 o                         
  -3  20   5        136.89        141.85         5.20 o                         
  -2  20   5         23.39         30.87         2.73 o                         
  -1  20   5         28.90         28.53         1.95 o                         
   0  20   5         10.04         16.56         1.45 o                         
   1  20   5        343.82        305.06        10.09 o                         
   2  20   5         24.93         25.63         1.91 o                         
   3  20   5         97.58         90.57         5.87 o                         
   4  20   5        166.96        155.12         5.63 o                         
   5  20   5        132.24        130.20         6.21 o                         
   6  20   5          8.39         15.57         2.89 o                         
  -6  21   5         19.64         15.16         2.84 o                         
  -5  21   5          0.06          1.16         2.01 o                         
  -4  21   5          3.06          8.87         2.40 o                         
  -3  21   5          6.02          2.31         1.61 o                         
  -2  21   5         87.72         95.60         4.20 o                         
  -1  21   5        162.46        155.36         4.95 o                         
   0  21   5         49.59         49.09         2.90 o                         
   1  21   5          0.87          1.87         1.07 o                         
   2  21   5        103.65        108.48         3.87 o                         
   3  21   5         20.26         25.70         2.13 o                         
   4  21   5          3.25          5.48         1.65 o                         
   5  21   5         84.25         88.88         6.05 o                         
  -6  22   5         17.95         26.22         3.43 o                         
  -5  22   5        136.09        130.16         6.63 o                         
  -4  22   5        103.95        101.54         4.78 o                         
  -3  22   5          3.88          8.17         1.85 o                         
  -2  22   5         32.84         35.81         2.41 o                         
  -1  22   5         10.30         10.32         1.63 o                         
   0  22   5         18.24         12.41         1.59 o                         
   1  22   5         50.65         54.16         3.51 o                         
   2  22   5         11.41         12.72         1.88 o                         
   3  22   5         34.65         36.38         2.55 o                         
   4  22   5          2.00          1.48         2.01 o                         
   5  22   5         32.06         37.42         6.39 o                         
  -5  23   5          1.70          5.03         2.43 o                         
  -4  23   5         54.90         70.99         4.36 o                         
  -3  23   5         10.02         10.10         2.00 o                         
  -2  23   5         72.65         72.93         3.28 o                         
  -1  23   5          2.34          3.12         1.41 o                         
   0  23   5         56.35         52.23         2.84 o                         
   1  23   5         38.68         37.01         2.41 o                         
   2  23   5         11.51          7.83         1.59 o                         
   3  23   5         75.90         69.77         4.12 o                         
   4  23   5          3.20          3.59         2.20 o                         
  -4  24   5         33.84         39.19         3.33 o                         
  -3  24   5         64.25         70.49         5.05 o                         
  -2  24   5         64.96         73.84         3.60 o                         
  -1  24   5         14.91         18.62         2.03 o                         
   0  24   5          5.07          6.70         2.03 o                         
   1  24   5          2.38          3.99         1.86 o                         
   2  24   5          0.22          0.50         1.67 o                         
   3  24   5          1.01          2.75         2.24 o                         
  -3  25   5         21.10         23.62         2.87 o                         
  -2  25   5         30.26         24.31         2.68 o                         
  -1  25   5         46.31         35.44         3.37 o                         
   0  25   5         17.98         20.28         2.37 o                         
   1  25   5         15.17         13.40         1.99 o                         
   2  25   5         45.66         60.28         3.90 o                         
  -1  26   5          0.13          0.56         1.83 o                         
   0  26   5         17.02         20.97         3.02 o                         
   1  26   5         64.14         73.74         8.05 o                         
 -10   0   6         29.02         34.19         5.12 o                         
  -9   0   6        109.85        115.80         7.96 o                         
  -8   0   6       1166.64       1152.97        45.09 o                         
  -7   0   6         96.84         99.98         7.64 o                         
  -6   0   6        114.95        106.79         6.41 o                         
  -5   0   6        549.42        545.21        17.96 o                         
  -4   0   6         81.72         80.19         3.98 o                         
  -3   0   6         93.35        106.79         4.16 o                         
  -2   0   6        192.83        198.16         6.93 o                         
  -1   0   6        566.52        584.94        18.23 o                         
   0   0   6       2026.33       2093.68        68.69 o                         
   1   0   6        116.88        139.56         5.25 o                         
   2   0   6        222.29        240.94         9.41 o                         
   3   0   6         25.93         23.96         2.13 o                         
   4   0   6         73.77         60.85         5.68 o                         
   5   0   6        304.23        274.99        17.01 o                         
   6   0   6        105.44        115.48         9.39 o                         
   7   0   6         37.69         27.78         2.98 o                         
   8   0   6        167.71        154.69         9.08 o                         
   9   0   6        109.58        125.04        11.60 o                         
 -10   1   6         79.78         82.59         5.33 o                         
  -9   1   6        215.13        204.57         7.81 o                         
  -8   1   6         68.01         78.90         5.05 o                         
  -7   1   6         10.03         10.72         2.45 o                         
  -6   1   6         79.11         65.53         3.53 o                         
  -5   1   6          0.02         -0.95         1.15 o                         
  -4   1   6        874.67        858.38        18.27 o                         
  -3   1   6         54.84         49.55         1.84 o                         
  -2   1   6        130.94        125.26         3.12 o                         
  -1   1   6        152.43        166.82         4.39 o                         
   0   1   6          3.62          4.37         0.67 o                         
   1   1   6         12.72          8.21         0.77 o                         
   2   1   6         45.86         47.09         1.76 o                         
   3   1   6          7.36          9.11         1.10 o                         
   4   1   6        249.05        250.90        10.75 o                         
   5   1   6         13.32         11.32         2.70 o                         
   6   1   6         95.55         92.57         4.57 o                         
   7   1   6          5.68         12.95         1.52 o                         
   8   1   6          1.15          5.56         1.49 o                         
   9   1   6         68.61         77.35         6.38 o                         
 -10   2   6          0.80          2.51         2.31 o                         
  -9   2   6         10.59         15.25         2.99 o                         
  -8   2   6         43.10         50.98         4.10 o                         
  -7   2   6        365.39        357.37        13.69 o                         
  -6   2   6        232.98        218.52         8.03 o                         
  -5   2   6         79.08         71.81         2.66 o                         
  -4   2   6        248.77        218.49         5.47 o                         
  -3   2   6        191.99        186.99         4.68 o                         
  -2   2   6        180.15        188.18         4.16 o                         
  -1   2   6         71.02         64.51         2.05 o                         
   0   2   6       1330.99       1350.25        28.68 o                         
   1   2   6        270.93        322.24         7.49 o                         
   2   2   6         61.77         48.45         1.62 o                         
   3   2   6        198.82        203.51         7.45 o                         
   4   2   6        210.75        213.22         8.18 o                         
   5   2   6        323.62        320.68        13.68 o                         
   6   2   6        601.03        584.12        20.62 o                         
   7   2   6        181.18        181.50         6.93 o                         
   8   2   6          4.68         12.81         2.18 o                         
   9   2   6          5.52          5.06         3.03 o                         
 -10   3   6          5.57          3.79         2.40 o                         
  -9   3   6         27.43         31.07         3.88 o                         
  -8   3   6          4.16          7.44         2.31 o                         
  -7   3   6        189.50        177.99         6.53 o                         
  -6   3   6         41.49         44.18         2.83 o                         
  -5   3   6       1281.37       1208.71        24.55 o                         
  -4   3   6         54.25         43.15         2.04 o                         
  -3   3   6        171.57        181.60         4.58 o                         
  -2   3   6        304.90        295.43         6.65 o                         
  -1   3   6        444.46        470.09        10.99 o                         
   0   3   6        738.92        793.85        17.10 o                         
   1   3   6         23.95         23.94         1.26 o                         
   2   3   6        252.53        263.42         6.50 o                         
   3   3   6        159.28        182.62         5.59 o                         
   4   3   6       1360.90       1348.90        40.69 o                         
   5   3   6        394.71        422.40        15.17 o                         
   6   3   6          0.68          0.02         0.88 o                         
   7   3   6         24.48         21.81         2.42 o                         
   8   3   6        126.71        113.64         5.13 o                         
   9   3   6         46.71         60.31         7.93 o                         
 -10   4   6          0.00         -0.79         2.34 o                         
  -9   4   6          2.17          3.72         2.24 o                         
  -8   4   6          9.11         13.07         2.67 o                         
  -7   4   6          0.02         -1.68         1.72 o                         
  -6   4   6         59.99         56.29         3.06 o                         
  -5   4   6         35.40         43.62         2.19 o                         
  -4   4   6        205.17        191.76         5.42 o                         
  -3   4   6        197.69        212.36         5.15 o                         
  -2   4   6         24.65         34.90         1.45 o                         
  -1   4   6        167.77        161.55         4.09 o                         
   0   4   6         15.11         17.28         1.04 o                         
   1   4   6          6.71         11.22         0.95 o                         
   2   4   6         12.57          8.88         0.70 o                         
   3   4   6         23.49         24.97         1.29 o                         
   4   4   6        865.13        899.63        29.54 o                         
   5   4   6          5.79          7.22         1.33 o                         
   6   4   6         35.07         37.52         2.34 o                         
   7   4   6          5.87         15.68         2.11 o                         
   8   4   6         24.87         33.02         3.26 o                         
   9   4   6          4.63          4.18         3.02 o                         
 -10   5   6          0.10          0.80         2.30 o                         
  -9   5   6         64.05         78.37         4.85 o                         
  -8   5   6         64.97         61.23         4.17 o                         
  -7   5   6         22.27         19.97         3.03 o                         
  -6   5   6          3.01          3.25         1.49 o                         
  -5   5   6        380.80        350.40         8.62 o                         
  -4   5   6         26.07         22.02         1.55 o                         
  -3   5   6        366.50        354.56         7.74 o                         
  -2   5   6       1287.65       1280.15        26.42 o                         
  -1   5   6        590.56        628.35        13.28 o                         
   0   5   6        205.89        238.02         6.12 o                         
   1   5   6         92.27         85.36         2.85 o                         
   2   5   6        353.01        321.23         7.50 o                         
   3   5   6        144.74        163.26         4.10 o                         
   4   5   6        551.83        550.63        14.79 o                         
   5   5   6          2.71          1.28         0.95 o                         
   6   5   6         57.71         55.41         2.98 o                         
   7   5   6          6.51          6.92         1.59 o                         
   8   5   6        126.40        132.21         5.89 o                         
   9   5   6         14.53         13.67         3.56 o                         
 -10   6   6         18.63         21.37         3.23 o                         
  -9   6   6         10.25          9.52         2.61 o                         
  -8   6   6         83.81         98.82         5.24 o                         
  -7   6   6        207.80        217.73         8.29 o                         
  -6   6   6          0.04          0.96         1.43 o                         
  -5   6   6         19.83         13.98         1.53 o                         
  -4   6   6        277.63        276.31         6.41 o                         
  -3   6   6       1193.90       1201.84        28.52 o                         
  -2   6   6         78.83         75.34         2.35 o                         
  -1   6   6        395.20        366.23         8.22 o                         
   0   6   6        545.85        558.14        13.50 o                         
   1   6   6        162.24        175.00         4.86 o                         
   2   6   6       1216.44       1221.08        27.18 o                         
   3   6   6        501.43        474.55        12.74 o                         
   4   6   6        449.48        445.52        13.86 o                         
   5   6   6          0.02         -0.97         0.97 o                         
   6   6   6         34.17         35.74         2.37 o                         
   7   6   6         39.38         41.02         2.76 o                         
   8   6   6         19.80         22.70         2.85 o                         
   9   6   6          2.27          3.94         3.28 o                         
 -10   7   6         39.57         42.22         4.11 o                         
  -9   7   6         13.99         16.22         2.85 o                         
  -8   7   6          0.07          0.30         2.01 o                         
  -7   7   6        160.37        149.68         6.35 o                         
  -6   7   6        338.11        338.16         9.82 o                         
  -5   7   6        264.63        256.18         7.00 o                         
  -4   7   6          0.71         -0.70         0.96 o                         
  -3   7   6          6.87          9.87         1.28 o                         
  -2   7   6        503.56        550.82        11.42 o                         
  -1   7   6        990.08        971.93        21.06 o                         
   0   7   6          3.90          8.41         0.97 o                         
   1   7   6          0.32          0.77         0.55 o                         
   2   7   6          1.59          3.81         0.79 o                         
   3   7   6         32.01         38.36         1.58 o                         
   4   7   6          1.57          3.51         0.70 o                         
   5   7   6          0.09          0.31         0.80 o                         
   6   7   6        226.42        205.35         7.55 o                         
   7   7   6         18.07         10.73         2.13 o                         
   8   7   6          5.95          0.45         1.85 o                         
   9   7   6         18.02         20.98         3.79 o                         
 -10   8   6         24.75         23.78         9.56 o                         
  -9   8   6         21.13         20.92         3.23 o                         
  -8   8   6         13.19         13.12         2.67 o                         
  -7   8   6          0.54          2.30         2.06 o                         
  -6   8   6          0.78          3.61         1.60 o                         
  -5   8   6         67.95         72.63         3.03 o                         
  -4   8   6        370.54        369.59         9.37 o                         
  -3   8   6        819.63        804.88        17.13 o                         
  -2   8   6         16.54         17.93         1.20 o                         
  -1   8   6        193.46        194.16         5.02 o                         
   0   8   6         68.31         63.65         1.93 o                         
   1   8   6         77.98         84.60         2.32 o                         
   2   8   6         65.74         62.06         2.27 o                         
   3   8   6          5.42          5.31         0.91 o                         
   4   8   6        234.16        225.81         6.19 o                         
   5   8   6        146.78        140.14         4.53 o                         
   6   8   6        324.15        295.19         8.55 o                         
   7   8   6          9.53         10.12         1.69 o                         
   8   8   6         28.84         23.45         2.40 o                         
   9   8   6         30.32         30.90         5.50 o                         
  -9   9   6         32.91         34.26         3.73 o                         
  -8   9   6          0.39          0.44         2.03 o                         
  -7   9   6        120.48        125.53         6.81 o                         
  -6   9   6         79.57         72.22         3.93 o                         
  -5   9   6          2.20          3.10         1.35 o                         
  -4   9   6        210.97        204.91         5.50 o                         
  -3   9   6        719.24        740.22        18.06 o                         
  -2   9   6        421.53        381.26         9.33 o                         
  -1   9   6          6.49         13.25         0.97 o                         
   0   9   6         13.95         19.23         1.19 o                         
   1   9   6         12.45         15.61         1.06 o                         
   2   9   6       1274.97       1317.68        30.88 o                         
   3   9   6        162.60        156.09         4.18 o                         
   4   9   6          6.56          8.30         1.10 o                         
   5   9   6        202.90        204.28         5.42 o                         
   6   9   6        127.81        129.60         4.72 o                         
   7   9   6         18.91         19.53         2.63 o                         
   8   9   6          1.33         -0.24         1.71 o                         
  -9  10   6         20.42         17.13         3.36 o                         
  -8  10   6         23.42         27.40         3.28 o                         
  -7  10   6        156.38        169.13         7.61 o                         
  -6  10   6          6.85         11.53         2.21 o                         
  -5  10   6         58.86         72.65         3.31 o                         
  -4  10   6        157.90        150.05         4.82 o                         
  -3  10   6        213.43        208.64         6.03 o                         
  -2  10   6        623.14        608.33        13.66 o                         
  -1  10   6       2391.94       2239.15        43.91 o                         
   0  10   6       1358.05       1338.29        28.68 o                         
   1  10   6         49.17         46.01         1.83 o                         
   2  10   6         45.30         50.10         2.02 o                         
   3  10   6        822.76        775.13        17.73 o                         
   4  10   6        481.89        515.22        13.72 o                         
   5  10   6         80.54         74.70         2.70 o                         
   6  10   6         21.98         30.06         1.90 o                         
   7  10   6        196.75        183.37         6.30 o                         
   8  10   6         14.29         23.43         3.07 o                         
  -9  11   6         20.98         21.31         3.16 o                         
  -8  11   6          1.45          4.06         2.18 o                         
  -7  11   6          0.44         -1.74         1.91 o                         
  -6  11   6          7.21         10.08         2.06 o                         
  -5  11   6        358.82        355.70        11.59 o                         
  -4  11   6         35.24         31.84         2.26 o                         
  -3  11   6       1355.95       1243.88        33.14 o                         
  -2  11   6         14.01         12.81         1.24 o                         
  -1  11   6        868.59        842.15        17.05 o                         
   0  11   6         35.86         36.35         1.75 o                         
   1  11   6       1295.22       1253.60        26.93 o                         
   2  11   6        531.06        534.25        12.00 o                         
   3  11   6         17.66         15.11         1.28 o                         
   4  11   6         43.78         52.59         2.36 o                         
   5  11   6        149.83        151.67         4.42 o                         
   6  11   6         67.27         64.68         2.58 o                         
   7  11   6          1.92          6.87         1.71 o                         
   8  11   6         29.50         25.83         4.59 o                         
  -9  12   6          8.43          7.07         2.73 o                         
  -8  12   6          3.81          3.85         2.29 o                         
  -7  12   6        178.65        160.20         6.82 o                         
  -6  12   6         73.61         71.43         4.35 o                         
  -5  12   6        127.36        108.40         4.93 o                         
  -4  12   6         90.11         91.31         3.76 o                         
  -3  12   6        276.15        280.82         7.78 o                         
  -2  12   6         24.67         24.36         1.85 o                         
  -1  12   6        399.34        380.99         8.18 o                         
   0  12   6         85.48         88.86         2.85 o                         
   1  12   6         88.49         87.20         2.59 o                         
   2  12   6        112.82         97.05         2.74 o                         
   3  12   6          0.70          0.63         0.89 o                         
   4  12   6         33.60         28.11         1.92 o                         
   5  12   6          0.00          2.37         0.93 o                         
   6  12   6          0.79          1.04         1.48 o                         
   7  12   6         14.42         19.14         1.51 o                         
   8  12   6          0.48         -1.75         2.45 o                         
  -9  13   6          2.26         -0.64         3.04 o                         
  -8  13   6         41.38         38.23         3.64 o                         
  -7  13   6         19.21         14.85         2.73 o                         
  -6  13   6        115.88        111.63         5.63 o                         
  -5  13   6         86.68         99.81         4.74 o                         
  -4  13   6         21.47         25.51         2.37 o                         
  -3  13   6          7.79          4.68         1.18 o                         
  -2  13   6        394.25        387.23         9.19 o                         
  -1  13   6        531.97        535.51        11.18 o                         
   0  13   6         34.06         35.85         2.31 o                         
   1  13   6        710.98        697.48        16.56 o                         
   2  13   6         66.66         74.19         2.64 o                         
   3  13   6         13.83         11.84         1.33 o                         
   4  13   6         61.04         66.22         3.38 o                         
   5  13   6        109.73        101.80         3.91 o                         
   6  13   6          9.64         10.31         1.31 o                         
   7  13   6         25.21         23.95         1.96 o                         
   8  13   6        181.13        175.86        10.78 o                         
  -8  14   6          7.78         12.22         2.67 o                         
  -7  14   6         33.09         38.56         3.62 o                         
  -6  14   6         14.95         16.75         2.65 o                         
  -5  14   6          0.05          0.65         1.76 o                         
  -4  14   6         32.51         54.62         3.11 o                         
  -3  14   6         53.45         53.29         2.77 o                         
  -2  14   6       1063.12       1041.04        25.00 o                         
  -1  14   6        205.12        219.41         5.53 o                         
   0  14   6          3.45          2.22         0.99 o                         
   1  14   6         37.24         40.53         2.05 o                         
   2  14   6         63.22         66.30         2.83 o                         
   3  14   6        575.21        530.12        13.89 o                         
   4  14   6         21.13         18.85         2.09 o                         
   5  14   6         10.17          8.52         1.56 o                         
   6  14   6        167.76        158.24         6.20 o                         
   7  14   6          0.01          0.18         1.25 o                         
  -8  15   6          0.28         -2.61         2.61 o                         
  -7  15   6         16.64         11.83         2.78 o                         
  -6  15   6         17.03         25.64         2.71 o                         
  -5  15   6          0.50          1.50         1.65 o                         
  -4  15   6         46.71         57.54         3.01 o                         
  -3  15   6         13.93         15.10         1.68 o                         
  -2  15   6         13.60         10.46         1.32 o                         
  -1  15   6        155.79        147.13         3.53 o                         
   0  15   6         12.96         12.81         1.30 o                         
   1  15   6        143.66        145.66         5.43 o                         
   2  15   6         74.27         79.96         3.50 o                         
   3  15   6          4.05          7.10         1.44 o                         
   4  15   6         13.78         12.66         1.68 o                         
   5  15   6         22.54         20.66         2.44 o                         
   6  15   6         13.28         16.64         2.25 o                         
   7  15   6         12.67         10.27         2.24 o                         
  -8  16   6          4.04          4.86         2.58 o                         
  -7  16   6          3.11         -0.53         2.11 o                         
  -6  16   6         27.57         24.87         2.74 o                         
  -5  16   6          0.86         -1.38         1.52 o                         
  -4  16   6          7.73          8.17         1.75 o                         
  -3  16   6         13.87         14.53         1.87 o                         
  -2  16   6          1.52         -0.15         1.20 o                         
  -1  16   6         23.47         26.71         1.36 o                         
   0  16   6         47.17         50.21         2.25 o                         
   1  16   6         35.44         33.52         1.98 o                         
   2  16   6          0.08          1.44         1.10 o                         
   3  16   6          0.67         -0.99         1.25 o                         
   4  16   6          2.76          3.52         1.60 o                         
   5  16   6         26.48         19.00         2.44 o                         
   6  16   6          0.04          1.07         1.61 o                         
   7  16   6          7.19          5.17         1.64 o                         
  -7  17   6          2.07          3.97         2.10 o                         
  -6  17   6          2.39          3.59         1.92 o                         
  -5  17   6          0.01         -0.49         1.74 o                         
  -4  17   6         27.66         31.23         2.72 o                         
  -3  17   6          0.32          0.79         1.31 o                         
  -2  17   6          9.47          8.14         1.74 o                         
  -1  17   6        188.79        181.93         4.52 o                         
   0  17   6         58.03         58.36         2.48 o                         
   1  17   6          1.68          0.44         1.18 o                         
   2  17   6         40.60         46.24         2.89 o                         
   3  17   6          0.01          3.57         1.10 o                         
   4  17   6         57.37         49.77         3.39 o                         
   5  17   6          7.32          7.19         2.11 o                         
   6  17   6         41.62         36.18         3.40 o                         
  -7  18   6         14.77         11.87         2.44 o                         
  -6  18   6          5.56          5.41         2.15 o                         
  -5  18   6         40.10         43.83         3.55 o                         
  -4  18   6        256.77        265.08         9.75 o                         
  -3  18   6         69.19         65.86         3.79 o                         
  -2  18   6         37.64         43.84         2.88 o                         
  -1  18   6        101.96        112.60         3.51 o                         
   0  18   6         24.09         34.89         2.11 o                         
   1  18   6         26.09         25.11         2.33 o                         
   2  18   6          6.92          7.79         1.32 o                         
   3  18   6        671.10        593.68        16.29 o                         
   4  18   6         61.14         64.47         4.28 o                         
   5  18   6          5.72          3.63         2.08 o                         
   6  18   6         58.76         61.69         4.64 o                         
  -7  19   6         13.07         11.56         2.88 o                         
  -6  19   6         23.68         38.71         3.71 o                         
  -5  19   6         48.49         61.96         4.26 o                         
  -4  19   6          0.43          1.10         2.11 o                         
  -3  19   6         70.32         64.67         4.48 o                         
  -2  19   6        142.73        150.43         6.14 o                         
  -1  19   6         65.24         55.90         2.34 o                         
   0  19   6        180.78        178.78         6.61 o                         
   1  19   6        279.18        301.33         8.57 o                         
   2  19   6         32.76         33.63         2.47 o                         
   3  19   6        109.53        120.28         4.88 o                         
   4  19   6         17.24         21.25         2.91 o                         
   5  19   6        161.20        155.71         8.11 o                         
   6  19   6          6.25         10.44         2.42 o                         
  -6  20   6         40.19         30.65         3.44 o                         
  -5  20   6         64.28         67.71         4.77 o                         
  -4  20   6          0.14         -1.76         1.76 o                         
  -3  20   6         48.86         55.09         3.16 o                         
  -2  20   6         31.79         31.17         2.13 o                         
  -1  20   6         11.71          9.48         1.27 o                         
   0  20   6          4.07          3.39         1.48 o                         
   1  20   6         19.65         17.64         1.92 o                         
   2  20   6        128.47        126.07         5.21 o                         
   3  20   6          1.90          5.62         1.44 o                         
   4  20   6        169.34        160.90         8.50 o                         
   5  20   6         14.10         11.71         2.78 o                         
  -6  21   6         30.42         27.97         8.65 o                         
  -5  21   6         30.03         40.24         3.62 o                         
  -4  21   6         22.22         19.71         2.73 o                         
  -3  21   6         69.98         89.83         4.29 o                         
  -2  21   6          2.88          3.21         1.34 o                         
  -1  21   6         21.01         18.82         1.69 o                         
   0  21   6          1.93          2.88         1.69 o                         
   1  21   6         59.49         59.92         3.50 o                         
   2  21   6          1.02          4.69         1.72 o                         
   3  21   6         23.63         20.35         2.32 o                         
   4  21   6          1.58          0.13         2.30 o                         
   5  21   6        123.45        136.83        18.28 o                         
  -5  22   6         10.69         13.98         2.75 o                         
  -4  22   6          2.92          5.50         2.05 o                         
  -3  22   6          0.40          1.52         2.14 o                         
  -2  22   6         20.40         18.13         1.84 o                         
  -1  22   6         87.09         83.17         3.32 o                         
   0  22   6         36.73         40.64         3.06 o                         
   1  22   6         21.71         33.26         3.36 o                         
   2  22   6         99.93        113.66         4.81 o                         
   3  22   6         76.25         79.07         4.37 o                         
   4  22   6         18.31         29.24         4.07 o                         
  -4  23   6         34.79         49.34         3.59 o                         
  -3  23   6          8.55          7.80         1.93 o                         
  -2  23   6          2.28          4.35         1.65 o                         
  -1  23   6          1.73          3.13         1.61 o                         
   0  23   6         26.56         22.02         2.69 o                         
   1  23   6         19.58         31.05         3.43 o                         
   2  23   6          7.88         12.22         2.70 o                         
   3  23   6          0.05         -1.34         2.09 o                         
  -3  24   6         18.80         19.55         2.37 o                         
  -2  24   6          1.81          3.18         1.62 o                         
  -1  24   6          2.78          3.42         1.66 o                         
   0  24   6         57.45         46.45         3.53 o                         
   1  24   6         12.40         16.75         3.01 o                         
   2  24   6         77.59         78.05         5.09 o                         
  -1  25   6         13.44         11.91         2.02 o                         
   0  25   6         10.67         11.34         2.21 o                         
 -10   1   7         13.52         10.18         3.63 o                         
  -9   1   7         20.16         23.05         3.07 o                         
  -8   1   7         97.96         99.03         5.00 o                         
  -7   1   7         44.91         55.70         3.67 o                         
  -6   1   7         76.44         70.56         3.93 o                         
  -5   1   7        124.74        120.83         4.25 o                         
  -4   1   7        133.01        107.52         3.76 o                         
  -3   1   7        369.89        346.22         9.02 o                         
  -2   1   7          0.27          0.72         0.85 o                         
  -1   1   7        819.08        758.66        17.38 o                         
   0   1   7       2160.57       2119.02        49.19 o                         
   1   1   7          2.05          0.30         0.75 o                         
   2   1   7        976.43        951.45        23.38 o                         
   3   1   7         22.13         19.99         1.72 o                         
   4   1   7         37.31         38.32         2.25 o                         
   5   1   7         36.47         48.09         3.97 o                         
   6   1   7        472.18        472.88        19.51 o                         
   7   1   7         20.82         21.03         3.35 o                         
   8   1   7         98.88         85.67         4.10 o                         
 -10   2   7         24.79         13.28         5.90 o                         
  -9   2   7          0.02          6.73         2.34 o                         
  -8   2   7         52.38         51.58         4.20 o                         
  -7   2   7        111.30        112.48         5.02 o                         
  -6   2   7          3.89          6.73         1.78 o                         
  -5   2   7        147.73        143.34         4.56 o                         
  -4   2   7        248.72        246.43         5.83 o                         
  -3   2   7       1109.88       1084.81        22.66 o                         
  -2   2   7        717.43        658.34        16.10 o                         
  -1   2   7          0.28          1.23         0.88 o                         
   0   2   7        557.32        508.67        11.79 o                         
   1   2   7        173.46        185.05         5.54 o                         
   2   2   7         49.86         55.63         1.81 o                         
   3   2   7         54.64         46.12         2.17 o                         
   4   2   7       2449.10       2574.68        77.05 o                         
   5   2   7          0.03          0.02         1.17 o                         
   6   2   7         31.22         42.49         5.69 o                         
   7   2   7         80.19         82.04         4.42 o                         
   8   2   7        106.61         93.22         4.37 o                         
  -9   3   7         59.09         58.93         4.41 o                         
  -8   3   7         64.64         70.05         4.65 o                         
  -7   3   7        103.10         95.71         4.50 o                         
  -6   3   7        738.34        724.50        20.43 o                         
  -5   3   7         12.49         14.46         1.54 o                         
  -4   3   7        294.59        272.30         6.60 o                         
  -3   3   7        319.32        303.88         7.03 o                         
  -2   3   7        405.77        392.35         9.59 o                         
  -1   3   7         71.97         62.62         2.31 o                         
   0   3   7         79.46         58.84         2.26 o                         
   1   3   7         12.71         15.40         1.16 o                         
   2   3   7          8.48          9.54         0.82 o                         
   3   3   7          3.40          6.35         0.99 o                         
   4   3   7         85.94         85.31         3.62 o                         
   5   3   7          8.83         10.33         1.15 o                         
   6   3   7         17.48         23.62         3.24 o                         
   7   3   7          2.80          7.53         1.62 o                         
   8   3   7         16.88         17.20         2.90 o                         
  -9   4   7        164.89        163.73         7.34 o                         
  -8   4   7        221.91        233.06         9.01 o                         
  -7   4   7         20.33         19.43         2.89 o                         
  -6   4   7          0.33          3.20         1.74 o                         
  -5   4   7        317.73        318.76        10.45 o                         
  -4   4   7        925.87        876.36        19.47 o                         
  -3   4   7         84.16         69.05         2.28 o                         
  -2   4   7       1003.58        897.61        19.66 o                         
  -1   4   7       1109.65       1052.77        23.83 o                         
   0   4   7         17.85         32.56         1.46 o                         
   1   4   7        109.77        130.07         3.81 o                         
   2   4   7        953.37        966.60        22.63 o                         
   3   4   7        133.10        138.67         3.69 o                         
   4   4   7          9.31         17.05         1.90 o                         
   5   4   7          7.71          7.78         1.15 o                         
   6   4   7         20.74         22.53         1.74 o                         
   7   4   7         48.60         42.60         3.27 o                         
   8   4   7          0.58          5.90         3.33 o                         
  -9   5   7          0.43          2.85         2.43 o                         
  -8   5   7         10.92          9.01         3.14 o                         
  -7   5   7        131.52        132.24         6.03 o                         
  -6   5   7         16.26         18.02         2.22 o                         
  -5   5   7         44.69         52.24         2.67 o                         
  -4   5   7          0.88         -0.49         1.03 o                         
  -3   5   7        575.64        574.13        12.51 o                         
  -2   5   7         74.86         62.78         2.25 o                         
  -1   5   7          4.55          2.47         0.89 o                         
   0   5   7          3.60          4.68         0.82 o                         
   1   5   7       1344.70       1326.62        37.13 o                         
   2   5   7        107.12        114.34         2.80 o                         
   3   5   7          0.07          1.33         0.50 o                         
   4   5   7         20.90         25.87         2.00 o                         
   5   5   7          4.84          2.66         1.10 o                         
   6   5   7         15.18         17.56         1.73 o                         
   7   5   7         24.63         27.68         2.12 o                         
   8   5   7         71.66         63.15         5.51 o                         
  -9   6   7          0.48          7.47         3.24 o                         
  -8   6   7          1.08         -1.00         2.17 o                         
  -7   6   7         32.19         51.68         4.09 o                         
  -6   6   7          3.37          2.73         1.56 o                         
  -5   6   7          7.90          6.53         1.42 o                         
  -4   6   7        140.43        125.10         4.13 o                         
  -3   6   7        226.14        225.09         5.56 o                         
  -2   6   7        415.90        368.87         8.68 o                         
  -1   6   7         51.47         47.90         1.98 o                         
   0   6   7        767.44        752.30        18.95 o                         
   1   6   7        302.54        287.37         9.38 o                         
   2   6   7        414.38        456.09        10.12 o                         
   3   6   7        179.92        167.28         3.71 o                         
   4   6   7       1143.80       1123.79        33.84 o                         
   5   6   7         91.00         98.49         4.16 o                         
   6   6   7          0.00         -0.60         1.41 o                         
   7   6   7         60.23         59.71         3.23 o                         
   8   6   7         96.51         96.16         7.32 o                         
  -9   7   7          7.69         16.58         2.97 o                         
  -8   7   7          7.06         13.09         2.67 o                         
  -7   7   7         99.87        116.01         5.56 o                         
  -6   7   7         38.88         44.85         3.26 o                         
  -5   7   7        142.56        165.03         7.48 o                         
  -4   7   7         22.22         32.49         1.96 o                         
  -3   7   7          0.01          2.83         1.26 o                         
  -2   7   7          4.51          6.42         1.13 o                         
  -1   7   7        379.11        369.71         9.38 o                         
   0   7   7        229.48        259.26         6.44 o                         
   1   7   7          0.77         -0.40         0.86 o                         
   2   7   7        808.69        831.81        18.78 o                         
   3   7   7        475.59        509.81        11.74 o                         
   4   7   7          6.56          7.39         0.97 o                         
   5   7   7        202.02        201.61         7.38 o                         
   6   7   7        113.23        133.35         6.59 o                         
   7   7   7          0.17          1.56         1.60 o                         
   8   7   7          6.23          6.43         2.81 o                         
  -9   8   7         15.07         10.24         2.73 o                         
  -8   8   7         12.75          9.25         2.55 o                         
  -7   8   7         17.79         19.70         2.94 o                         
  -6   8   7         24.20         19.67         2.51 o                         
  -5   8   7         29.31         19.40         2.08 o                         
  -4   8   7        566.15        519.03        12.68 o                         
  -3   8   7        776.23        776.74        18.00 o                         
  -2   8   7        271.92        234.82         5.67 o                         
  -1   8   7         63.42         54.48         2.33 o                         
   0   8   7          5.99         13.55         1.17 o                         
   1   8   7         18.24         22.31         1.58 o                         
   2   8   7          1.28          3.69         0.85 o                         
   3   8   7          5.01          7.99         0.94 o                         
   4   8   7         45.64         42.09         1.72 o                         
   5   8   7         28.81         29.75         1.62 o                         
   6   8   7          1.49          1.92         1.33 o                         
   7   8   7         28.39         32.05         2.22 o                         
   8   8   7          0.00         -1.23         2.31 o                         
  -9   9   7          0.86          1.26         2.42 o                         
  -8   9   7         58.19         63.01         4.54 o                         
  -7   9   7          7.52         13.31         2.80 o                         
  -6   9   7          7.11          7.54         2.28 o                         
  -5   9   7         24.50         39.15         2.63 o                         
  -4   9   7        307.35        310.88         8.57 o                         
  -3   9   7          8.50          7.48         1.28 o                         
  -2   9   7        531.07        541.64        12.85 o                         
  -1   9   7         50.56         49.13         2.26 o                         
   0   9   7        645.80        639.21        14.80 o                         
   1   9   7         66.71         77.28         2.80 o                         
   2   9   7        930.76        863.01        18.79 o                         
   3   9   7        476.35        480.23        12.47 o                         
   4   9   7          0.15         -0.38         0.80 o                         
   5   9   7        293.36        287.34         8.89 o                         
   6   9   7        191.36        188.62         5.50 o                         
   7   9   7         17.88         15.61         1.73 o                         
   8   9   7         12.19         14.83         5.33 o                         
  -9  10   7          1.02          1.48         2.66 o                         
  -8  10   7         14.10         15.40         2.87 o                         
  -7  10   7         14.06         18.23         2.79 o                         
  -6  10   7        312.45        326.94        11.74 o                         
  -5  10   7        110.25        113.46         4.42 o                         
  -4  10   7         66.26         69.01         2.91 o                         
  -3  10   7        230.25        191.92         5.72 o                         
  -2  10   7        172.86        151.66         4.41 o                         
  -1  10   7        300.82        279.82         6.89 o                         
   0  10   7        394.80        398.88         9.64 o                         
   1  10   7        153.76        160.74         3.83 o                         
   2  10   7        130.32        115.25         3.30 o                         
   3  10   7          1.70          2.34         0.86 o                         
   4  10   7         16.27         18.08         1.48 o                         
   5  10   7         19.70         24.12         2.95 o                         
   6  10   7          5.91          4.57         1.21 o                         
   7  10   7         71.83         55.75         3.38 o                         
   8  10   7         56.83         45.55         4.01 o                         
  -8  11   7          3.87          5.97         2.79 o                         
  -7  11   7        122.09        130.62         6.10 o                         
  -6  11   7        249.43        218.46         9.76 o                         
  -5  11   7         30.80         31.43         2.71 o                         
  -4  11   7         11.16         13.28         1.70 o                         
  -3  11   7         44.80         37.82         2.30 o                         
  -2  11   7       1519.79       1443.85        38.20 o                         
  -1  11   7        298.39        297.02         7.96 o                         
   0  11   7        520.93        500.17        12.55 o                         
   1  11   7          3.34          7.69         0.95 o                         
   2  11   7         58.21         51.01         2.13 o                         
   3  11   7          1.80          4.04         1.21 o                         
   4  11   7         59.51         68.23         2.83 o                         
   5  11   7         17.20         13.89         1.48 o                         
   6  11   7          8.82          7.82         1.99 o                         
   7  11   7          0.00         -0.92         1.91 o                         
  -8  12   7        110.27        126.75         7.96 o                         
  -7  12   7         37.53         35.03         3.70 o                         
  -6  12   7        103.99        120.03         5.57 o                         
  -5  12   7        105.27        117.00         5.24 o                         
  -4  12   7         32.25         34.27         2.64 o                         
  -3  12   7         13.76          8.12         1.44 o                         
  -2  12   7        460.64        492.31        11.37 o                         
  -1  12   7        170.43        172.91         4.50 o                         
   0  12   7          3.19          3.87         1.14 o                         
   1  12   7        268.24        276.61         7.59 o                         
   2  12   7        115.71        121.00         3.88 o                         
   3  12   7         38.55         33.39         1.89 o                         
   4  12   7         35.84         38.28         2.35 o                         
   5  12   7         35.13         39.55         2.41 o                         
   6  12   7         72.24         75.83         3.57 o                         
   7  12   7         18.99         24.48         2.86 o                         
  -8  13   7         17.33         15.53         2.96 o                         
  -7  13   7          5.23         10.08         2.47 o                         
  -6  13   7         48.20         55.67         4.75 o                         
  -5  13   7         34.51         39.29         3.31 o                         
  -4  13   7         16.42         27.86         2.65 o                         
  -3  13   7        465.78        456.47        13.25 o                         
  -2  13   7        111.81        106.66         3.09 o                         
  -1  13   7         15.27         13.90         1.25 o                         
   0  13   7        388.57        359.19         8.87 o                         
   1  13   7        127.55        134.51         3.77 o                         
   2  13   7         50.49         53.82         2.41 o                         
   3  13   7          3.43          4.88         1.17 o                         
   4  13   7         52.34         59.10         2.93 o                         
   5  13   7         42.92         44.58         2.87 o                         
   6  13   7         19.77         23.69         2.19 o                         
   7  13   7         30.43         31.58         3.06 o                         
  -8  14   7          0.24         -2.15         2.15 o                         
  -7  14   7          1.31          3.18         2.35 o                         
  -6  14   7         74.31         83.35         4.68 o                         
  -5  14   7          0.94          2.37         1.94 o                         
  -4  14   7          0.47          4.27         1.63 o                         
  -3  14   7         88.05         98.65         4.12 o                         
  -2  14   7          2.96          2.70         1.11 o                         
  -1  14   7         21.78         32.98         1.97 o                         
   0  14   7        206.28        209.28         5.86 o                         
   1  14   7        136.23        133.64         4.13 o                         
   2  14   7        139.68        140.77         4.96 o                         
   3  14   7        366.52        376.22        10.21 o                         
   4  14   7        225.81        239.06         8.57 o                         
   5  14   7        115.46        117.91         5.00 o                         
   6  14   7         29.56         36.12         3.37 o                         
   7  14   7        123.62        122.87         9.45 o                         
  -7  15   7         11.26         11.08         2.61 o                         
  -6  15   7          6.27          8.48         2.32 o                         
  -5  15   7         17.09         13.61         2.90 o                         
  -4  15   7         63.90         76.04         4.84 o                         
  -3  15   7         31.16         31.99         2.30 o                         
  -2  15   7        117.07        120.89         3.91 o                         
  -1  15   7        149.01        153.68         4.19 o                         
   0  15   7         63.79         63.58         2.64 o                         
   1  15   7         98.84        106.06         4.23 o                         
   2  15   7          9.48         12.60         1.27 o                         
   3  15   7        148.92        155.01         4.99 o                         
   4  15   7          6.34          6.56         1.40 o                         
   5  15   7        104.14         98.30         4.97 o                         
   6  15   7        111.51         96.58         5.22 o                         
  -7  16   7          0.04         -1.95         1.95 o                         
  -6  16   7         64.12         67.82         4.08 o                         
  -5  16   7          2.33          2.84         1.84 o                         
  -4  16   7          6.16          4.55         1.89 o                         
  -3  16   7         16.66         15.98         1.81 o                         
  -2  16   7        223.60        208.54         6.85 o                         
  -1  16   7         17.49         13.38         1.51 o                         
   0  16   7        110.00        111.79         4.71 o                         
   1  16   7          0.32          0.13         1.35 o                         
   2  16   7         38.59         45.99         2.16 o                         
   3  16   7          4.46          9.37         1.76 o                         
   4  16   7         16.43         18.87         3.19 o                         
   5  16   7          0.37          0.50         1.69 o                         
   6  16   7          1.83          3.21         2.53 o                         
  -7  17   7         14.64         17.86         3.05 o                         
  -6  17   7          1.40          1.43         2.12 o                         
  -5  17   7         11.49          2.96         2.34 o                         
  -4  17   7        235.74        231.80        11.14 o                         
  -3  17   7         77.07         67.11         3.39 o                         
  -2  17   7         58.29         66.11         3.54 o                         
  -1  17   7        113.80        107.31         4.05 o                         
   0  17   7         58.26         56.23         2.83 o                         
   1  17   7          0.04         -0.59         1.24 o                         
   2  17   7          0.49          1.04         1.03 o                         
   3  17   7         51.22         48.70         2.97 o                         
   4  17   7        161.77        134.43         8.48 o                         
   5  17   7         10.81         13.82         3.28 o                         
   6  17   7         16.92         14.04         2.78 o                         
  -6  18   7         13.99         15.52         2.54 o                         
  -5  18   7         11.77         11.76         2.84 o                         
  -4  18   7         19.23         18.29         2.30 o                         
  -3  18   7        128.86        144.90         5.57 o                         
  -2  18   7          8.61         10.14         1.64 o                         
  -1  18   7          9.47          9.08         1.49 o                         
   0  18   7         31.25         35.29         2.47 o                         
   1  18   7         18.27         20.94         1.91 o                         
   2  18   7         37.13         37.39         2.39 o                         
   3  18   7        155.66        141.86         6.07 o                         
   4  18   7         41.97         40.15         3.91 o                         
   5  18   7         23.92         25.70         3.34 o                         
  -6  19   7         18.79         23.97         3.22 o                         
  -5  19   7         67.74         71.35         4.39 o                         
  -4  19   7         56.94         63.57         3.74 o                         
  -3  19   7        108.79        106.04         4.07 o                         
  -2  19   7          7.31          8.48         1.19 o                         
  -1  19   7          0.87          0.26         1.42 o                         
   0  19   7         39.49         47.26         2.59 o                         
   1  19   7         17.86         14.02         1.71 o                         
   2  19   7         16.45         15.94         1.78 o                         
   3  19   7          0.01          5.20         2.34 o                         
   4  19   7          9.31         10.86         2.67 o                         
   5  19   7          0.03          1.77         3.55 o                         
  -5  20   7        208.41        219.98        10.29 o                         
  -4  20   7          0.05          1.55         1.87 o                         
  -3  20   7          0.04          1.27         1.41 o                         
  -2  20   7         51.67         52.21         3.10 o                         
  -1  20   7          3.35          1.04         1.46 o                         
   0  20   7          7.15          6.97         1.98 o                         
   1  20   7          0.05          1.40         1.54 o                         
   2  20   7         75.32         76.64         4.10 o                         
   3  20   7         12.34          8.29         2.37 o                         
   4  20   7          9.80         24.55         4.23 o                         
  -4  21   7         80.45         76.66         4.80 o                         
  -3  21   7         15.74         20.36         2.34 o                         
  -2  21   7         82.07         78.71         3.67 o                         
  -1  21   7         26.95         21.84         2.42 o                         
   0  21   7         48.75         54.56         3.65 o                         
   1  21   7         10.48         17.11         2.09 o                         
   2  21   7          2.07          5.51         1.67 o                         
   3  21   7         96.08         82.88         6.82 o                         
  -4  22   7         23.21         23.71         2.90 o                         
  -3  22   7          1.42          0.93         1.53 o                         
  -2  22   7         65.93         65.60         3.99 o                         
  -1  22   7          8.80          6.54         1.97 o                         
   0  22   7          2.96          6.35         2.07 o                         
   1  22   7        103.87        112.42         5.23 o                         
   2  22   7          4.46          4.66         2.65 o                         
   3  22   7          0.95         -5.31         5.31 o                         
  -2  23   7         19.64         19.75         2.14 o                         
  -1  23   7         28.12         33.56         3.12 o                         
   0  23   7         38.85         38.70         3.45 o                         
   1  23   7         69.20         81.52         4.89 o                         
  -9   0   8        216.13        221.39        22.51 o                         
  -8   0   8        114.88        121.17         7.83 o                         
  -7   0   8        100.16        110.07         6.13 o                         
  -6   0   8        421.18        401.09        15.29 o                         
  -5   0   8        140.68        145.37         8.32 o                         
  -4   0   8        960.02        919.53        28.75 o                         
  -3   0   8        253.24        241.77         8.61 o                         
  -2   0   8        357.62        326.35        14.09 o                         
  -1   0   8       5330.82       5112.71       166.76 o                         
   0   0   8        402.71        396.42        15.93 o                         
   1   0   8        390.31        370.30        14.69 o                         
   2   0   8        527.78        530.24        17.94 o                         
   3   0   8        591.04        599.03        22.75 o                         
   4   0   8       1019.43       1064.88        46.02 o                         
   5   0   8          3.37          6.90         1.59 o                         
   6   0   8        131.46        111.25         9.00 o                         
   7   0   8        144.60        127.39        10.35 o                         
   8   0   8         96.49        107.55        10.18 o                         
  -9   1   8          0.07          1.06         2.33 o                         
  -8   1   8         12.69         14.73         2.73 o                         
  -7   1   8         20.92         28.68         2.54 o                         
  -6   1   8         92.92         98.20         4.04 o                         
  -5   1   8         44.39         42.02         2.21 o                         
  -4   1   8         16.62         19.48         1.36 o                         
  -3   1   8        514.06        496.08        11.42 o                         
  -2   1   8        129.70        120.78         3.51 o                         
  -1   1   8         55.95         62.64         2.59 o                         
   0   1   8         14.54         11.35         1.25 o                         
   1   1   8        343.32        315.35         8.42 o                         
   2   1   8        157.23        165.72         4.38 o                         
   3   1   8        283.04        302.92         8.91 o                         
   4   1   8         38.71         42.87         2.54 o                         
   5   1   8        107.90        103.48         4.19 o                         
   6   1   8         22.41         23.28         3.12 o                         
   7   1   8          0.06          0.36         2.31 o                         
   8   1   8         53.23         52.17         5.03 o                         
  -9   2   8         92.87         80.92         5.27 o                         
  -8   2   8         31.70         38.06         3.97 o                         
  -7   2   8          1.90          5.26         1.88 o                         
  -6   2   8         58.47         64.73         3.27 o                         
  -5   2   8         45.53         48.83         2.33 o                         
  -4   2   8         32.78         36.30         1.72 o                         
  -3   2   8         48.02         46.66         1.74 o                         
  -2   2   8          3.56          2.36         0.91 o                         
  -1   2   8         45.65         36.12         1.83 o                         
   0   2   8          9.95          9.46         1.24 o                         
   1   2   8        631.31        579.99        15.76 o                         
   2   2   8         21.31         18.93         1.08 o                         
   3   2   8        546.64        548.11        13.78 o                         
   4   2   8        327.40        328.56        11.85 o                         
   5   2   8         16.86         18.86         1.60 o                         
   6   2   8          1.09          1.25         1.40 o                         
   7   2   8          0.01         -2.04         2.04 o                         
   8   2   8         61.56         59.15         5.67 o                         
  -9   3   8         11.67         14.79         2.88 o                         
  -8   3   8         58.24         64.72         4.94 o                         
  -7   3   8          0.09         -0.18         1.92 o                         
  -6   3   8         26.85         28.25         2.66 o                         
  -5   3   8         89.54         81.09         3.09 o                         
  -4   3   8         55.88         50.32         2.13 o                         
  -3   3   8         70.37         60.14         2.45 o                         
  -2   3   8         20.66         20.27         1.48 o                         
  -1   3   8        232.44        219.19         5.76 o                         
   0   3   8        358.33        328.47         7.93 o                         
   1   3   8        166.10        164.05         5.14 o                         
   2   3   8          5.16          4.33         0.75 o                         
   3   3   8          0.28          1.36         0.74 o                         
   4   3   8         34.67         33.49         2.22 o                         
   5   3   8         25.01         25.70         1.87 o                         
   6   3   8          7.35          5.29         1.45 o                         
   7   3   8          7.48          7.73         1.61 o                         
   8   3   8          1.52          4.27         3.30 o                         
  -9   4   8          4.92         -0.02         3.09 o                         
  -8   4   8         13.98         18.62         3.03 o                         
  -7   4   8          5.00          8.36         2.35 o                         
  -6   4   8          0.54          0.83         1.63 o                         
  -5   4   8         45.65         44.63         2.73 o                         
  -4   4   8         75.17         67.90         2.25 o                         
  -3   4   8        105.82        110.40         3.62 o                         
  -2   4   8         52.77         53.58         2.16 o                         
  -1   4   8         84.71         76.38         2.77 o                         
   0   4   8          2.04          1.96         0.76 o                         
   1   4   8        287.88        270.48         7.91 o                         
   2   4   8         23.66         21.15         1.21 o                         
   3   4   8        199.47        188.20         4.42 o                         
   4   4   8          7.27         10.81         1.61 o                         
   5   4   8         50.03         50.48         2.69 o                         
   6   4   8          5.33          4.72         1.58 o                         
   7   4   8         15.01         14.40         1.60 o                         
   8   4   8          0.28         -3.49         3.93 o                         
  -9   5   8         34.05         27.26         4.26 o                         
  -8   5   8         31.20         28.88         3.35 o                         
  -7   5   8          8.87         10.38         2.48 o                         
  -6   5   8          1.73          3.61         1.72 o                         
  -5   5   8         28.33         26.72         2.20 o                         
  -4   5   8         13.25         11.97         1.18 o                         
  -3   5   8        326.16        286.83         8.34 o                         
  -2   5   8        314.75        290.05         7.72 o                         
  -1   5   8         48.82         43.74         2.01 o                         
   0   5   8        336.06        313.75         7.25 o                         
   1   5   8         59.09         59.97         2.60 o                         
   2   5   8         42.67         37.25         1.84 o                         
   3   5   8         71.50         70.32         2.01 o                         
   4   5   8        144.08        133.59         4.26 o                         
   5   5   8         19.16         23.52         1.90 o                         
   6   5   8          1.66          0.76         1.34 o                         
   7   5   8          0.29          0.74         2.12 o                         
  -9   6   8          8.52         15.80         3.15 o                         
  -8   6   8          3.90          4.82         2.25 o                         
  -7   6   8          9.67          9.55         2.50 o                         
  -6   6   8          6.96         11.91         2.08 o                         
  -5   6   8         89.32        105.27         4.41 o                         
  -4   6   8         15.46         17.32         1.55 o                         
  -3   6   8         27.78         26.89         1.70 o                         
  -2   6   8        117.34        114.79         3.45 o                         
  -1   6   8          0.66          2.05         0.88 o                         
   0   6   8          1.79          0.91         0.77 o                         
   1   6   8         43.79         35.51         1.91 o                         
   2   6   8         19.98         25.21         1.45 o                         
   3   6   8        274.85        284.47         6.48 o                         
   4   6   8         19.33         18.65         1.20 o                         
   5   6   8        150.27        137.87         4.92 o                         
   6   6   8         11.62         10.64         1.90 o                         
   7   6   8         13.92         10.47         2.05 o                         
  -8   7   8          5.03          6.63         2.44 o                         
  -7   7   8         44.43         49.38         3.95 o                         
  -6   7   8        219.04        222.05         7.71 o                         
  -5   7   8        285.08        274.20         8.23 o                         
  -4   7   8         94.71         85.42         3.31 o                         
  -3   7   8        323.28        303.27         7.85 o                         
  -2   7   8       1972.67       1823.04        45.18 o                         
  -1   7   8          0.19          0.15         0.79 o                         
   0   7   8         42.86         37.91         1.75 o                         
   1   7   8          0.74          1.83         0.90 o                         
   2   7   8        152.61        146.87         4.22 o                         
   3   7   8         10.28         15.32         1.03 o                         
   4   7   8          3.44          3.51         0.98 o                         
   5   7   8         28.10         32.74         2.03 o                         
   6   7   8         26.37         32.50         3.31 o                         
   7   7   8          0.13          0.18         1.61 o                         
  -8   8   8         74.42         84.00         5.20 o                         
  -7   8   8         67.73         75.83         4.69 o                         
  -6   8   8         82.39         76.77         4.44 o                         
  -5   8   8        242.18        247.91         8.12 o                         
  -4   8   8        469.67        440.07        12.18 o                         
  -3   8   8          0.32          6.01         1.20 o                         
  -2   8   8          4.16          7.99         1.20 o                         
  -1   8   8         10.37          9.47         1.33 o                         
   0   8   8        350.42        347.18         8.11 o                         
   1   8   8        121.56        119.42         4.09 o                         
   2   8   8        297.63        289.45         7.19 o                         
   3   8   8        450.40        458.72        10.71 o                         
   4   8   8         67.80         66.43         2.86 o                         
   5   8   8         12.98         14.94         2.03 o                         
   6   8   8         51.69         49.70         4.71 o                         
   7   8   8         19.63         13.95         2.24 o                         
  -8   9   8         14.67         18.60         3.65 o                         
  -7   9   8         65.69         72.76         5.22 o                         
  -6   9   8        152.42        157.12         7.69 o                         
  -5   9   8          8.48         11.87         1.81 o                         
  -4   9   8         44.69         46.98         2.44 o                         
  -3   9   8         13.59         12.21         1.21 o                         
  -2   9   8        201.17        222.27         6.67 o                         
  -1   9   8        230.97        221.70         6.73 o                         
   0   9   8          8.29         10.18         1.18 o                         
   1   9   8        632.52        647.46        16.93 o                         
   2   9   8        218.87        223.93         5.99 o                         
   3   9   8        151.10        137.19         3.71 o                         
   4   9   8         96.29        104.56         3.81 o                         
   5   9   8        174.64        178.34         5.66 o                         
   6   9   8         13.01         12.49         1.65 o                         
   7   9   8         19.23         12.41         2.60 o                         
  -8  10   8         11.68         14.17         3.03 o                         
  -7  10   8         54.10         47.16         4.08 o                         
  -6  10   8          6.96          6.52         2.19 o                         
  -5  10   8         13.01         13.85         2.11 o                         
  -4  10   8         67.95         59.15         2.80 o                         
  -3  10   8        211.89        194.65         5.96 o                         
  -2  10   8         74.28         83.39         4.88 o                         
  -1  10   8         39.37         51.59         2.36 o                         
   0  10   8         23.55         24.47         1.61 o                         
   1  10   8         52.38         49.22         2.46 o                         
   2  10   8          5.33          5.45         0.88 o                         
   3  10   8          0.91          1.66         0.85 o                         
   4  10   8         32.00         37.93         1.92 o                         
   5  10   8        179.46        186.82         5.97 o                         
   6  10   8          1.92          1.61         2.45 o                         
   7  10   8          0.32          1.69         1.64 o                         
  -8  11   8         17.12         17.72         3.62 o                         
  -7  11   8         20.70         25.86         3.22 o                         
  -6  11   8          7.96         12.45         2.40 o                         
  -5  11   8         45.56         42.22         3.12 o                         
  -4  11   8         50.47         41.43         2.81 o                         
  -3  11   8        158.94        154.11         4.93 o                         
  -2  11   8         26.87         30.74         1.80 o                         
  -1  11   8         54.08         50.13         2.24 o                         
   0  11   8          2.87          4.25         1.07 o                         
   1  11   8          0.65          0.89         1.10 o                         
   2  11   8         85.28         72.63         2.71 o                         
   3  11   8        114.91        117.49         4.15 o                         
   4  11   8         80.04         74.83         3.37 o                         
   5  11   8        167.44        170.73         7.33 o                         
   6  11   8         62.11         68.83         3.77 o                         
   7  11   8        171.63        148.21        12.64 o                         
  -8  12   8         37.89         15.00         7.99 o                         
  -7  12   8          8.67          7.38         2.62 o                         
  -6  12   8          0.32          2.18         2.67 o                         
  -5  12   8          8.91          5.21         2.06 o                         
  -4  12   8        232.52        205.99        13.39 o                         
  -3  12   8         98.76         75.80         3.28 o                         
  -2  12   8        204.67        189.84         5.19 o                         
  -1  12   8          9.08         10.08         1.37 o                         
   0  12   8         87.10         79.56         2.91 o                         
   1  12   8        158.45        164.30         5.61 o                         
   2  12   8         14.61         15.11         1.46 o                         
   3  12   8          1.44          0.99         0.98 o                         
   4  12   8         40.83         46.24         2.48 o                         
   5  12   8          7.44         11.07         2.08 o                         
   6  12   8         39.62         42.46         4.32 o                         
  -7  13   8          0.33         -1.21         2.18 o                         
  -6  13   8        159.33        157.40         9.33 o                         
  -5  13   8          1.70          3.75         2.41 o                         
  -4  13   8         32.83         32.12         3.02 o                         
  -3  13   8        315.68        292.21         9.44 o                         
  -2  13   8         17.89         15.81         1.49 o                         
  -1  13   8         22.56         24.40         1.86 o                         
   0  13   8          3.55          4.54         0.96 o                         
   1  13   8         57.58         58.94         2.08 o                         
   2  13   8          5.03          6.39         1.25 o                         
   3  13   8          4.75          5.68         1.33 o                         
   4  13   8         36.61         35.56         2.35 o                         
   5  13   8          4.37          4.28         1.64 o                         
   6  13   8          4.81          3.28         3.08 o                         
  -7  14   8         19.16         16.28         2.88 o                         
  -6  14   8          5.28          7.11         3.37 o                         
  -5  14   8         16.32         21.47         3.02 o                         
  -4  14   8         57.66         68.85         4.59 o                         
  -3  14   8         71.96         75.11         3.62 o                         
  -2  14   8          1.91          3.11         1.53 o                         
  -1  14   8         14.65         18.06         1.74 o                         
   0  14   8         40.65         45.17         2.39 o                         
   1  14   8         17.68         12.66         1.26 o                         
   2  14   8          2.01         -0.64         1.09 o                         
   3  14   8          2.28          1.47         1.16 o                         
   4  14   8         12.22         15.54         1.80 o                         
   5  14   8         26.20         26.20         2.32 o                         
   6  14   8          1.41         -2.76         2.76 o                         
  -7  15   8         24.29         23.24         3.29 o                         
  -6  15   8        128.56        136.87         6.45 o                         
  -5  15   8         13.14         13.14         2.17 o                         
  -4  15   8         60.29         75.36         4.06 o                         
  -3  15   8         13.80         14.92         2.40 o                         
  -2  15   8        121.41        105.47         4.75 o                         
  -1  15   8         52.09         58.32         2.65 o                         
   0  15   8          2.08          2.71         1.09 o                         
   1  15   8         77.14         72.46         2.99 o                         
   2  15   8        174.00        164.24         6.62 o                         
   3  15   8          3.97          5.54         1.87 o                         
   4  15   8         25.23         23.64         2.49 o                         
   5  15   8         54.36         47.85         3.32 o                         
  -6  16   8          1.77         -0.99         2.41 o                         
  -5  16   8          0.49         -0.77         2.08 o                         
  -4  16   8         73.20         90.35         5.01 o                         
  -3  16   8        243.66        231.88         8.99 o                         
  -2  16   8          4.57          5.53         1.43 o                         
  -1  16   8        161.75        161.59         5.22 o                         
   0  16   8        214.53        235.06         7.11 o                         
   1  16   8          5.94          6.62         1.20 o                         
   2  16   8         79.10         84.03         4.57 o                         
   3  16   8        211.76        202.68         8.84 o                         
   4  16   8         31.75         21.61         2.63 o                         
   5  16   8         39.36         39.43         5.17 o                         
  -6  17   8          9.99         14.76         2.47 o                         
  -5  17   8        111.16        118.81         6.64 o                         
  -4  17   8          5.20          4.10         1.89 o                         
  -3  17   8        151.06        157.87         6.12 o                         
  -2  17   8         57.16         67.60         4.34 o                         
  -1  17   8          0.64         -1.18         1.25 o                         
   0  17   8         28.00         37.12         2.65 o                         
   1  17   8         78.92         75.94         2.88 o                         
   2  17   8         24.43         23.15         2.20 o                         
   3  17   8          2.05          1.29         1.55 o                         
   4  17   8          3.17          8.19         3.33 o                         
  -5  18   8        101.12        110.77         5.42 o                         
  -4  18   8         47.07         62.09         3.98 o                         
  -3  18   8          4.96          2.82         1.68 o                         
  -2  18   8          4.37          5.72         1.55 o                         
  -1  18   8          0.16         -1.10         1.43 o                         
   0  18   8         20.39         18.82         1.80 o                         
   1  18   8         11.10         14.33         1.84 o                         
   2  18   8          0.38          4.43         1.63 o                         
   3  18   8         39.95         41.80         3.59 o                         
   4  18   8         10.08         14.34         2.89 o                         
  -5  19   8         15.14         14.30         2.72 o                         
  -4  19   8          0.44          3.37         2.17 o                         
  -3  19   8         18.99         14.98         2.40 o                         
  -2  19   8         10.15         16.82         1.96 o                         
  -1  19   8          0.55         -1.56         1.56 o                         
   0  19   8         16.79         13.46         1.86 o                         
   1  19   8          2.79          3.25         1.84 o                         
   2  19   8         14.81         19.42         2.65 o                         
   3  19   8         82.89         91.69         5.87 o                         
  -4  20   8          1.52          2.86         3.05 o                         
  -3  20   8          0.98          4.78         1.50 o                         
  -2  20   8          0.96          0.74         2.11 o                         
  -1  20   8          0.02         -0.35         1.67 o                         
   0  20   8          0.28          2.07         1.89 o                         
   1  20   8         36.93         42.52         3.78 o                         
   2  20   8          4.35         12.35         2.36 o                         
   3  20   8          0.24          2.10         5.50 o                         
  -3  21   8         27.39         28.32         3.34 o                         
  -2  21   8         38.54         49.28         3.25 o                         
  -1  21   8          3.92          3.54         1.93 o                         
   0  21   8         45.46         56.96         3.78 o                         
   1  21   8        140.88        160.58         6.45 o                         
   2  21   8         80.17         80.70        12.12 o                         
  -1  22   8         38.85         27.38         6.88 o                         
  -8   1   9         20.13         19.62         2.88 o                         
  -7   1   9         29.85         29.21         4.13 o                         
  -6   1   9         18.45         21.28         2.20 o                         
  -5   1   9         61.98         65.77         2.88 o                         
  -4   1   9          5.94          5.69         0.97 o                         
  -3   1   9         75.93         74.80         2.42 o                         
  -2   1   9         64.84         58.81         2.63 o                         
  -1   1   9         15.12         14.93         1.73 o                         
   0   1   9          0.10         -0.32         1.33 o                         
   1   1   9          1.24          0.70         0.96 o                         
   2   1   9          1.06          1.99         0.76 o                         
   3   1   9        178.66        178.90         5.43 o                         
   4   1   9          0.07          1.92         1.10 o                         
   5   1   9          6.66          4.51         1.59 o                         
   6   1   9         28.26         24.30         3.26 o                         
   7   1   9         35.85         26.89         3.50 o                         
  -8   2   9         81.33         83.18         4.76 o                         
  -7   2   9          7.22          8.28         2.24 o                         
  -6   2   9          0.58         -1.40         1.41 o                         
  -5   2   9         63.28         74.89         4.50 o                         
  -4   2   9        168.18        174.71         5.56 o                         
  -3   2   9          0.00          0.21         0.93 o                         
  -2   2   9         10.55         14.30         1.33 o                         
  -1   2   9        132.77        129.75         4.06 o                         
   0   2   9         70.24         77.03         3.22 o                         
   1   2   9         68.79         56.31         2.21 o                         
   2   2   9          0.23          0.32         0.74 o                         
   3   2   9        235.46        237.48         6.33 o                         
   4   2   9          4.08          4.03         1.12 o                         
   5   2   9         45.38         43.30         2.54 o                         
   6   2   9         18.39         18.93         3.12 o                         
   7   2   9          5.07          1.45         2.44 o                         
  -8   3   9          5.09         12.34         3.06 o                         
  -7   3   9          8.98         14.09         2.37 o                         
  -6   3   9         41.35         48.56         2.83 o                         
  -5   3   9          4.14          4.24         1.35 o                         
  -4   3   9          9.86         10.72         1.13 o                         
  -3   3   9         73.40         80.84         2.90 o                         
  -2   3   9          7.51         11.81         1.33 o                         
  -1   3   9        394.08        368.63         9.39 o                         
   0   3   9          9.66         10.05         1.37 o                         
   1   3   9         29.31         32.52         1.77 o                         
   2   3   9          5.10          4.10         0.77 o                         
   3   3   9          6.50          7.47         0.84 o                         
   4   3   9        138.13        140.78         4.54 o                         
   5   3   9         11.77         14.64         1.94 o                         
   6   3   9         68.22         66.95         3.17 o                         
   7   3   9          0.00         -1.47         2.20 o                         
  -8   4   9          0.19          0.00         2.44 o                         
  -7   4   9         55.36         64.99         4.58 o                         
  -6   4   9         83.70         88.31         3.86 o                         
  -5   4   9          9.61          8.01         1.35 o                         
  -4   4   9         17.71         17.45         1.31 o                         
  -3   4   9        104.90         90.88         2.97 o                         
  -2   4   9          0.93          0.77         1.04 o                         
  -1   4   9        114.94        113.04         3.47 o                         
   0   4   9         15.92         17.59         1.52 o                         
   1   4   9        217.57        210.28         6.43 o                         
   2   4   9          2.33          6.41         0.82 o                         
   3   4   9        493.05        466.00        10.61 o                         
   4   4   9        158.46        149.95         4.43 o                         
   5   4   9        152.02        138.09         4.85 o                         
   6   4   9         11.99          6.37         1.97 o                         
   7   4   9        101.06         82.77         5.83 o                         
  -8   5   9          0.57          1.90         2.40 o                         
  -7   5   9         69.82         65.32         4.38 o                         
  -6   5   9         12.88         15.12         2.15 o                         
  -5   5   9         76.40         82.52         3.25 o                         
  -4   5   9        133.89        131.62         4.50 o                         
  -3   5   9         50.95         55.47         2.65 o                         
  -2   5   9        190.63        178.33         5.11 o                         
  -1   5   9        119.57        111.42         3.46 o                         
   0   5   9         31.92         21.39         1.48 o                         
   1   5   9         59.32         54.70         2.36 o                         
   2   5   9        270.92        286.51         8.73 o                         
   3   5   9        244.02        235.01         7.19 o                         
   4   5   9         23.90         24.61         1.51 o                         
   5   5   9        117.07        116.37         3.92 o                         
   6   5   9         47.84         42.66         3.15 o                         
  -8   6   9          8.35          5.35         2.47 o                         
  -7   6   9          1.19          3.35         2.25 o                         
  -6   6   9          6.07          6.51         1.87 o                         
  -5   6   9        169.24        158.97         5.32 o                         
  -4   6   9         33.86         42.38         3.04 o                         
  -3   6   9        291.79        284.70         7.49 o                         
  -2   6   9         15.15         14.45         1.56 o                         
  -1   6   9         35.85         35.45         1.84 o                         
   0   6   9        157.30        158.40         5.01 o                         
   1   6   9         16.27         13.03         1.26 o                         
   2   6   9        283.87        296.55         8.03 o                         
   3   6   9         55.94         57.19         2.21 o                         
   4   6   9          0.89          2.79         1.21 o                         
   5   6   9          6.33          7.52         1.30 o                         
   6   6   9         14.13         10.80         2.26 o                         
  -8   7   9          0.07          1.17         2.29 o                         
  -7   7   9         68.11         77.55         4.65 o                         
  -6   7   9        116.28        115.58         5.53 o                         
  -5   7   9          1.03          1.09         1.37 o                         
  -4   7   9         24.08         26.64         2.36 o                         
  -3   7   9         29.08         30.14         1.99 o                         
  -2   7   9        148.71        151.96         4.79 o                         
  -1   7   9         67.67         59.17         2.42 o                         
   0   7   9         69.14         79.83         3.22 o                         
   1   7   9          6.39         10.94         1.30 o                         
   2   7   9          0.14          2.18         0.94 o                         
   3   7   9         24.31         23.90         1.35 o                         
   4   7   9          0.44          1.28         0.86 o                         
   5   7   9         13.19         11.62         2.07 o                         
   6   7   9          0.67         -1.24         1.24 o                         
  -7   8   9         17.48         17.10         2.87 o                         
  -6   8   9         14.52         22.60         2.83 o                         
  -5   8   9          5.13          4.23         1.49 o                         
  -4   8   9        216.10        220.26         8.65 o                         
  -3   8   9          4.25          3.33         1.20 o                         
  -2   8   9        147.34        143.70         4.62 o                         
  -1   8   9          2.36          5.76         1.15 o                         
   0   8   9          8.23         10.32         1.45 o                         
   1   8   9         31.30         37.56         2.76 o                         
   2   8   9         26.87         33.93         1.88 o                         
   3   8   9         26.82         27.63         1.55 o                         
   4   8   9          0.88          1.41         1.19 o                         
   5   8   9         10.92         10.38         1.92 o                         
   6   8   9          5.40          4.16         2.23 o                         
  -7   9   9         36.10         34.56         3.38 o                         
  -6   9   9          9.49          8.20         2.27 o                         
  -5   9   9         35.57         39.49         2.90 o                         
  -4   9   9         31.96         35.81         2.91 o                         
  -3   9   9        448.34        423.44        12.34 o                         
  -2   9   9          0.20          0.98         1.65 o                         
  -1   9   9         54.32         55.02         2.55 o                         
   0   9   9         54.64         57.49         2.16 o                         
   1   9   9         72.34         75.99         3.06 o                         
   2   9   9         30.69         31.36         1.91 o                         
   3   9   9        128.59        119.56         4.26 o                         
   4   9   9         35.91         35.12         2.11 o                         
   5   9   9          6.06          7.18         1.78 o                         
   6   9   9         73.31         73.97         5.25 o                         
  -7  10   9          7.69          7.24         2.54 o                         
  -6  10   9          3.58          6.99         2.33 o                         
  -5  10   9          2.27          0.73         1.61 o                         
  -4  10   9          1.78          4.66         1.73 o                         
  -3  10   9         10.28          6.72         1.68 o                         
  -2  10   9          1.37          5.76         1.60 o                         
  -1  10   9          5.70          7.88         1.30 o                         
   0  10   9         58.65         54.38         2.19 o                         
   1  10   9        319.31        326.12         9.65 o                         
   2  10   9          1.11          3.52         1.11 o                         
   3  10   9          0.07         -0.53         0.95 o                         
   4  10   9          8.96          5.09         1.57 o                         
   5  10   9          0.00          1.28         1.01 o                         
   6  10   9         67.90         62.30         4.87 o                         
  -7  11   9          0.01          1.45         3.20 o                         
  -6  11   9         14.63         28.34         3.76 o                         
  -5  11   9         54.71         66.84         3.94 o                         
  -4  11   9          5.46          7.49         3.87 o                         
  -3  11   9        155.72        167.64         7.90 o                         
  -2  11   9        147.16        132.73         4.91 o                         
  -1  11   9         64.09         62.33         2.53 o                         
   0  11   9          2.79          3.09         1.41 o                         
   1  11   9          5.05          8.92         1.45 o                         
   2  11   9         81.35         79.57         3.18 o                         
   3  11   9         52.79         43.65         1.99 o                         
   4  11   9         15.07         15.82         1.44 o                         
   5  11   9         48.40         39.40         3.26 o                         
  -7  12   9         36.55         28.77         5.24 o                         
  -6  12   9         10.20         16.92         2.96 o                         
  -5  12   9         10.05          7.11         1.97 o                         
  -4  12   9         14.85         22.26         2.28 o                         
  -3  12   9        110.16        118.52         6.55 o                         
  -2  12   9        163.94        152.09         5.08 o                         
  -1  12   9          0.73          3.48         1.24 o                         
   0  12   9         69.23         69.83         2.85 o                         
   1  12   9        206.41        191.53         6.47 o                         
   2  12   9          0.04         -0.91         1.15 o                         
   3  12   9         75.61         65.90         3.38 o                         
   4  12   9        191.49        170.61         5.78 o                         
   5  12   9         70.80         65.09         4.94 o                         
  -6  13   9          1.46         -0.02         2.17 o                         
  -5  13   9          0.29          4.97         2.26 o                         
  -4  13   9         74.64         63.21         6.52 o                         
  -3  13   9          8.96         10.07         2.52 o                         
  -2  13   9         49.83         57.87         3.05 o                         
  -1  13   9        199.76        184.61         5.39 o                         
   0  13   9          0.13          0.77         1.03 o                         
   1  13   9         89.15         92.09         3.88 o                         
   2  13   9        144.38        138.40         4.90 o                         
   3  13   9         11.20         13.68         1.41 o                         
   4  13   9         83.28         89.69         3.92 o                         
   5  13   9         19.60         20.81         3.25 o                         
  -6  14   9         11.80         10.17         2.48 o                         
  -5  14   9          8.99          4.89         2.23 o                         
  -4  14   9        103.42         97.22         6.14 o                         
  -3  14   9         18.98         17.21         2.03 o                         
  -2  14   9         76.74         75.63         3.41 o                         
  -1  14   9        162.62        160.70         6.53 o                         
   0  14   9          0.67          2.24         1.17 o                         
   1  14   9          2.65          5.01         1.56 o                         
   2  14   9         76.71         80.56         3.70 o                         
   3  14   9         56.14         67.09         3.20 o                         
   4  14   9          7.77          7.06         1.49 o                         
  -5  15   9          4.91          3.98         3.02 o                         
  -4  15   9        155.60        179.09         8.54 o                         
  -3  15   9         60.21         78.56         4.33 o                         
  -2  15   9          3.28          5.36         1.84 o                         
  -1  15   9         74.48         76.73         3.34 o                         
   0  15   9        206.92        198.68         6.19 o                         
   1  15   9          1.36          5.93         1.58 o                         
   2  15   9         37.06         35.64         2.52 o                         
   3  15   9         46.20         57.15         3.32 o                         
   4  15   9          6.87          5.14         1.93 o                         
  -5  16   9         27.15         25.37         2.86 o                         
  -4  16   9         13.65         11.31         1.91 o                         
  -3  16   9          5.05          5.87         3.64 o                         
  -2  16   9          0.24          2.34         1.99 o                         
  -1  16   9         16.35         16.30         2.16 o                         
   0  16   9          1.74          4.09         2.03 o                         
   1  16   9          5.85          4.24         2.74 o                         
   2  16   9          5.70          4.96         1.57 o                         
   3  16   9          0.01          1.67         1.93 o                         
   4  16   9          7.48         12.31         6.55 o                         
  -4  17   9         43.45         38.43         3.62 o                         
  -3  17   9         22.61         27.10         2.65 o                         
  -2  17   9          1.02          2.28         1.84 o                         
  -1  17   9         42.55         47.34         3.03 o                         
   0  17   9          8.55          7.10         1.86 o                         
   1  17   9         10.44          7.72         3.28 o                         
   2  17   9        110.92        122.58         5.70 o                         
   3  17   9         56.45         68.09         4.41 o                         
  -4  18   9          0.75          8.97         4.72 o                         
  -3  18   9          5.38         12.45         2.10 o                         
  -2  18   9         26.11         32.88         3.88 o                         
  -1  18   9         12.64         17.29         3.11 o                         
   0  18   9          4.67          6.73         1.90 o                         
   1  18   9         34.96         43.99         3.90 o                         
   2  18   9          0.00          2.07         1.82 o                         
  -3  19   9         19.68         30.00         4.72 o                         
  -2  19   9          4.74          7.58         2.11 o                         
  -1  19   9          0.24          4.32         1.96 o                         
   0  19   9         47.48         55.30         3.74 o                         
   1  19   9          7.98         17.02         2.60 o                         
  -7   0  10          6.03          7.24         3.19 o                         
  -6   0  10         28.29         30.55         3.32 o                         
  -5   0  10         11.42          9.20         3.13 o                         
  -4   0  10          6.30          3.96         1.51 o                         
  -3   0  10          0.73          0.05         1.91 o                         
  -2   0  10         84.10         73.45         5.28 o                         
  -1   0  10         66.51         55.68         3.33 o                         
   0   0  10         36.82         47.13         4.79 o                         
   1   0  10          3.81          5.27         2.17 o                         
   2   0  10          0.30         -0.03         2.59 o                         
   3   0  10        128.56        129.02         5.90 o                         
   4   0  10         51.76         47.31         3.26 o                         
   5   0  10         42.98         31.59         3.74 o                         
   6   0  10         33.02         31.52         5.14 o                         
  -7   1  10         15.46         18.43         2.93 o                         
  -6   1  10          4.70          4.57         1.76 o                         
  -5   1  10          0.05          0.67         1.45 o                         
  -4   1  10          7.36          9.69         1.56 o                         
  -3   1  10         23.98         27.11         2.21 o                         
  -2   1  10         28.90         24.37         1.95 o                         
  -1   1  10         30.85         27.14         2.00 o                         
   0   1  10          1.26          2.51         1.20 o                         
   1   1  10         40.72         41.12         2.26 o                         
   2   1  10          6.28          6.34         1.04 o                         
   3   1  10        186.80        164.40         6.02 o                         
   4   1  10         16.26         15.79         1.46 o                         
   5   1  10          0.93          3.20         2.11 o                         
   6   1  10         27.26         22.33         3.56 o                         
  -7   2  10         59.80         68.89         5.40 o                         
  -6   2  10          3.89          2.67         1.48 o                         
  -5   2  10        136.53        144.20         4.63 o                         
  -4   2  10        119.83        120.82         4.58 o                         
  -3   2  10         55.30         62.18         2.99 o                         
  -2   2  10          0.11         -1.14         1.14 o                         
  -1   2  10        136.19        130.29         4.09 o                         
   0   2  10        266.83        273.29         9.00 o                         
   1   2  10          0.09          1.30         1.08 o                         
   2   2  10        291.51        279.35         7.09 o                         
   3   2  10        274.70        246.66         8.92 o                         
   4   2  10         39.08         48.40         2.41 o                         
   5   2  10          5.31          3.85         3.32 o                         
   6   2  10         64.53         45.08         6.02 o                         
  -7   3  10         23.84         29.49         3.02 o                         
  -6   3  10         38.88         56.60         3.09 o                         
  -5   3  10        138.96        155.72         5.54 o                         
  -4   3  10         63.19         60.56         3.17 o                         
  -3   3  10        243.14        234.47         6.86 o                         
  -2   3  10        546.39        531.05        14.35 o                         
  -1   3  10         59.73         63.20         4.46 o                         
   0   3  10         33.75         42.24         2.86 o                         
   1   3  10        162.98        156.41         5.76 o                         
   2   3  10        199.94        217.00         5.39 o                         
   3   3  10         45.79         50.09         3.22 o                         
   4   3  10        159.64        144.31         4.31 o                         
   5   3  10         37.79         44.25         3.37 o                         
  -7   4  10          4.71          2.62         2.11 o                         
  -6   4  10         37.65         33.37         2.81 o                         
  -5   4  10         11.95          8.43         1.41 o                         
  -4   4  10         32.89         32.69         2.71 o                         
  -3   4  10        116.05        106.46         3.99 o                         
  -2   4  10          2.08          7.07         1.33 o                         
  -1   4  10          5.31          3.26         1.16 o                         
   0   4  10          1.28          2.17         1.19 o                         
   1   4  10          1.40          2.15         0.91 o                         
   2   4  10         27.87         28.01         1.41 o                         
   3   4  10         74.21         65.86         2.99 o                         
   4   4  10          8.32          8.41         1.38 o                         
   5   4  10          2.95         -0.77         2.69 o                         
  -7   5  10          3.87          5.77         2.56 o                         
  -6   5  10          0.07          4.54         1.87 o                         
  -5   5  10         46.96         49.42         5.51 o                         
  -4   5  10          0.54          2.97         1.67 o                         
  -3   5  10        130.62        125.50         4.40 o                         
  -2   5  10         14.44         26.65         2.05 o                         
  -1   5  10         86.66         80.35         3.61 o                         
   0   5  10          7.40         10.71         1.26 o                         
   1   5  10        272.17        249.92         7.46 o                         
   2   5  10          1.53          5.58         1.17 o                         
   3   5  10         28.00         26.72         1.92 o                         
   4   5  10         70.49         69.50         3.05 o                         
   5   5  10         14.27         10.66         2.25 o                         
  -7   6  10         97.52        103.40         5.34 o                         
  -6   6  10         50.58         46.38         2.76 o                         
  -5   6  10         35.04         37.29         2.90 o                         
  -4   6  10          0.16         -0.05         1.41 o                         
  -3   6  10        177.16        178.44         6.45 o                         
  -2   6  10          7.08          9.05         1.47 o                         
  -1   6  10         94.84         86.77         3.07 o                         
   0   6  10         48.76         61.97         3.54 o                         
   1   6  10          0.89          2.53         1.07 o                         
   2   6  10          7.48         14.08         1.45 o                         
   3   6  10        116.27        129.80         4.77 o                         
   4   6  10          2.77          4.77         3.02 o                         
   5   6  10          1.43          0.60         1.86 o                         
  -7   7  10          5.52          4.33         2.73 o                         
  -6   7  10          0.11          3.06         1.98 o                         
  -5   7  10          0.12          1.28         1.70 o                         
  -4   7  10          7.42         11.31         2.14 o                         
  -3   7  10        116.95        112.99         3.89 o                         
  -2   7  10          2.26          4.15         1.49 o                         
  -1   7  10         11.74         13.95         1.43 o                         
   0   7  10         15.07         16.69         1.76 o                         
   1   7  10          0.88          2.78         1.06 o                         
   2   7  10          4.72          8.85         1.34 o                         
   3   7  10         39.59         43.57         2.41 o                         
   4   7  10         12.50         15.20         2.41 o                         
   5   7  10         12.52         13.86         2.31 o                         
  -6   8  10          4.06          3.50         2.55 o                         
  -5   8  10          0.92          2.85         2.18 o                         
  -4   8  10         92.59         92.39         5.60 o                         
  -3   8  10         57.53         54.50         2.98 o                         
  -2   8  10          0.58          0.31         1.56 o                         
  -1   8  10         74.86         69.66         2.81 o                         
   0   8  10          3.42          8.96         1.66 o                         
   1   8  10          0.45          3.00         1.14 o                         
   2   8  10         66.53         80.56         3.64 o                         
   3   8  10          4.45          4.91         0.94 o                         
   4   8  10          0.01          1.98         1.91 o                         
   5   8  10         18.01         16.44         2.23 o                         
  -6   9  10          1.38         -0.06         2.23 o                         
  -5   9  10          0.05         -1.48         1.59 o                         
  -4   9  10         10.75          7.81         2.13 o                         
  -3   9  10         59.10         57.64         3.39 o                         
  -2   9  10         39.29         43.85         2.78 o                         
  -1   9  10         31.52         29.89         2.16 o                         
   0   9  10          2.35          4.69         1.30 o                         
   1   9  10          5.48          7.88         1.32 o                         
   2   9  10        116.78         95.63         3.66 o                         
   3   9  10         11.62         16.15         1.36 o                         
   4   9  10          1.00          0.37         3.08 o                         
   5   9  10         34.74         39.27         5.24 o                         
  -6  10  10          4.16          5.39         2.49 o                         
  -5  10  10          9.14          9.12         2.16 o                         
  -4  10  10         46.70         47.31         5.13 o                         
  -3  10  10          8.57         11.45         2.82 o                         
  -2  10  10          3.65          5.23         1.69 o                         
  -1  10  10        134.38        133.07         4.38 o                         
   0  10  10        200.01        223.60         6.84 o                         
   1  10  10          0.03          2.57         1.23 o                         
   2  10  10        110.44        117.07         4.05 o                         
   3  10  10         78.13         81.64         3.37 o                         
   4  10  10         53.25         55.58         4.65 o                         
  -6  11  10         15.06         12.55         2.89 o                         
  -5  11  10         10.51         17.23         4.49 o                         
  -4  11  10          3.14         -0.21         2.24 o                         
  -3  11  10         46.18         50.19         5.32 o                         
  -2  11  10         42.99         45.23         2.74 o                         
  -1  11  10         19.03         20.41         1.70 o                         
   0  11  10         86.67         88.39         3.66 o                         
   1  11  10         35.01         51.22         2.68 o                         
   2  11  10          6.83          9.96         1.51 o                         
   3  11  10          3.30          3.38         1.08 o                         
   4  11  10         22.57         27.70         4.43 o                         
  -5  12  10          5.05          0.54         2.31 o                         
  -4  12  10         31.86         27.39         3.88 o                         
  -3  12  10         10.02          3.97         2.87 o                         
  -2  12  10         22.98         24.30         2.23 o                         
  -1  12  10          0.00         -0.20         1.76 o                         
   0  12  10          1.78          3.33         1.44 o                         
   1  12  10          4.86          7.62         1.48 o                         
   2  12  10          3.85         10.04         1.49 o                         
   3  12  10          4.37          6.24         1.50 o                         
   4  12  10          3.52          6.30         2.61 o                         
  -5  13  10         29.27         23.84         3.44 o                         
  -4  13  10          4.90          4.99         3.88 o                         
  -3  13  10         77.86         86.27         5.74 o                         
  -2  13  10         99.41         98.33         4.41 o                         
  -1  13  10         24.26         25.70         2.05 o                         
   0  13  10         40.48         43.52         3.37 o                         
   1  13  10        141.36        130.51         4.91 o                         
   2  13  10         43.45         48.03         3.50 o                         
   3  13  10          0.57          3.02         1.64 o                         
  -4  14  10         66.94         73.84         5.82 o                         
  -3  14  10         41.66         40.66         4.80 o                         
  -2  14  10         28.23         29.69         2.80 o                         
  -1  14  10         46.63         69.05         3.11 o                         
   0  14  10          7.31          6.38         1.68 o                         
   1  14  10          2.98          7.94         1.92 o                         
   2  14  10         45.79         44.65         3.55 o                         
   3  14  10         41.09         44.78         3.72 o                         
  -4  15  10         94.14         81.93         5.88 o                         
  -3  15  10          2.42          3.32         2.64 o                         
  -2  15  10          7.69         11.09         2.46 o                         
  -1  15  10          0.72          2.62         1.75 o                         
   0  15  10          0.89          3.82         2.46 o                         
   1  15  10          6.74          7.85         1.97 o                         
   2  15  10          8.22         12.30         2.18 o                         
  -3  16  10          0.59          5.41         2.37 o                         
  -2  16  10         29.29         32.38         3.50 o                         
  -1  16  10          2.73          3.14         2.89 o                         
   0  16  10          1.12          5.63         2.01 o                         
   1  16  10          5.74          2.95         1.83 o                         
  -1  17  10          9.95         15.50         2.61 o                         
  -6   1  11          0.11         -0.04         1.67 o                         
  -5   1  11         27.03         34.11         3.35 o                         
  -4   1  11         25.72         33.59         3.49 o                         
  -3   1  11          0.07          3.89         2.11 o                         
  -2   1  11         98.85        107.59         4.15 o                         
  -1   1  11         36.94         41.32         2.75 o                         
   0   1  11         36.04         39.44         2.83 o                         
   1   1  11          6.44          8.79         1.34 o                         
   2   1  11         50.67         56.28         3.18 o                         
   3   1  11         49.36         47.04         3.42 o                         
   4   1  11          2.57          4.88         1.90 o                         
  -6   2  11         25.66         28.35         2.65 o                         
  -5   2  11          1.65          1.34         1.75 o                         
  -4   2  11         26.04         35.36         3.82 o                         
  -3   2  11        129.14        129.52         5.11 o                         
  -2   2  11          4.19          7.15         2.02 o                         
  -1   2  11         10.51         19.46         2.19 o                         
   0   2  11         58.77         67.23         3.66 o                         
   1   2  11         71.63         73.39         3.64 o                         
   2   2  11          3.15          4.08         0.87 o                         
   3   2  11         64.87         64.56         4.10 o                         
   4   2  11         79.09         91.84         4.84 o                         
  -6   3  11         10.06         13.43         3.50 o                         
  -5   3  11          3.93          6.29         2.11 o                         
  -4   3  11        158.64        171.30         6.37 o                         
  -3   3  11          8.55          9.06         3.31 o                         
  -2   3  11         16.58         15.70         2.64 o                         
  -1   3  11         26.15         32.12         2.64 o                         
   0   3  11          4.73          6.57         1.65 o                         
   1   3  11         68.74         71.54         3.07 o                         
   2   3  11          2.77          4.33         0.96 o                         
   3   3  11         20.84         23.04         1.95 o                         
   4   3  11          0.72          1.38         2.27 o                         
  -6   4  11         48.37         54.15         7.25 o                         
  -5   4  11         17.64         14.51         2.63 o                         
  -4   4  11         18.88         24.76         2.87 o                         
  -3   4  11          0.06          7.62         1.93 o                         
  -2   4  11        122.14        120.57         4.40 o                         
  -1   4  11         11.27         12.47         1.86 o                         
   0   4  11         40.40         45.63         2.99 o                         
   1   4  11         18.25         23.96         2.00 o                         
   2   4  11        138.15        127.18         4.49 o                         
   3   4  11          5.45         12.09         2.00 o                         
   4   4  11         17.71         33.16         4.65 o                         
  -5   5  11         16.76         16.06         4.70 o                         
  -4   5  11         13.67         13.20         2.09 o                         
  -3   5  11        200.90        207.95         7.83 o                         
  -2   5  11         73.69         71.35         3.22 o                         
  -1   5  11          8.96         17.08         2.48 o                         
   0   5  11          4.86          9.98         2.06 o                         
   1   5  11         17.33         21.35         1.94 o                         
   2   5  11         37.17         38.48         2.21 o                         
   3   5  11         22.47         27.89         3.16 o                         
   4   5  11         23.12         23.31         2.71 o                         
  -5   6  11         15.97         26.07         3.11 o                         
  -4   6  11         19.00         16.80         2.72 o                         
  -3   6  11          0.35         -1.28         2.23 o                         
  -2   6  11         76.38         72.32         3.14 o                         
  -1   6  11          2.18          5.23         1.67 o                         
   0   6  11         83.35         94.23         4.73 o                         
   1   6  11          9.90         10.27         1.56 o                         
   2   6  11          3.88          6.44         1.10 o                         
   3   6  11          0.04          3.38         2.17 o                         
   4   6  11         46.84         39.82         6.62 o                         
  -5   7  11         38.91         63.27         5.80 o                         
  -4   7  11         85.51         86.16         5.60 o                         
  -3   7  11         47.52         41.96         3.52 o                         
  -2   7  11        108.82        112.54         3.94 o                         
  -1   7  11         64.08         75.80         4.02 o                         
   0   7  11         69.80         63.78         3.18 o                         
   1   7  11          9.39         16.25         1.52 o                         
   2   7  11        261.98        241.36         8.35 o                         
   3   7  11         14.61         15.84         3.31 o                         
  -5   8  11          1.43          5.63         2.61 o                         
  -4   8  11          0.88          1.70         1.99 o                         
  -3   8  11          0.51          3.58         2.90 o                         
  -2   8  11          1.52          5.02         2.00 o                         
  -1   8  11          0.21          3.41         1.89 o                         
   0   8  11          5.72          5.61         1.54 o                         
   1   8  11          1.73          3.22         1.51 o                         
   2   8  11          0.02          4.14         1.23 o                         
   3   8  11          0.20          3.35         1.22 o                         
  -4   9  11         10.18         15.79         2.67 o                         
  -3   9  11          2.55          6.98         3.63 o                         
  -2   9  11         30.00         33.81         3.26 o                         
  -1   9  11         19.79         20.77         2.86 o                         
   0   9  11         23.66         26.71         2.90 o                         
   1   9  11         21.17         25.79         2.14 o                         
   2   9  11         71.19         73.33         3.75 o                         
   3   9  11         39.35         40.96         6.60 o                         
  -4  10  11         18.15         18.04         3.26 o                         
  -3  10  11         88.56        120.34         8.04 o                         
  -2  10  11         27.67         27.65         2.66 o                         
  -1  10  11          0.10         -0.14         1.96 o                         
   0  10  11         18.62         16.87         2.54 o                         
   1  10  11         31.83         39.39         2.92 o                         
   2  10  11          4.38         10.16         1.85 o                         
  -3  11  11          5.25          4.72         3.20 o                         
  -2  11  11         22.11         22.74         2.80 o                         
  -1  11  11          6.21         10.76         1.80 o                         
   0  11  11         40.59         44.77         3.26 o                         
   1  11  11         23.93         24.07         3.52 o                         
   2  11  11          1.94          2.55         1.93 o                         
  -3  12  11          3.20         11.16         3.24 o                         
  -2  12  11         41.97         48.16         4.87 o                         
  -1  12  11          7.05          7.28         2.72 o                         
   0  12  11          7.65         12.15         2.44 o                         
   1  12  11          4.68          7.60         1.82 o                         
  -2  13  11          0.58          2.33         2.17 o                         
  -1  13  11         20.10         24.17         3.35 o                         
   0  13  11          2.10          4.67         2.18 o                         
  -4   0  12         55.65         56.92        12.77 o                         
  -3   0  12         57.58         60.72        10.84 o                         
  -2   0  12          1.59          6.64         5.76 o                         
  -1   0  12         95.95        130.99        19.59 o                         
   0   0  12         97.14        111.88         9.75 o                         
   1   0  12         10.74         30.46         7.73 o                         
   2   0  12        147.15        148.54         6.46 o                         
  -3   1  12         13.35         12.62         3.69 o                         
  -2   1  12         46.62         61.71         5.67 o                         
  -1   1  12         17.52         17.73         3.82 o                         
   0   1  12         24.28         28.75         4.82 o                         
   1   1  12         80.97        100.59         9.07 o                         
   2   1  12         44.56         37.75         2.33 o                         
  -3   2  12          5.39         11.65         4.20 o                         
  -2   2  12          4.52         11.14         3.82 o                         
  -1   2  12          0.68          4.19         4.29 o                         
   0   2  12         45.14         56.02         4.90 o                         
   1   2  12          3.87         14.13         4.07 o                         
   2   2  12         56.99         59.60         4.06 o                         
  -3   3  12         12.28         16.06         5.22 o                         
  -2   3  12          3.92          1.91         3.49 o                         
  -1   3  12          0.11          2.44         3.17 o                         
   0   3  12         23.75         23.35         5.98 o                         
   1   3  12          2.41         11.11         3.50 o                         
  -3   4  12          9.71         15.36         4.11 o                         
  -2   4  12         40.91         36.21         5.65 o                         
  -1   4  12          1.63          2.49         2.65 o                         
   0   4  12         45.77         65.95         5.34 o                         
   1   4  12          1.60         15.33         4.41 o                         
  -3   5  12          8.82          7.60         3.58 o                         
  -2   5  12         12.57         15.15         3.58 o                         
  -1   5  12          0.73          3.03         2.65 o                         
   0   5  12          0.09          0.97         3.72 o                         
   1   5  12         88.10         81.65         5.75 o                         
  -2   6  12         30.90         32.78         3.53 o                         
  -1   6  12         13.57         17.89         3.56 o                         
   0   6  12          3.24         12.52         2.76 o                         
   1   6  12         11.28          9.96         2.95 o                         
  -2   7  12        114.88        103.50         5.83 o                         
  -1   7  12         30.68         33.74         4.51 o                         
   0   7  12         13.38         16.78         3.27 o                         
                                                                                
